# Supplementary material for: Patch-Clamp Single-Cell Proteomics in Acute Brain Slices: A Framework for Recording, Retrieval, and Interpretation
Source: bioRxiv. 2025 Oct 14:2025.09.15.675920. Originally published 2025 Sep 17. Preprint. [Version 2] doi: 10.1101/2025.09.15.675920 (PMC12458218; doi:10.1101/2025.09.15.675920)
Supplement: Supplement 2 [file media-2.xlsx]

## Sheet: Table S1
Table S1. Protein-level DIA-NN1.8.1 output (report.pg_matrix.tsv). Contains gene names, quantification values, and associated data for all analyzed neurons.
Protein.Group	Protein.Ids	Protein.Names	Genes	First.Protein.Description	neuron_10.raw.dia	neuron_11.raw.dia	neuron_12.raw.dia	neuron_1.raw.dia	neuron_2.raw.dia	neuron_3.raw.dia	neuron_4.raw.dia	neuron_5.raw.dia	neuron_6.raw.dia	neuron_7.raw.dia	neuron_8.raw.dia	neuron_9.raw.dia
A0A075B5N3;A0A0G2JE47;Q6KB05	A0A075B5N3;A0A0G2JE47;Q6KB05	A0A075B5N3_MOUSE;A0A0G2JE47_MOUSE;Q6KB05_MOUSE	Igkv8-28;scFv	Immunoglobulin kappa variable 8-28	555.776	798.003	1154.34						1021.52		290.81	522.914
A0A087WNT3;A0A087WP64;A0A087WPE6;A0A087WRS3	A0A087WNT3;A0A087WP64;A0A087WPE6;A0A087WRS3	A0A087WNT3_MOUSE;A0A087WP64_MOUSE;A0A087WPE6_MOUSE;A0A087WRS3_MOUSE	Abi2	Abl interactor 2 (Fragment)				264.51	92.1697	404.009				153.674
A0A087WP14;A0A087WP48;A0A087WP85;A0A087WPW5;A0A087WPX0;A0A087WQD0;A0A087WQF8;A0A087WQG4;A0A087WS04;A0A087WS23;A0A087WS29	A0A087WP14;A0A087WP48;A0A087WP85;A0A087WPW5;A0A087WPX0;A0A087WQD0;A0A087WQF8;A0A087WQG4;A0A087WS04;A0A087WS23;A0A087WS29	A0A087WP14_MOUSE;A0A087WP48_MOUSE;A0A087WP85_MOUSE;A0A087WPW5_MOUSE;A0A087WPX0_MOUSE;A0A087WQD0_MOUSE;A0A087WQF8_MOUSE;A0A087WQG4_MOUSE;A0A087WS04_MOUSE;A0A087WS23_MOUSE;A0A087WS29_MOUSE	Ktn1	Kinectin 1				178.617		392.948				156.411
A0A087WQF0	A0A087WQF0	A0A087WQF0_MOUSE	Plppr2	Phospholipid phosphatase related 2	187.819			150.186	502.608	421.898	982.335			175.057	565.338	317.1
A0A097PUD0;A0A097PUG4	A0A097PUD0;A0A097PUG4	A0A097PUD0_MOUSE;A0A097PUG4_MOUSE		Anti-dectin-1 15E2 light chain	6997.7	6914.19	9680.48	1162.11	2472.82	1985.27	2785.93	5209.19	5090.93	1384.03	2860.35	2723.94
A0A0A6YW27;A0A0A6YXT1;Q6DD96;Q6NXW8;Q8BS92;Q8CHE5;Q91XX9;Q91XY1;Q91XY2;Q91XY6;Q91XY7;Q91XZ0;Q9Z1B0	A0A0A6YW27;A0A0A6YXT1;Q6DD96;Q6NXW8;Q8BS92;Q8CHE5;Q91XX9;Q91XY1;Q91XY2;Q91XY6;Q91XY7;Q91XZ0;Q9Z1B0	A0A0A6YW27_MOUSE;A0A0A6YXT1_MOUSE;Q6DD96_MOUSE;Q6NXW8_MOUSE;Q8BS92_MOUSE;Q8CHE5_MOUSE;Q91XX9_MOUSE;Q91XY1_MOUSE;Q91XY2_MOUSE;Q91XY6_MOUSE;Q91XY7_MOUSE;Q91XZ0_MOUSE;Q9Z1B0_MOUSE	Pcdhga1;Pcdhga12;Pcdhga2;Pcdhga6;Pcdhga7;Pcdhga9	Protocadherin gamma subfamily A, 1					351.686	406.648				453.836	845.767	1161.77
A0A0A6YWM0;A0A0A6YWY8;A0A0A6YY09;A0A0A6YY37;B2RXR7;B2RY66;B2RY69;F8VPK8;Q8BY10	A0A0A6YWM0;A0A0A6YWY8;A0A0A6YY09;A0A0A6YY37;B2RXR7;B2RY66;B2RY69;F8VPK8;Q8BY10	A0A0A6YWM0_MOUSE;A0A0A6YWY8_MOUSE;A0A0A6YY09_MOUSE;A0A0A6YY37_MOUSE;B2RXR7_MOUSE;B2RY66_MOUSE;B2RY69_MOUSE;F8VPK8_MOUSE;Q8BY10_MOUSE	Pcdh9	Protocadherin 9 (Fragment)				403.305		458.576	685.779			273.229	747.49	284.272
A0A0A6YXS5;A0A0R4J0Q2;B7ZMQ9;D3YUD3;D3YUL8;D3Z230;E9Q9A0;E9QAD0;F6R4N2;F6V2U0;Q0VBQ7;Q3UEQ1	D3YUD3;D3YUL8;D3Z230;E9Q9A0;F6V2U0;Q3UEQ1;A0A0A6YXS5;A0A0R4J0Q2;B7ZMQ9;E9QAD0;F6R4N2;Q0VBQ7	A0A0A6YXS5_MOUSE;A0A0R4J0Q2_MOUSE;B7ZMQ9_MOUSE;D3YUD3_MOUSE;D3YUL8_MOUSE;D3Z230_MOUSE;E9Q9A0_MOUSE;E9QAD0_MOUSE;F6R4N2_MOUSE;F6V2U0_MOUSE;Q0VBQ7_MOUSE;Q3UEQ1_MOUSE	Inpp4a	Inositol polyphosphate-4-phosphatase, type I		471.782		396.514	321.189	257.458			433.243	391.448
A0A0A6YY47;E9QB01	A0A0A6YY47;E9QB01	A0A0A6YY47_MOUSE;E9QB01_MOUSE	Ncam1	Neural cell adhesion molecule 1				960.098		822.605
A0A0A6YY83;A2RS43;E9Q2S0;O88185;Q3TVS7;Q3USI1	A0A0A6YY83;A2RS43;E9Q2S0;O88185;Q3TVS7;Q3USI1	A0A0A6YY83_MOUSE;A2RS43_MOUSE;E9Q2S0_MOUSE;O88185_MOUSE;Q3TVS7_MOUSE;Q3USI1_MOUSE	Pcdh7	Protocadherin 7				415.548	512.778	306.005	196.8			375.288		112.092
A0A0A6YY91	A0A0A6YY91	A0A0A6YY91_MOUSE	Ncam1	Neural cell adhesion molecule 1 (Fragment)				1901.89	1598.42	1580.13				615.436
A0A0G2JE55;A0A0G2JGW9;Q0P6B2;Q3TUE1	A0A0G2JE55;A0A0G2JGW9;Q0P6B2;Q3TUE1	A0A0G2JE55_MOUSE;A0A0G2JGW9_MOUSE;Q0P6B2_MOUSE;Q3TUE1_MOUSE	Fubp1	Far upstream element (FUSE) binding protein 1 (Fragment)	279.788			61.3289		302.968				140.324
A0A0G2JGI9;F8VPN4	A0A0G2JGI9;F8VPN4;F6XXE6	A0A0G2JGI9_MOUSE;F8VPN4_MOUSE	Agl	Glycogen debranching enzyme	2106.96	2665.54		1374.85	2655.34	2049.47	2372.63	1744.74	3844.06	1875.93	3854.27	2093.03
A0A0G2JGS4;E9Q1T1;E9Q1W0;F6RWZ9;Q8C4I3	A0A0G2JGS4;E9Q1T1;E9Q1W0;Q8C4I3;F6RWZ9	A0A0G2JGS4_MOUSE;E9Q1T1_MOUSE;E9Q1W0_MOUSE;F6RWZ9_MOUSE;Q8C4I3_MOUSE	Camk2d	Calcium/calmodulin-dependent protein kinase type II subunit delta				1035.02	1221.93	1212.42	1121.61	839.307		992.958	624.222	324.925
A0A0J9YUE9;A0A0J9YUN4	A0A0J9YUE9;A0A0J9YUN4	A0A0J9YUE9_MOUSE;A0A0J9YUN4_MOUSE	Dnm1	dynamin GTPase	4258.25	2092.77	2069.78	2151.79	2183.35	2683.44	2232.2	3176.25	4723.81	2471.09	1901.3	3627.86
A0A0K2YVD5;A0A0K2YYC5;A0A212PRJ8;G0XUA9;Q0NPP0	A0A0K2YVD5;A0A0K2YYC5;A0A212PRJ8;G0XUA9;Q0NPP0;Q6R010;Q6R012	A0A0K2YVD5_COWPX;A0A0K2YYC5_COWPX;A0A212PRJ8_COWPX;G0XUA9_COWPX;Q0NPP0_COWPX	CPXV_FRA2001_NANCY_191;CPXV_GER91_3_190;gCPXV0030	CPXV219 protein	3304	3042.68				1726.63	2383.59	2680.53	3327.55	1384.59	4060.35	1644.64
A0A0K6FZN3	A0A0K6FZN3	A0A0K6FZN3_9AGAM	RSOLAG22IIIB_09535	NFX1-type zinc finger-containing protein 1 [Mus musculus]				543.722	656.754	291.908				435.459	614.627
A0A0N4SUN5	A0A0N4SUN5	A0A0N4SUN5_MOUSE	Nrip2	Nuclear receptor interacting protein 2 (Fragment)	891.034	991.254	8452.35	90.5442	551.492	480.53	1091.93	705.493	1990.22	232.348	1913.81	427.383
A0A0N4SVL0	A0A0N4SVL0	A0A0N4SVL0_MOUSE	Eif4g3	Eukaryotic translation initiation factor 4 gamma, 3			1015.03	415.568	473.051	496.688	512.672	562.815		542.212
A0A0N4SW65;A0A0N4SWC3;A0A0R4J0B4	A0A0R4J0B4;A0A0N4SW65;A0A0N4SWC3	A0A0N4SW65_MOUSE;A0A0N4SWC3_MOUSE;A0A0R4J0B4_MOUSE	Cmas	Cytidine monophospho-N-acetylneuraminic acid synthetase		368.501		419.418	503.675	421.53		469.534	649.149		633.881
A0A0R4J094	A0A0R4J094	A0A0R4J094_MOUSE	Fahd2a	Fumarylacetoacetate hydrolase domain containing 2A	231.178			112.533		474.03	250.208	566.635			219.872
A0A0R4J1B4;E9Q5K8;E9Q604;G5E8F1;Q3U1U4	E9Q5K8;A0A0R4J1B4;E9Q604;G5E8F1;Q3TBT0;Q3TD86;Q3U1U4;Q3U1W4;Q3U3F0;Q3U4I5;Q3UJ88	A0A0R4J1B4_MOUSE;E9Q5K8_MOUSE;E9Q604_MOUSE;G5E8F1_MOUSE;Q3U1U4_MOUSE	Gm49368;Itgam	Integrin alpha M				658.246	517.523	450.332	934.452
A0A0R4J259;G3UXJ6;G3UZ48;G3UZI2	A0A0R4J259;G3UXJ6;G3UY67;G3UYK7;G3UZ48;G3UZI2	A0A0R4J259_MOUSE;G3UXJ6_MOUSE;G3UZ48_MOUSE;G3UZI2_MOUSE	Syncrip	Synaptotagmin binding, cytoplasmic RNA interacting protein	480.632	409.751		292.37	308.435	372.724	586.164	485.469	636.081			339.67
A0A0U1RNF2;A2RTH5	A0A0U1RNF2;A2RTH5	A0A0U1RNF2_MOUSE;A2RTH5_MOUSE	Lcmt1	Leucine carboxyl methyltransferase 1		1024.8		1156.65	1659.79	1405.47	827.028	786.101	844.732	692.199	1680.87	849.134
A0A1L1STR2;E9PV37;Q7TS24	A0A1L1STR2;E9PV37;Q7TS24	A0A1L1STR2_MOUSE;E9PV37_MOUSE;Q7TS24_MOUSE	Olfr250;Or8c10	Olfactory receptor				164.897			408.217			478.171	375.215
A0A1W2P872	A0A1W2P872	NOVA2_MOUSE	Nova2	RNA-binding protein Nova-2	1585.52			412.606	769.278	503.685	1060.27	1521.72	1362.69	820.987	1272.79	1029.03
A0A1W2P8C0;B6ZHC5;B6ZHC7;Q80UE4;Q80UE5;Q811C0;Q9EPM7;Q9EPM8	A0A1W2P8C0;B6ZHC5;B6ZHC7;Q80UE4;Q80UE5;Q811C0;Q9EPM7;Q9EPM8	A0A1W2P8C0_MOUSE;B6ZHC5_MOUSE;B6ZHC7_MOUSE;Q80UE4_MOUSE;Q80UE5_MOUSE;Q811C0_MOUSE;Q9EPM7_MOUSE;Q9EPM8_MOUSE	Epb41l2	Erythrocyte membrane protein band 4.1 like 2 (Fragment)				538.509	174.305	334.463
A0A286YCP2;E9Q3G8;Q80WR0	E9Q3G8;A0A286YCP2;Q80WR0	A0A286YCP2_MOUSE;E9Q3G8_MOUSE;Q80WR0_MOUSE	Nup153	Nucleoporin 153 (Fragment)	345.581			251.621
A0A286YCR9;A0A494B991;A0A494B9N4;A0A494BB44;A0A498WGM0	A0A498WGM0;A0A286YCR9;A0A494B991;A0A494B9N4;A0A494BB44	A0A286YCR9_MOUSE;A0A494B991_MOUSE;A0A494B9N4_MOUSE;A0A494BB44_MOUSE;A0A498WGM0_MOUSE	Syt7	Synaptotagmin VII				440.315	765.991	466.379				221.19
A0A286YDH6	A0A286YDH6	A0A286YDH6_MOUSE	Cadps	Ca2+-dependent secretion activator				377.799						321.479
A0A286YDI8;G3X972;Q3V222;Q80U83	G3X972;Q3V222;Q80U83;A0A286YDI8;Q8CGF4;Q8R2V9	A0A286YDI8_MOUSE;G3X972_MOUSE;Q3V222_MOUSE;Q80U83_MOUSE	Sec24c	Sec24 related gene family, member C (S. cerevisiae)	1142.62	787.117	1297.83	1027.42	822.921	1390.93	1311.74	2135.26	1383.71	1400.76	1331.06	1026.06
A0A286YDU3	A0A286YDU3	A0A286YDU3_MOUSE	Ap3s1	AP complex subunit sigma				1058	1084.04	932.648	1099.03	414.997	327.286	970.936
A0A2R8VHB6	A0A2R8VHB6	A0A2R8VHB6_MOUSE	Epb41l1	Erythrocyte membrane protein band 4.1 like 1 (Fragment)				207.641		220.041
A0A2R8VHF1;A0A2R8VKG2;A2BI30;D3YZ21;F6ZGR6;Q8BXF0	A0A2R8VHF1;A0A2R8VKG2;A2BI30;D3YZ21;F6ZGR6;Q8BXF0	A0A2R8VHF1_MOUSE;A0A2R8VKG2_MOUSE;A2BI30_MOUSE;D3YZ21_MOUSE;F6ZGR6_MOUSE;Q8BXF0_MOUSE	D430041D05Rik;RP24-297H17.3	RIKEN cDNA D430041D05 gene			3481.47
A0A2R8VK70;A0A2R8W6P0	A0A2R8W6P0;A0A2R8VK70	A0A2R8VK70_MOUSE;A0A2R8W6P0_MOUSE	Cd47	Leukocyte surface antigen CD47	390.438			2462.17	2996.65	2318.55	1194.21	903.798	920.657	999.276		289.417
A0A338P6R8;A0A338P769	A0A338P6R8;A0A338P769	A0A338P6R8_MOUSE;A0A338P769_MOUSE	Gm49601;Septin5	Septin	2885.88	2558.19	6871.01	5036.86	6403.96	7337.45	7209.65	5222.75	4630.76	6027.9	3765.09	4223.54
A0A411ACY8;Q14BH8	A0A411ACY8;Q14BH8	A0A411ACY8_MOUSE;Q14BH8_MOUSE	Cacna2d1	Voltage-dependent calcium channel alpha2/delta-1 transcript variant 2				404.237	698.816	318.311		256.77		132.995
A0A411P8U6	A0A411P8U6;Q3UGF3;Q542T4	A0A411P8U6_MOUSE	Mbp	Myelin basic protein (Fragment)	3317.28	3730.42	5719.98	1928	2669.36	3162.47	5502.69	2293.06	3816.61	1599.05	2204.13	2472.06
A0A4E9FSP6	A0A4E9FSP6	A0A4E9FSP6_MOUSE	IGLC2	IgL2 (Fragment)	1382.96	1616.15	5452.8	584.505	1204.61	607.555	1079.05	1621.13	2012.92	644.39	1247.26	849.037
A0A4E9G461	A0A097PUG1;A0A097PUH2;A0A4E9FU10;A0A4E9G461	A0A4E9G461_MOUSE	IGHG2	IgG2 (Fragment)	1205.19		2443.47		902.615				1709.51		511.228
A0A571BDG0;A0A571BDG6;A0A571BG20;A0A571BG39;B1AQX6;B1AQX7;B1AQX9	A0A571BG39;A0A571BDG0;A0A571BDG6;A0A571BG20;B1AQX6;B1AQX7;B1AQX9	A0A571BDG0_MOUSE;A0A571BDG6_MOUSE;A0A571BG20_MOUSE;A0A571BG39_MOUSE;B1AQX6_MOUSE;B1AQX7_MOUSE;B1AQX9_MOUSE	Srcin1	SRC kinase signaling inhibitor 1	1075.42	1256.14	969.623	1342.6	1335.03	1588.1	1306.15	1516.53	1861.14	1346.05	866.764	1113.49
A0A668KL51;Q91VA7	A0A668KL51;Q91VA7	A0A668KL51_MOUSE;Q91VA7_MOUSE	Idh3b	Isocitrate dehydrogenase [NAD] subunit, mitochondrial	1269.45	1788.95		1594.5	1779.95	1682.51	1018.62	1156.41	917.236	828.505	572.741	642.197
A0A668KLC6;G3UZE9	A0A668KLC6;G3UZE9	A0A668KLC6_MOUSE;G3UZE9_MOUSE	Map2	Microtubule-associated protein	282.903			1721.75	1418.78	1204.67	388.789	546.527	972.562	1630.14	360.791	2008.43
A0A6B9RI88	A0A6B9RI88	A0A6B9RI88_HEV		Non-structural polyprotein pORF1				104.68	95.5331
A0A7H0DN49;Q8V518	A0A212Q3Z9;A0A7H0DN49;G0XV71;G0XWF1;Q5IXW3;Q77DT7;Q8V518;F1DIR9;G0XX12	PG077_MONPV;PG077_MONPZ	OPG077	Telomere-binding protein OPG077				87.996
A0A7H0DN62	A0A7H0DN62;M1LBN6;Q5IXV0;Q77DT5;Q77HN4;U5TCE5	RP07_MONPV	OPG090	DNA-directed RNA polymerase 7 kDa subunit							511.595	842.411		568.096
A0A7H0DN90	A0A7H0DN90;A0A0F6N7N4;A0A1V0FXB3;A0A1X9T8Z8;A0A212PQ86;A0A212Q0R7;A0A212Q433;A0A2R8F8M7;A0A3Q9TD23;A0A650BU56;A0A7H0DLP7;A0A7H0DM78;F1DIW0;G0XSK6;G0XU34;G0XVB2;G0XVX8;G0XWJ2;Q0NPW5;Q3I8R1;Q5IXS2;Q76QJ5;Q8QMV4;Q8V4Y2;U5T9K9;U5TAT0;U5TC84;U5TM75;A0A2L0AQX3;A0A2L0ARC5	ETF1_MONPV	OPG118	Early transcription factor 70 kDa subunit		569.749							714.854	926.6		832.407
A0A7N9VSG0	A0A7N9VSG0;Q3TER3	AFG2B_MOUSE	Afg2b	ATPase family gene 2 protein homolog B	1360.63	587.883	3591.53	4802.7	4390.81	6784.34	5995.57	5407.66	4422.94	4071.05	3516.11	2284.71
A0A8I4SZH4;S4R1C4	S4R1C4;A0A8I4SZH4	A0A8I4SZH4_MOUSE;S4R1C4_MOUSE	Atp2b2	ATPase, Ca++ transporting, plasma membrane 2 (Fragment)				419.488	886.128	492.503	558.582	289.233	657.98	509.2
A0A8J2HRB1	A0A8J2HRB1	A0A8J2HRB1_COTCN	HICCMSTLAB_LOCUS13171	Similar to Rem1: GTP-binding protein REM 1 (Mus musculus) (Fragment)	1612.47		1186.67	3853.9	1252.04		1730.56	2916.16	1469.73	3082.52	1678.37	1031.57
A0A8J2MRI1	A0A8J2MRI1	A0A8J2MRI1_COTCN	HICCMSTLAB_LOCUS11587	Similar to Brip1: Fanconi anemia group J protein homolog (Mus musculus)			853.309	512.494	580.045
A0A9L6KDT1;A4GZ26;D3Z5I6;E9QAD8	A4GZ26;A0A9L6KDT1;D3Z5I6;E9QAD8	A0A9L6KDT1_MOUSE;A4GZ26_MOUSE;D3Z5I6_MOUSE;E9QAD8_MOUSE	Iqsec2	IQ motif and Sec7 domain 2				161.114	110.546	142.651	272.712	260.73
A0A9R1SP20;B9EIV5;Q3UH37;Q3UH69;Q6PD36	F8VQB8;H3BLN6;Q3UH37;Q3UH69;A0A9R1SP20;B9EIV5;Q6PD36	A0A9R1SP20_MOUSE;B9EIV5_MOUSE;Q3UH37_MOUSE;Q3UH69_MOUSE;Q6PD36_MOUSE	Nptxr	Neuronal pentraxin receptor	302.226	261.848		320.242	113.621		269.161	653.523	331.627	281.44	227.97	574.711
A0JLN1;A0PJ97;E9Q740;F8VQC1;Q3UU23;Q3UZL8	F8VQC1;A0JLN1;A0PJ97;E9Q740;Q3UU23;Q3UZL8	A0JLN1_MOUSE;A0PJ97_MOUSE;E9Q740_MOUSE;F8VQC1_MOUSE;Q3UU23_MOUSE;Q3UZL8_MOUSE	Srp72	Srp72 protein (Fragment)	572.294			251.485		170.143		446.859		187.757		297.875
A0JP43	A0JP43	EFCB5_MOUSE	Efcab5	EF-hand calcium-binding domain-containing protein 5	5847.44	8460.59		1105.36		1486.25	1855.75	3034.32	4033.12	1006	2457.21	2643.78
A0T1J8;B7ZN52;E9PYF4;E9PYI7;F6TFN2;F6VG99;Q6ZQ32	E9PYF4;A0T1J8;B7ZN52;E9PYI7;F6TFN2;F6VG99;Q6ZQ32	A0T1J8_MOUSE;B7ZN52_MOUSE;E9PYF4_MOUSE;E9PYI7_MOUSE;F6TFN2_MOUSE;F6VG99_MOUSE;Q6ZQ32_MOUSE	Lmo7	LIM domain only 7	512.338			208.022	209.514	205.047	268.148		284.739	647.32		507.351
A1L0X5;E9Q0F0;Q0VDM9;Q0VDN0;Q6IFT3	A1L0X5;E9Q0F0;Q0VDM9;Q0VDN0;Q6IFT3	A1L0X5_MOUSE;E9Q0F0_MOUSE;Q0VDM9_MOUSE;Q0VDN0_MOUSE;Q6IFT3_MOUSE	Krt78	Krt78 protein (Fragment)	5530.34	11333.9	31588.8	3513.33	7459.45	4004.78	8584.12	6598.37	17688.5	5527.78	5372.84	5459.43
A1L3P4	A1L3P4;B0QZV3;Q80U52;A0A140LJ55	SL9A6_MOUSE	Slc9a6	Sodium/hydrogen exchanger 6				411.627	352.966	506.362	673.64	612.871		338.567		355.303
A2A432	A2A432;Q3TCH7;E9PXY1;E9PXT5;J3QJX0;Q3TLY0;Q3UD60	CUL4B_MOUSE	Cul4b	Cullin-4B				283.513	201.604	149.931	98.99			253.814	111.649	432.283
A2A690	A2A690;F6VCI2;F6VP19	TANC2_MOUSE	Tanc2	Protein TANC2	1004.42	1280.71		1086.78	968.721	1913.23	1842.58	672.161	1367.03	1494.19	1382.32	1593.25
A2A8L1;Q6PDQ2	A2A8L1;B1AR17;Q6PDQ2;E9Q614;E9QAS5;F7C528;A0A5F8MQ82;E9PYL1;Q8K0T3;E9PYU4;E9QAS4;Q5DTP7;Q3UFM8;Q4QQN1;Q99JM0	CHD4_MOUSE;CHD5_MOUSE	Chd4;Chd5	Chromodomain-helicase-DNA-binding protein 5	1085.8	683.162		241.99		305.717		636.869	597.159		447.785	1201.45
A2A8Z1	A2A8Z1;A0A0A6YXH3;A0A1S6GWJ0;E9PXZ2;E9Q6C1;F6UHR6;Q5FWX7;Q8R0G3	OSBL9_MOUSE	Osbpl9	Oxysterol-binding protein-related protein 9				180.998		171.566				172.933
A2AB59	A2AB59;Q3UNZ6	RHG27_MOUSE	Arhgap27	Rho GTPase-activating protein 27				623.715	768.381		345.894			264.835
A2ADY9	A2ADY9	DDI2_MOUSE	Ddi2	Protein DDI1 homolog 2	1303.41			388.132	392.65	443.039	646.732	410.503		533.142	595.47	228.781
A2AFQ2;Q99N15;Q9CYT3	A2AFQ2;Q99N15;Q9CYT3	A2AFQ2_MOUSE;Q99N15_MOUSE;Q9CYT3_MOUSE	Hsd17b10	Hydroxysteroid (17-beta) dehydrogenase 10	2249.26	1506.14	4372.64	2507.65	2887.86	2406.81	3258.47	1711.73	2371.18	2407.52	2796.26	1946.45
A2AGT5	A2AGT5;K3W4R5;A0A0R4J0K2;Q4V782;Q6PB55;Q80U79;Q8K250;Z4YL78	CKAP5_MOUSE	Ckap5	Cytoskeleton-associated protein 5	1914.76	1876.72		446.625	562.479	558.973	487.467	802.296	1346.82	744.466	1205.98	1527.52
A2AJI0	A2AJI0;A2AJI1;A8Y5P4;F6WF36	MA7D1_MOUSE	Map7d1	MAP7 domain-containing protein 1	481.85			560.287	565.145	632.648	302.48	915.109	858.453	464.131	649.287	640.358
A2AKD7;Q3UVD6	A2AKD7;Q3UVD6	A2AKD7_MOUSE;Q3UVD6_MOUSE	Snta1	Syntrophin, acidic 1	640.78			391.93	586.515	886.155	1290.89		873.01	722.029	399.493	1120.17
A2ALL9;Q0VF54	A2ALL9;Q0VF54	A2ALL9_MOUSE;Q0VF54_MOUSE	Atp2b3	Calcium-transporting ATPase				1031.79	839.306	1100.24	1283.53	1355.74	2068.57	515.55	434.136	778.741
A2ALS5	A2ALS5;A2ALS4;A2ALS7	RPGP1_MOUSE	Rap1gap	Rap1 GTPase-activating protein 1	1539.84		5436.61	1267.84	1833.72	1383.83	1644.16	1650.11	1541.37	1859.27	1940.11	1977.01
A2ALS7	A2ALS7	A2ALS7_MOUSE	Rap1gap	Rap1 GTPase-activating protein (Fragment)	203.481	239.101		175.06	479.884	229.887	150.468		331.24	390.218	176.838	231.939
A2ALU4	A2ALU4;Q1W617;A7TU71;Q8C7N5	SHRM2_MOUSE	Shroom2	Protein Shroom2	14645.2	12725.6		2703.36	4096.14	2981.75	4493.99	11917.1	9539.53	3891.88	7138.83	5993.48
A2AMW0;Q3TRH8;Q3TVK4;Q923G3	A2AMW0;Q3TRH8;Q3TVK4;Q923G3	A2AMW0_MOUSE;Q3TRH8_MOUSE;Q3TVK4_MOUSE;Q923G3_MOUSE	Capzb	F-actin-capping protein subunit beta	3125.67	1846.41		2828.44	2502.93	2134.35	2836.88	2405.79	2028.24	3184.88	2753.66	3937.39
A2AN08	A2AN08;Z4YMA7	UBR4_MOUSE	Ubr4	E3 ubiquitin-protein ligase UBR4	753.017	407.401	1330.5	753.61	722.944	732.638	1134.56	1232.29	503.111	969.868	1153.43	1147.3
A2AQ25	A2AQ25;B2RY09;D3Z781;E9QAU4;Q3TYN4;Q8BHR1	SKT_MOUSE	Skt	Sickle tail protein	1119.13			877.238	885.153	1445.62	628.052	473.509		1117.17	1383.37	1203.79
A2ASQ1	A2ASQ1;M0QWP1;Q6PCM6;Z4YJS5;Z4YK85	AGRIN_MOUSE	Agrn	Agrin	1556.28	1089.8		408.935		292.837	601.043	784.081		846.682	1209.8	1554.13
A2ASS6	A2ASS6;A0A5K1VVQ9;E9Q8K5;E9Q8N1;A0A5K1VVQ1	TITIN_MOUSE	Ttn	Titin	629.112	687.42		189.051	187.971	272.503		403.371	362.924	221.472	587.294	763.652
A2AUK5;A2AUK8;B6ZHC9;E9PV14	A2AUK8;E9PV14;A2AUK5;B6ZHC9	A2AUK5_MOUSE;A2AUK8_MOUSE;B6ZHC9_MOUSE;E9PV14_MOUSE	Epb41l1	Erythrocyte membrane protein band 4.1 like 1	1522.01	1855.48	1307.35	1037.57	2375.82	2141.31	2014.82	2833.81	2190.53	2018.22	2271.58	3054.43
A2AWA9	A2AWA9;B2RRC5	RBGP1_MOUSE	Rabgap1	Rab GTPase-activating protein 1	1327.63	821.354		427.244	546.797	743.653	150.016	626.451		426.68
A2BEE9;Q52KF7;Q80TH1	A2BEE9;Q52KF7;Q80TH1	A2BEE9_MOUSE;Q52KF7_MOUSE;Q80TH1_MOUSE	Dlg3	Discs large MAGUK scaffold protein 3	1250.12	1793.78	1242.19	341.822	944.9	593.019	722.303	887.262	1061.55	1323.32	1073.13	1342.14
A2BIM8;B5X0G2;P02762;P04938;P11588;P11589	P02762;P04938;P11588;P11589;B5X0G2;Q9CXU6;A2AKN8;A2AKN9;A2BIM8;A2BIN1;A2CEK6;A2CEK7;A2CEL1;A9R9W0;E9PVW0;E9QA79;L7MUC7;L7N222;Q4FZE8;Q58ES8;Q58EV3;A2CEL0;A2CGB6;A9C496;A9C497;B0V388;B5TE76;B5X0G0;B8JI96	MUP11_MOUSE;MUP17_MOUSE;MUP18_MOUSE;MUP1_MOUSE;MUP2_MOUSE;MUP6_MOUSE	Mup1;Mup11;Mup17;Mup18;Mup2;Mup6	Major urinary protein 18	2910.46	1256.1		575.556	957.344	999.744	776.85	2386.09	1701.45	555.955		2038.44
A2CG49	A2CG49;D3Z4R2;D3Z532;D3Z534;D3Z535;F6QYT9	KALRN_MOUSE	Kalrn	Kalirin	695.168			107.586		1592.06						310.921
A2RT62	A2RT62;B2RPY3	FXL16_MOUSE	Fbxl16	F-box/LRR-repeat protein 16	806.379	164.557	1101.92	886.328	1007.69	1184.12	786.498	927.338	1094.5	1471.19	1240.15	1096.32
A2VDF5	A2VDF5	A2VDF5_MOUSE	Gria3	Glutamate receptor				1232.43	1491.83	2279.3		2669.48		1196.77
A3KFU5;A3KFU8;Q6PHQ9;Q91YZ8;Q99LF8	A3KFU5;A3KFU8;Q3UX16;Q6PHQ9;Q91YZ8;Q99LF8;G5E8X2;Q3V2M1;Q62029;V9GXG3;A0A0A6YWT2;Q792Y0	A3KFU5_MOUSE;A3KFU8_MOUSE;Q6PHQ9_MOUSE;Q91YZ8_MOUSE;Q99LF8_MOUSE	Pabpc4	Polyadenylate-binding protein	501.602	684.828		289.493	280.316	425.35	184.9	324.86	449.284	292.3		660.736
A3KGU5;A3KGU7;A3KGU9;B2RXX6;B7ZWK3;B9EKJ1;E9Q447	A3KGU5;A3KGU7;A3KGU9;B2RXX6;B7ZWK3;B9EKJ1;E9Q447	A3KGU5_MOUSE;A3KGU7_MOUSE;A3KGU9_MOUSE;B2RXX6_MOUSE;B7ZWK3_MOUSE;B9EKJ1_MOUSE;E9Q447_MOUSE	Sptan1	Spectrin alpha, non-erythrocytic 1	1898.95	3620.92	706.779	4073.9	1574.29	1548.35		1622.62	1411.94	942.59	1983.1	2569.31
A6H5Z3	A6H5Z3;Q5DU10;Q6PCN5;Q8K2N8;Q9D4R7	EXC6B_MOUSE	Exoc6b	Exocyst complex component 6B	364.079			248.068	149.685	390.172	499.738	594.826		488.75	412.24	348.006
A6H6E9	A6H6E9;A0A338P6B7	TT23L_MOUSE	Ttc23l	Tetratricopeptide repeat protein 23-like	640.088	544.048		702.534		451.6	976.473	340.829	1566.64	652.426	629.988	730.036
A6X935	A6X935;A0A2K6EDJ7;E9PVD2;E9Q5L2	ITIH4_MOUSE	Itih4	Inter alpha-trypsin inhibitor, heavy chain 4	2005.06	1555.83		413.119	555.071	683.173	1385.15	1837.92		586.614	1353.63	1807.25
B0LAC2	B0LAC2	B0LAC2_MOUSE	Uba52	Ubiquitin A-52 residue ribosomal protein fusion product 1 (Fragment)			2106.27		180.312
B0V2N1	B0V2N1	PTPRS_MOUSE	Ptprs	Receptor-type tyrosine-protein phosphatase S	423.78		294.541	420.45	566.37	799.867	1144.48	843.936	870.882	927.867	902.285	744.887
B1AWN6	A2ASI5;B1AWN6;Q62205;Q9ER60;A0A0R5RP26;A0A0R5RP28;A0A0R5RP29;A0A0R5RP35;A0A5H1ZRM8;B1AYL0;B2RY06;B7ZWN0;E9PW82;F8VPQ7;G3X8T7;Q62242;Q8CAJ8;Q8CCS4	SCN2A_MOUSE	Scn2a	Sodium channel protein type 2 subunit alpha	500.397		2513.33	1530	2257.33	2533.54	1353.69	1608.63	1771.55	1563.95	1492.78	1398.34
B1AXH1	B1AXH1	NHSL2_MOUSE	Nhsl2	NHS-like protein 2				166.394		239.844	237.066
B1AXV0	B1AXV0;Q8BVG0	FRS1L_MOUSE	Frrs1l	DOMON domain-containing protein FRRS1L	1026.33			478.013	542.931	532.655	580.509	521.447		445.584	265.098
B1AZP2	B1AZP2;B7ZNS2;E9PUF2;Q3UCF7	DLGP4_MOUSE	Dlgap4	Disks large-associated protein 4	1219.68	1530.58		598.468	743.128	661.46	525.719	1004.89	1673.64	724.743	1342.34	1062.23
B2RQ71;E9PWR4	B2RQ71;B7ZMZ7;E9PWR4	B2RQ71_MOUSE;E9PWR4_MOUSE	Dip2c	Dip2c protein	381.033			655.388	795.8	696.05	739.992	732.424		853.732	1054.15	1017.5
B2RQ80;E0CY98;E0CZD7;E9PUL9	B2RQ80;E0CY98;E0CZD7;E9PUL9	B2RQ80_MOUSE;E0CY98_MOUSE;E0CZD7_MOUSE;E9PUL9_MOUSE	Tnik	non-specific serine/threonine protein kinase	434.113				550.411	1209.55	789.811		377.882	1276.96	736.879	554.791
B2RQA0;Q8C000	B2RQA0;Q8C000	B2RQA0_MOUSE;Q8C000_MOUSE	Gm5124	EG331392 protein	1287.51			398.885	525.734	2183.68	578.546	516.014	759.039	390.156
B2RSH2	B2RSH2	GNAI1_MOUSE	Gnai1	Guanine nucleotide-binding protein G(i) subunit alpha-1				1815.36	1744.94	1768.38
B2RUJ5	B2RUJ5;Q3UH26	APBA1_MOUSE	Apba1	Amyloid-beta A4 precursor protein-binding family A member 1	282.689	415.067		420.07	341.84	535.144	243.712			318.887
B2RW11	B2RW11	B2RW11_MOUSE	Ankrd34a	Ankyrin repeat domain 34A	469.807	844.141		397.439	632.819	891.804	997.66	527.676	1242.62	304.174	1257.97
B2RXR4;B9EKQ6	B2RXR4;B9EKQ6;Q3UPC7	B2RXR4_MOUSE;B9EKQ6_MOUSE	2210408I21Rik	2210408I21Rik protein	3871.77	3171.56		466.446		963.548	1434.05	3333.91	1717.65		2286.29
B2RXR6	B2RXR6;E9QNQ2;J3QK37;Q8BYT6	ANR44_MOUSE	Ankrd44	Serine/threonine-protein phosphatase 6 regulatory ankyrin repeat subunit B				109.703
B2RXS4	B2RXS4;Q8K2J5	PLXB2_MOUSE	Plxnb2	Plexin-B2				596.861	800.244	733.945	795.295	586.09	741.104	591.219		424.513
B2RXT3;E9Q7L0	B2RXT3;E9Q7L0	B2RXT3_MOUSE;E9Q7L0_MOUSE	Ogdhl	oxoglutarate dehydrogenase (succinyl-transferring)	518.903			1423.5	1476.91	1049.2	770.443	240.761		561.747		671.957
B2RY56	B2RY56;S4R2B0	RBM25_MOUSE	Rbm25	RNA-binding protein 25	1199.16	966.58		327.306					677.401			342.811
B7Z217;B7Z3H2	B7Z217;B7Z3H2	B7Z217_HUMAN;B7Z3H2_HUMAN		cDNA FLJ55679, highly similar to Mus musculus cytoplasmic FMR1 interacting protein 2 (Cyfip2), mRNA	335.577			279.281	405.164	489.018	111.874		296.313			430.834
B9EJA2	B9EJA2;F6Q1W8;R7RU63;R7RVD4	CTTB2_MOUSE	Cttnbp2	Cortactin-binding protein 2	965.414	1378.37	1274.65	942.57	811.455	1350.09	944.223	946.534	1361.56	1271.22	676.87	1278.32
B9EKR1	B9EKR1;A0A0J9YVD2;B2RXS8;Q810U6;Q8C4M8;Q9WUT8	PTPRZ_MOUSE	Ptprz1	Receptor-type tyrosine-protein phosphatase zeta	4185.18	2008.32	4059.3	3869.48	5117.01	4141.35	5485.03	3574.68	4262.59	9785.64	6052.64	9146.11
C0HKE1;C0HKE2;C0HKE3;C0HKE4;C0HKE5;C0HKE6;C0HKE7;C0HKE8;C0HKE9;Q8BFU2;Q8CGP5;Q8CGP6;Q8CGP7	C0HKE1;C0HKE2;C0HKE3;C0HKE4;C0HKE5;C0HKE6;C0HKE7;C0HKE8;C0HKE9;Q8BFU2;Q8CGP5;Q8CGP6;Q8CGP7;Q8R1M2;Q8CGP4;A0A0N4SV66;A0AUV1;A2AB79;A3KPD0;B2RVF0	H2A1B_MOUSE;H2A1C_MOUSE;H2A1D_MOUSE;H2A1E_MOUSE;H2A1F_MOUSE;H2A1G_MOUSE;H2A1H_MOUSE;H2A1I_MOUSE;H2A1K_MOUSE;H2A1N_MOUSE;H2A1O_MOUSE;H2A1P_MOUSE;H2A3_MOUSE	H2ac11;H2ac12;H2ac13;H2ac15;H2ac25;H2ac4;H2ac6;H2ac7;H2ac8;Hist1h2af;Hist1h2an;Hist1h2ao;Hist1h2ap	Histone H2A type 1-B			469.269	430.878	564.771	280.444	286.54	511.408	296.389	323.94	250.304	288.789
D3YTL5;Q3TNN6;Q3UJ44;Q99LB4	Q99LB4;D3YTL5;Q3TNN6;Q3UJ44	D3YTL5_MOUSE;Q3TNN6_MOUSE;Q3UJ44_MOUSE;Q99LB4_MOUSE	Capg	Capping protein (actin filament), gelsolin-like (Fragment)				141.145
D3YUB6	D3YUB6;F7CG54	BTBD8_MOUSE	Btbd8	BTB/POZ domain-containing protein 8				167.378	386.587	233.002	236.57
D3YUD2;D3Z7L2	D3YUD2;D3Z7L2	D3YUD2_MOUSE;D3Z7L2_MOUSE	Afdn	Afadin, adherens junction formation factor (Fragment)	453.986			174.188	304.33	464.053		462.607	585.685		118.684	390.737
D3YVF0	D3YVF0;H3BIV5	AKAP5_MOUSE	Akap5	A-kinase anchor protein 5	1759.15	3123.19	4304.78	1362.66	2105.31	1706.08	1963.25	1247.27	2408.42	988.6	1705.36	1391.73
D3YW09;G3UVU2;Q7TN25	G3UVU2;D3YW09;Q7TN25	D3YW09_MOUSE;G3UVU2_MOUSE;Q7TN25_MOUSE	Sf3a2	Splicing factor 3a, subunit 2	1063.77	299.015	557.156	348.15	204.693	254.673		325.179	718.919	243.927	475.4
D3YWT1;D3Z3N4	D3YWT1;D3Z3N4	D3YWT1_MOUSE;D3Z3N4_MOUSE	Hnrnph3	Heterogeneous nuclear ribonucleoprotein H3	1040.56	264.24		498.926	255.908	861.458	851.661	1096		592.33	509.54	793.983
D3YXK2	D3YXK2;Q80YR5;Q3UGR1;Q6A0C0;S4R1M2	SAFB1_MOUSE	Safb	Scaffold attachment factor B1	974.625	2874.73		464.502	440.572	245.759	963.538	1184.75	1212.32	418.026	508.68	1152.38
D3YZI9	D3YZI9;A0A510C1L5;A0A5H2QVU1;G3UX58	PGBD5_MOUSE	Pgbd5	PiggyBac transposable element-derived protein 5	1060.82			504.971	1115.1	509.25	579.509	529.329	485.402	475.281		544.63
D3YZP9	D3YZP9	CCDC6_MOUSE	Ccdc6	Coiled-coil domain-containing protein 6			10393.6	527.279	520.658	414.067	396.007	465.719		511.106		659.815
D3YZU1	D3YZU1;D3YZU4;D3YZU5	SHAN1_MOUSE	Shank1	SH3 and multiple ankyrin repeat domains protein 1	2408.84	3554.37	2286.29	996.573	1603.71	1550.25	1907.85	1372.88	2915.11	1608.81	1830.55	2273.79
D3YZZ5;E9Q7G1	D3YZZ5;E9Q7G1	D3YZZ5_MOUSE;E9Q7G1_MOUSE	Tmed7	Transmembrane p24 trafficking protein 7				201.021	743.481	798.135			671.358		454.692
D3Z0M9	D3Z0M9	D3Z0M9_MOUSE	Ddx23	RNA helicase	1872.22	2480.57		820.771	408.423	398.039	490.822	1559.27	1664.74	495.601	1014.68	798.691
D3Z4B0;E9Q6E5;F6RDI8;Q3UIX4;Q6NSR2;Q8C0Z3;Q8CFF2;Q8CGI3;Q9CT17	E9Q6E5;Q3TR16;Q3UIX4;Q6NSR2;Q8BYD3;Q8C0Z3;Q8CFF2;Q8CGI3;Q9CT17;D3Z4B0;D6RE22;F6RDI8;F6TN80;Q5XJE4	D3Z4B0_MOUSE;E9Q6E5_MOUSE;F6RDI8_MOUSE;Q3UIX4_MOUSE;Q6NSR2_MOUSE;Q8C0Z3_MOUSE;Q8CFF2_MOUSE;Q8CGI3_MOUSE;Q9CT17_MOUSE	Srsf11	Serine and arginine-rich splicing factor 11 (Fragment)	589.572			208.486		347.931	285.355			273.432	359.18	204.858
D3Z4W5;Q9D9G7	D3Z4W5;Q9D9G7	D3Z4W5_MOUSE;Q9D9G7_MOUSE	Prss59	Protease, serine 59 (Fragment)	1076.51	3293.41	1300.27	376.077	1331.38	743.026	1731.6	1992.72	2180.79	1403.58	4867.05	1091.58
D3Z6I8	D3Z2H9;D3Z6I8;E9Q7Q3;Q3TJ53;Q58E70;Q8C7C3	D3Z6I8_MOUSE	Tpm3	Tropomyosin 3, gamma	737.021	441.597	2242.75	1782.67	1173.8	2058.54	1791.18	1589.58	1516.42	1974.49	1882.02	1454.71
D3Z6Q9	D3Z6Q9;A0A5F8MQ05;S4R171;S4R1B8;S4R1Q1;S4R270;S4R2J8	BIN2_MOUSE	Bin2	Bridging integrator 2		1294.01		582.176	882.446	1468.39	560.829		787.64
D3Z6Z0;D3Z789;Q78ZM0;Q9CSC2;Q9CU14	Q78ZM0;D3Z6Z0;D3Z789;Q9CSC2;Q9CU14	D3Z6Z0_MOUSE;D3Z789_MOUSE;Q78ZM0_MOUSE;Q9CSC2_MOUSE;Q9CU14_MOUSE	Snx3	Sorting nexin 3	837.424			740.083	1076.44	1602.5	1426.17		1644.36	1109.18	744.288	916.207
D3Z7P3	D3Z7P3;D3Z7P4	GLSK_MOUSE	Gls	Glutaminase kidney isoform, mitochondrial	917.916	1176.05		2277.68	1513.51	1265.29	1659.87	764.422	1618.17	689.121		818.772
E0CY16	E0CY16	E0CY16_MOUSE	Cadm1	Cell adhesion molecule 1				1257.43		1040.07
E9PUC5;Q8C0E9	E9PUC5;Q8C0E9	E9PUC5_MOUSE;Q8C0E9_MOUSE	Psd3	Pleckstrin and Sec7 domain containing 3	788.42	537.582	2556.58	1223.57	796.175	1174.81	1391.28	657.08	979.304	537.992		1112.76
E9PUL5	E9PUL5	PRRT2_MOUSE	Prrt2	Proline-rich transmembrane protein 2				190.705
E9PUN2	E9PUN2;E9PUN1;Q3TQ54	NRX2B_MOUSE	Nrxn2	Neurexin-2-beta	938.584	688.771				69.9463	85.2434		470.845	97.4785		115.453
E9PVA8	E9PVA8;Q3UHQ5;Q6PGM5;Q8BIX2;Q8CHH7	GCN1_MOUSE	Gcn1	Stalled ribosome sensor GCN1	249.669			195.397	207.502	165.01	161.417	101.22	225.753	234.713		102.156
E9PVC5;E9Q770;Q3UQI5;Q3UTK0;Q3UYM6;Q3UZD9;Q6EVH9	Q3UQI5;Q3UTK0;Q3UYM6;Q3UZD9;E9PVC5;E9Q770;Q6EVH9	E9PVC5_MOUSE;E9Q770_MOUSE;Q3UQI5_MOUSE;Q3UTK0_MOUSE;Q3UYM6_MOUSE;Q3UZD9_MOUSE;Q6EVH9_MOUSE	Eif4g1	Eukaryotic translation initiation factor 4, gamma 1	316.245	763.659		455.516	367.866	252.882	311.477	411.979		399.447		367.185
E9PX28;E9PXQ7;Q80TE2;Q925I8	E9PX28;E9PXQ7;Q3TZ28;Q6P0A6;Q80TE2;Q925I8;Q9Z1B1	E9PX28_MOUSE;E9PXQ7_MOUSE;Q80TE2_MOUSE;Q925I8_MOUSE	Pcdh10	Protocadherin 10	413.888		392.369	601.868	963.328	1128.39	519.62	798.338	982.746	1031.62	451.844	824.43
E9PX29;E9PZC2;Q8VBX2;Q8VIE5;Q91ZE6	E9PX29;E9PZC2;Q8VBX2;Q8VIE5;Q91ZE6	E9PX29_MOUSE;E9PZC2_MOUSE;Q8VBX2_MOUSE;Q8VIE5_MOUSE;Q91ZE6_MOUSE	Sptbn4	Spectrin beta chain	1283.41	752.666		608.877	1114.85	1007.52	1080.51	1951.22	1732.17	657.593	1090.95	590.514
E9PY16	B7ZMY4;E9PY16;Q6PGM4;Q8BVR8;Q8BVS1	E9PY16_MOUSE	Adap1	ArfGAP with dual PH domains 1	4943.1	3511.09	1417.74	1972.27	1944.32	1917.4	2175.06	2571.39	4233.09	3597.1	4418.07	3913.5
E9PZP8	E9PZP8;Q8BR49	E9PZP8_MOUSE	Herc1	HECT and RLD domain containing E3 ubiquitin protein ligase family member 1				132.923		200.41	255.258		130.956	297.02
E9Q2E4	E9Q2E4;Q6GQX8;Q8BRI0	E9Q2E4_MOUSE	Hectd4	HECT domain E3 ubiquitin protein ligase 4				318.475	408.998		159.039			634.854
E9Q2W9	E9Q2W9	E9Q2W9_MOUSE	Actn4	Alpha-actinin-4 (Fragment)	1845.77	770.009		1647.37	795.587	948.746	671.755	715.682	1805.28	978.55	1114.15	1325.34
E9Q3L2	E9Q3L2;A0A140T8I9;A0A1S6GWJ7	PI4KA_MOUSE	Pi4ka	Phosphatidylinositol 4-kinase alpha	1914.06			1043.64	1026.61	1280.16	1174.79	1567.92	994.288	1103.14	812.913	1012.34
E9Q3S4	E9Q3S4;A0A140LHL6;A0A087WS76	M3K19_MOUSE	Map3k19	Mitogen-activated protein kinase kinase kinase 19	5340.28	3542.71	6103.6	10505	6603.9	6915.81	7655.93	10569.5	7172.4	8137.72	7293.39	6888.32
E9Q401	A2AGL3;E9Q401;A0A140LJF7;A0A140LJK7;A0A1Y7VJP1;E9PW34;F6U7V1	RYR2_MOUSE	Ryr2	Ryanodine receptor 2				201.035	329.704	213.95	294.306	356.919		307.148
E9Q453	E9Q453;E9Q455;E9Q456;G5E8R0;G5E8R2;G5E8R1;S4R261	E9Q453_MOUSE	Tpm1	Tropomyosin alpha-1 chain	1729.28	494.551	4081.06	1857.02	1688.45	2601.32	2754.78	2187.11	2592.11	2752.67	2174.4	2729.24
E9Q4P1	E9Q4P1;A0A087WPX9;D3YWG9;D3Z057;Q9DAD3	WDFY1_MOUSE	Wdfy1	WD repeat and FYVE domain-containing protein 1	728.548			1190.73	1115.23	906.145	1338.18	993.872		971.707	313.555	897.022
E9Q557	E9Q557;E9PZW0	DESP_MOUSE	Dsp	Desmoplakin	4442.75	11123	24690.2	1053.69	2732	1879.89	3516.36	3329.07	11119.4	4492.64	6956.61	2233.28
E9Q5C9	E9Q5C9;A0A286YDA2;A0A286YDT3;A0A286YDV7	NOLC1_MOUSE	Nolc1	Nucleolar and coiled-body phosphoprotein 1	2609.34	5452.29	2442	1230.37	1032.26	1886.81	2419.18	2990.43	2312.31	1722.27	1665.09	1199.25
E9Q616	E9Q616;A0JLR7;A0PJF4;Q6UL10	E9Q616_MOUSE	Ahnak	AHNAK nucleoprotein (desmoyokin)	3314.68	1944.92	2016.2	5072.85	3443.78	3573.8	4759.22	4994.29	4135.78	5826.72	4262.53	5315.1
E9Q6P5	E9Q6P5;A0A1Y7VL44;Q3UFQ5	TTC7B_MOUSE	Ttc7b	Tetratricopeptide repeat protein 7B				496.528		471.706				210.362
E9Q7S0;F7BQW7;F7CD11	E9Q7S0;F7BQW7;F7CD11	E9Q7S0_MOUSE;F7BQW7_MOUSE;F7CD11_MOUSE	Synj1	phosphoinositide 5-phosphatase	535.968		834.256	607.85	1143.62	816.741	1105.62	468.122	736.418	957.892	1201.77	1351.86
E9Q7X7	E9PUN2;E9Q7X7;A0A494B8Y4;B2RX09;E9PUM9;E9PUN0;E9Q5N7;Q3UGZ9;Q6ZQ25;E9PUN1;Q3TQ54	NRX2A_MOUSE	Nrxn2	Neurexin-2	2574.5	2984.76	2879.88	966.605	1314.69	1693.53	2174.92	2750.93	2601.26	2128.76	2546.75	2618.03
E9Q912	E9Q912;Q8BKH0;A0A0G2JGC8	GDS1_MOUSE	Rap1gds1	Rap1 GTPase-GDP dissociation stimulator 1	1591.99	2341.33		1277.63	1100.68	1125.06	846.59	1760.91	1489.62	974.858	1081.33	1400.3
F2Z3U3	F2Z3U3	F2Z3U3_MOUSE	Raph1	Ras association (RalGDS/AF-6) and pleckstrin homology domains 1				250.76	1130.87	574.79	380.628	479.842
F6R7E8;Q7TT42;Q9CPN7	F6R7E8;Q7TT42;Q9CPN7	F6R7E8_MOUSE;Q7TT42_MOUSE;Q9CPN7_MOUSE	1810009J06Rik;Gm2663;trypsinogen	Predicted gene 2663	58349.8	34488.4		4722.41	10903.9	20251.9	45593.7	25566.4	41610.5	13490.2	80913.4	47181.5
F6SEU4	F6SEU4;A0A0A6YVS6;A0A0J9YUM2;A0A0J9YVH8;A0A140T8K9;A0A2R8VH83;A0A2R8VHH2;A0A2S1B6B8;A0A2S1B6F9;A0A338P799;J3QQ18	SYGP1_MOUSE	Syngap1	Ras/Rap GTPase-activating protein SynGAP	4969.4	5476.9	3997.55	3068.85	2690.22	4837.82	4257.35	5177.38	4931	4563.49	4587.57	4992.85
F6ZDS4	F6ZDS4;Q3V1L5;Q7M739;Q05CS8;Q32P08;Q3TZB5;Q8BK71;Q8BU18	TPR_MOUSE	Tpr	Nucleoprotein TPR	2266.17	1620.79		1327.96	1124.54	1439.02	1163.87	1909.43		1194.39	1211.68	1073.05
F7AI87;Q3ULG4	Q3ULG4;F7AI87	F7AI87_MOUSE;Q3ULG4_MOUSE	Psmd4	Proteasome (prosome, macropain) 26S subunit, non-ATPase, 4 (Fragment)	423.221			481.296	483.5	247.011	549.297	849.982	373.515	285.873		509.127
F7CPX0	F7CPX0	F7CPX0_MOUSE	Sgip1	SH3-containing GRB2-like protein 3-interacting protein 1 (Fragment)				191.812	277.628	470.3	147.92			208.773
F8VQK3	F8VQK3;Q3UH83	F8VQK3_MOUSE	Gucy1a2	guanylate cyclase	1177.73	836.249	2089.91	709.814	920.503	966.59	1182.53	758.678	1286.2	1290.38	691.817	888.833
G3UWN9	G3UWN9	G3UWN9_MOUSE	Psme1	Proteasome activator complex subunit 1 (Fragment)	1669		2545.59		3491.95
G3V011;Q6KAL9;Q811E7;Q8CG29	G3V011;Q6KAL9;Q811E7;Q8CG29	G3V011_MOUSE;Q6KAL9_MOUSE;Q811E7_MOUSE;Q8CG29_MOUSE	Myo1f	Myosin IF				805.48	706.194	815.928	473.843
G3X9C2	G3X9C2;A0A0A0MQ97	FBX50_MOUSE	Nccrp1	F-box only protein 50	390.082	597.713	726.676	155.34	290.997	269.054	314.83	591.517	501.774	242.665	616.622	187.229
G3X9K3	G3X9K3;Q8R3I7	BIG1_MOUSE	Arfgef1	Brefeldin A-inhibited guanine nucleotide-exchange protein 1				219.606				414.99		337.3
G5E829	G5E829;Q6Q477;F7AAP4;D1FNM8;D1FNM9;E9Q828;H2BL43;A0A1W2P7C7;Q05CJ5;Q3TC38;Q3TDJ2;Q3UPA8	AT2B1_MOUSE	Atp2b1	Plasma membrane calcium-transporting ATPase 1	8209.06	5717.27	12294.5	14991.3	14146.8	14019.2	11095.9	8832.45	7981.84	9129.47	5868.84	6334.8
G5E870	G5E870;A0A087WNZ7;A0A087WRV6	TRIPC_MOUSE	Trip12	E3 ubiquitin-protein ligase TRIP12	333.073				211.497	237.154	191.031	384.573	403.107	358.896
G5E8G3;Q3TYL3;Q6DFY2	Q3TYL3;G5E8G3;Q6DFY2	G5E8G3_MOUSE;Q3TYL3_MOUSE;Q6DFY2_MOUSE	Opcml	Opioid binding protein/cell adhesion molecule-like	8887.05	6156.41	16346.5	15326.5	20688.3	16140.6	11358.8	11895.8	6544.71	11088.9	7759.65	7137.67
G5E8K5	G5E8K5;A0A1W2P812;G5E8K2;G5E8K3;S4R1S2;S4R2K9;S4R2S8;W6PPA1;W6PPR4	ANK3_MOUSE	Ank3	Ankyrin-3	1593.96	1817.07	591.958	892.492	927.618	1076.28	928.739	930.932	1468.24	613.097	1711.76	1015.02
G5E924;Q3UMT7	G5E924;Q3UMT7	G5E924_MOUSE;Q3UMT7_MOUSE	Hnrnpl	Heterogeneous nuclear ribonucleoprotein L (Fragment)	7771.15	4688.38	2605.08	2235.23	2009.16	1846.8	2235.28	7025.09	5046.46	2051.59	2520.49	3197.97
H3BJD0;H3BJD6;H3BKQ7;H3BL28;Q3UUK5;Q7TN74;Q7TSA7	H3BJD0;H3BJD6;H3BKQ7;H3BL28;Q3UUK5;Q7TN74;Q7TSA7;Q80TH3;Q80ZL7	H3BJD0_MOUSE;H3BJD6_MOUSE;H3BKQ7_MOUSE;H3BL28_MOUSE;Q3UUK5_MOUSE;Q7TN74_MOUSE;Q7TSA7_MOUSE	Ppp1r9a	Protein phosphatase 1, regulatory subunit 9A	1402.19	2470.47		909.218	776.163	1080.26	1239.19	1489.25	1363.83	1070.22	1806.08	1652.21
O08528	O08528;E9Q5B5	HXK2_MOUSE	Hk2	Hexokinase-2				578.972		798.141	388.376	361.431	945.754	438.789		338.465
O08529	O08529;Q3U3A8;Q3U8S5;Q8BPV9	CAN2_MOUSE	Capn2	Calpain-2 catalytic subunit		627.747	578.776	682.823	452.985	548.657	517.91	408.176	562.63	960.523	1224.63	980.893
O08532	O08532;A0A411ACY8;E9Q1X8;Q14BH8	CA2D1_MOUSE	Cacna2d1	Voltage-dependent calcium channel subunit alpha-2/delta-1	2183.58	1337.36	3036.8	4147.38	4596.16	3852.78	3160.42	1587.2	1946.15	2514.36	2368.06	1462.51
O08539	O08539;A0A3Q4EBK4;Q6P1B9	BIN1_MOUSE	Bin1	Myc box-dependent-interacting protein 1	1557.65	1598.24		1208.31	1422.74	963.824	688.254	599.73	1563.04	874.571	1099.05	1142.98
O08547	O08547;A0A0G2JF08;E9Q6R3	SC22B_MOUSE	Sec22b	Vesicle-trafficking protein SEC22b	576.003			578.552	533.43	772.7	839.335	1038.33	1825.73	768.351	1353.47	815.411
O08553	O08553	DPYL2_MOUSE	Dpysl2	Dihydropyrimidinase-related protein 2	43184.8	24821.3	36716.6	54521.7	55707.8	48251.7	38472.9	33200.7	40537.4	51623	51538.2	51144.3
O08576	O08576	RUN3A_MOUSE	Rundc3a	RUN domain-containing protein 3A				137.279	348.979	156.806	189.555	170.367				263.517
O08583	O08583;Q9JJW6;D9J342;G3X9I4;Q4KL64	THOC4_MOUSE	Alyref	THO complex subunit 4	2928.47	2195.47		525.029	842.398	827.963	2685.47	2608.83	3508.63	752.531	2417.77	1041.74
O08585	O08585;B1AWD9;B1AWD8;B1AWE0;B1AWE1;Q3THU7;Q6PFA2	CLCA_MOUSE	Clta	Clathrin light chain A	5356.72	3140.88	5140.11	8107.03	6442.75	7848.6	7181.3	7377.28	7736.65	8982.37	6065.24	5414.24
O08599	O08599	STXB1_MOUSE	Stxbp1	Syntaxin-binding protein 1	18339.5	18393.3	13439.3	25554.5	19935.6	17881	13135.1	12681.5	15230.7	11907.6	11464.9	12605.2
O08688	O08688;Q3TDS7;Q3TPL4;Q3U2P3;Q3UTF3	CAN5_MOUSE	Capn5	Calpain-5				160.935		196.145						317.23
O08709	O08709;Q53ZU7;D3Z0Y2;Q6A0D0;Q6GT24;Q8BPD3	PRDX6_MOUSE	Prdx6	Peroxiredoxin-6	2777.71	1807.21		1497.67	2641.11	1718.73	1205.78	1879.66		1186.19	2393.23	3099.62
O08749	O08749;Q3TIE8	DLDH_MOUSE	Dld	Dihydrolipoyl dehydrogenase, mitochondrial	3665.15	1434.2	5215.75	5353.74	5579.27	3795.02	3327.44	3782.05	3246.81	4564.75	1993.99	2405.12
O08756	O08756;Q99N15;Q9CYT3	HCD2_MOUSE	Hsd17b10	3-hydroxyacyl-CoA dehydrogenase type-2	765.206			475.442	1020.58	3217.86	1297.16	1092.06		364.744	938.053	1213.33
O08759	O08759;Q5DTH1	UBE3A_MOUSE	Ube3a	Ubiquitin-protein ligase E3A	1139.38			387.612	578.114	668.899	567.633		778.022	636.609	656.555	494.933
O08788	O08788;E9Q3M3;E9Q586;Q3T9V8;Q3TB96;Q6NZM3;D3YX34	DCTN1_MOUSE	Dctn1	Dynactin subunit 1	3046.76	1266.57		2295.84	2864	2260.16	2819.24	2702.59	2773.28	2616.68	3016.6	2489.47
O08795	O08795;Q3U518	GLU2B_MOUSE	Prkcsh	Glucosidase 2 subunit beta	772.7	647.381	2094.39	2369.5	2578.57	1790.2	2650.59	2219.99	1719.42	2005	997.052	1312.62
O08807	O08807;B1AZS9	PRDX4_MOUSE	Prdx4	Peroxiredoxin-4	3525.88	1168.29	2763.22	4889.92	2753.51	5873.93	3227.34	5400.09	4546.32	4283.93	3734.31	3363.81
O08917	O08917;Q540I4;G3UYU4;Q3TJS0	FLOT1_MOUSE	Flot1	Flotillin-1	973.177	471.72		1890.01	2004.56	3217.07	2238.38	2445.37	1754.33	2610.85	1049.56	1291.78
O08989	O08989;D3Z2V6;Q3TPX5	RASM_MOUSE	Mras	Ras-related protein M-Ras		444.807		862.452	1088.39							862.872
O08997	O08997	ATOX1_MOUSE	Atox1	Copper transport protein ATOX1	2373.8	2969.93	1902.02	2601.94	2201.94	2696.59	3870.37	1012.84	3330.88	2593.92	2783.34	1259
O09061	O09061;Q6RI64;A0A338P7C0	PSB1_MOUSE	Psmb1	Proteasome subunit beta type-1	2196.71	1120.21	1682.62	1203.44	1629.96	1039.25	1598.59	1785.44	1886.69	2325.86	2433.59	2336.51
O09110;P70236	O09110;P70236;Q543Z5;Q5SWN9;A2AGS2;Q3TJG7;Q3TLX7;Q3TX82;Q3UDI2;Q3UU57;Q8BP44;Q8C371;A0A0R4J1Q6	MP2K3_MOUSE;MP2K6_MOUSE	Map2k3;Map2k6	Dual specificity mitogen-activated protein kinase kinase 3				404.891	368.462	719.491	730.323	528.48		298.547
O09167	O09167;Q4VA28	RL21_MOUSE	Rpl21	Large ribosomal subunit protein eL21	1162.8	628.842		2986.85	1196.29	992.59	646.289	1436.96	681.636	379.195		1272.6
O35066;Q61771	Q61771;O35066;Q3UHC4;Q3UZU0;Q571A6;Q6P1D3;Q80U27	KIF3B_MOUSE;KIF3C_MOUSE	Kif3b;Kif3c	Kinesin-like protein KIF3C	347.321	372.44		234.953	370.684	121.704		214.437
O35098	O35098;A0A0R4J1N0;Q3TMU8	DPYL4_MOUSE	Dpysl4	Dihydropyrimidinase-related protein 4	2346.04	1210.96	2639.46	1991.11	1926.08	1839.8	1988.68	1701.22	1999.55	1791.34	1841.87	2035.44
O35127	O35127	C10_MOUSE	Grcc10	Protein C10				89.2264		153.636				521.118
O35129	O35129;Q3V235;F6Q8V7;F6QPR1;Q3V2V2	PHB2_MOUSE	Phb2	Prohibitin-2	694.635			883.683	1180.12	1424.4	1115.8	783.958	1081.62	991.423	709.188	992.904
O35136	O35136;Q3V1M4	NCAM2_MOUSE	Ncam2	Neural cell adhesion molecule 2	789.619		1265.27	3411.34	4338.62	4852.71	2238.74	2890.53	1833.52	1876.94	1560.16	1880.97
O35143	O35143;E9PV44	ATIF1_MOUSE	Atp5if1	ATPase inhibitor, mitochondrial	1232.29	1299.67	1029.83	388.879	1199.16	689.282	627.349	479.902	801.803	537.44	900.782	1127.48
O35215	O35215;Q3UNI8	DOPD_MOUSE	Ddt	D-dopachrome decarboxylase	2814.38	1497.35		1412.19	2049.21	1660.6	1306.29	1369.84	2280.31	894.947	2877.16	713.795
O35226	O35226;Q9CY29	PSMD4_MOUSE	Psmd4	26S proteasome non-ATPase regulatory subunit 4	1125.17	1074.45		865.462	634.209	483.466	346.922	642.86	1090.88	835.077	337.323	596.796
O35250	O35250;A2AAN0;Q3TIP4;Q3USE0;Q542L0;Q69ZS4;Q7TPT3;A2AAN3	EXOC7_MOUSE	Exoc7	Exocyst complex component 7		617.126		367.228								552.856
O35286	O35286;Q3UKJ6;A0A0G2JG10;Q3TFE5;Q3UDX4;Q497W9	DHX15_MOUSE	Dhx15	ATP-dependent RNA helicase DHX15	2013.21	1665.81		743.715	663.568	538.539	554.084	1249.22	1765.45	851.604	1093.9	1075
O35295	O35295	PURB_MOUSE	Purb	Transcriptional regulator protein Pur-beta	2372.43	2550.58	3785.37	1367.27	1181.18	1732.58	1671.99	1774.2	1977.95	1800.35	2483.52	2264.77
O35326	O35326;Q5U448;Q9D8S5	SRSF5_MOUSE	Srsf5	Serine/arginine-rich splicing factor 5	3592.68	1489.58		472.863	1011.64	949.237	1216.31	1093.75	1464.15	954.031	1197.8
O35344	O35344;Q543M7;Q9CT07	IMA4_MOUSE	Kpna3	Importin subunit alpha-4				467.921	218.272	256.925	199.115		392.478	416.153	282.498	916.21
O35350	O35350;Q3TB79;Q3TI07;Q3UDG8;Q3UF24;Q80Y25;Q8C2J1	CAN1_MOUSE	Capn1	Calpain-1 catalytic subunit	548.463	409.012	2431.95	423.578	1123.13	987.809			1297.26	561.157	1270.56
O35381	O35381;Q9EST5;D3YYE1;D3Z7M9;Q3UW32;Q64G17;F6UFG6	AN32A_MOUSE	Anp32a	Acidic leucine-rich nuclear phosphoprotein 32 family member A	909.211	393.984	2342.08	490.68	510.9	1055.92	638.42	816.744	1554.89	1198.97	1576.91	402.956
O35393	O35393;Q543Q7	EFNB3_MOUSE	Efnb3	Ephrin-B3				64.3044		195.219
O35405	O35405	PLD3_MOUSE	Pld3	5'-3' exonuclease PLD3	1024.95			915.009	891.896	818.957	1570.5	825.9	795.357	1258.69	1748.58	1346.4
O35409	O35409;Q0VDM6	FOLH1_MOUSE	Folh1	Glutamate carboxypeptidase 2				463.452	473.558	642.972	378.491	936.013
O35488	O35488;A2ANX6;Q3UNR3	S27A2_MOUSE	Slc27a2	Long-chain fatty acid transport protein 2							366.903	390.655	441.882			751.972
O35495	O35495;E9PVC7;Q6NVF8	CDK14_MOUSE	Cdk14	Cyclin-dependent kinase 14				342.167	551.802	630.779	506.854	359.223		649.183	836.431
O35526	O35526;Q497P1;D6RFB9;Q5D0A4	STX1A_MOUSE	Stx1a	Syntaxin-1A	1977.25	2140.61	4474.65	3596.63	2915.27	4093.63	2080.7	2647.33	2124.09	2287.39	3010.4	1619.82
O35551	O35551;J3QJV7	RABE1_MOUSE	Rabep1	Rab GTPase-binding effector protein 1	307.991	466.626		434.254	528.927	453.381	846.63	260.894	639.012	954.716	703.879	366.245
O35593	O35593;Q3UD26;Q9CSU2	PSDE_MOUSE	Psmd14	26S proteasome non-ATPase regulatory subunit 14	601.427	590.391		648.383	1121.32				1821.32	833.502		617.602
O35609	O35609;B2M0S2;E9Q855;Q3TDM8;Q3UK26;Q3UXS0	SCAM3_MOUSE	Scamp3	Secretory carrier-associated membrane protein 3				700.097	869.54	439.591	662.177	743.379		464.048
O35621;Q9Z2M7	O35621;Q9Z2M7;A0A2R8W6J8;Q545N8;Q545Q8;Q91W01;Q9CZE9;Q9D1M5;Q9D6D9;Q9DCE3	PMM1_MOUSE;PMM2_MOUSE	Pmm1;Pmm2	Phosphomannomutase 1	493.336	296.389	887.377	546.768	501.415	552.918	330.476	551.158	665.178	585.598	494.407	289.332
O35633	O35633;Q49S98;Q3TQ45	VIAAT_MOUSE	Slc32a1	Vesicular inhibitory amino acid transporter				392.684	548.71	633.277				588.514
O35639	O35639;A0A0G2JGL7;Q3TET3;Q3TFK4;Q3U737	ANXA3_MOUSE	Anxa3	Annexin A3	2662.47	543.087	7021.24	10643.9	4097.53	6981.28	6462.21	5948.22	5810.26	5667.04	4922.61	2664.84
O35643	O35643;Q9DBG3;H3BIY9;H3BKM0;Q3TVN4;Q3U1K9;Q5SVG4;Q5SVG5;Q5SWR1;Q8CC13	AP1B1_MOUSE	Ap1b1	AP-1 complex subunit beta-1	5385.85	4340.48	4429.33	4801.31	3714.93	3996.34	3084.14	4197.31	4063.32	3840.68	3875.29	5562.59
O35660	O35660;G5E8M7;Q9D5J8	GSTM6_MOUSE	Gstm6	Glutathione S-transferase Mu 6				383.553	364.441	463.682				311.175		266.355
O35678	O35678;D3YYS6;E9Q3B9;Q3UFN1;Q3UFX6	MGLL_MOUSE	Mgll	Monoglyceride lipase	1852.85	889.368		1783.56	2181.83	2000.13	2101.34	1458.03	1757.81	2224.52	1111.76	1760.05
O35685	O35685	NUDC_MOUSE	Nudc	Nuclear migration protein nudC	1169.08	762.439	2364.42	1641.84	1398.61	1291.32	1275.43	1460.47	1580.45	1609.51	1511.31	1549.81
O35691	O35691;Q3TUQ5	PININ_MOUSE	Pnn	Pinin	1391.4			461.607	306.109	600.169	503.195	948.544	606.371	163.152	385.099
O35737	O35737;Q3TNG9;Q811L7;Q8C2Q7	HNRH1_MOUSE	Hnrnph1	Heterogeneous nuclear ribonucleoprotein H	1688.82			331.359		406.393	478.25	574.919	218.53	383.382		222.093
O35841	O35841;Q3UYQ4	API5_MOUSE	Api5	Apoptosis inhibitor 5	1477.96					389.245		843.668	1406.49	688.411	495.6	996.565
O35864	O35864	CSN5_MOUSE	Cops5	COP9 signalosome complex subunit 5	660.954	359.466	902.67	494.08	602.254	421.647	617.758	605.584	630.47	659.474	1065.42	1080.57
O35874	O35874;Q3UTP8;Q3US35;Q5SSP3;Q8BXT5;Q9ESU8	SATT_MOUSE	Slc1a4	Neutral amino acid transporter A				123.346		99.9584
O35887	O35887;G3UWR0;G3UWV3;G3UY49;Q3TL33;Q3TQD1;Q3TUF3;Q3UG11;Q6XLQ8	CALU_MOUSE	Calu	Calumenin	1665.87			1244.13	1148.69	1322.51	1545.81	1168.77	1830.99	1079.42	547.481	746.308
O35900	O35900;O35901;Q3U9X2;Q9EP83;Q9ES84	LSM2_MOUSE	Lsm2	U6 snRNA-associated Sm-like protein LSm2				565.249	491.493		521.887			1105.98	1159.9	489.318
O35927	O35927;B7ZNF6;E9QKH8;A0A2I3BQV6	CTND2_MOUSE	Ctnnd2	Catenin delta-2	416.771	287.263		549.947	695.841	587.492	849.615	675.065		858.728	536.53	593.036
O35954	O35954	PITM1_MOUSE	Pitpnm1	Membrane-associated phosphatidylinositol transfer protein 1	2827.52	2518.5	2563.91	1808.01	1926.51	2043.58	2074.3	2354.4	2694.67	2128.61	2386.99	2539.01
O35963;P97950	O35963;P97950;Q0PD21;Q3SXA7;Q3TCY0;Q3TQ93	RB33A_MOUSE;RB33B_MOUSE	Rab33a;Rab33b	Ras-related protein Rab-33B				475.834	436.471	484.875	509.708
O54692	O54692	ZW10_MOUSE	Zw10	Centromere/kinetochore protein zw10 homolog			1974.82	704.885	520.171	532.713		785.273	952.163	370.94
O54724	O54724	CAVN1_MOUSE	Cavin1	Caveolae-associated protein 1	1793.78	1574.16		959.586	317.039	728.046	1046.73	899.674	1423.13	947.286	1032.91	848.556
O54734	O54734;Q3UC51;Q3UG68	OST48_MOUSE	Ddost	Dolichyl-diphosphooligosaccharide--protein glycosyltransferase 48 kDa subunit	977.681	463.017	2980.36	1780.02	1987.19	2034.52	1592.12	1938.26	884.302	1676.37	563.478
O54774	O54774;Q3U237;Q3UR54;Q05CQ3;Q8CGH7	AP3D1_MOUSE	Ap3d1	AP-3 complex subunit delta-1	1253.77	2797.14	1099.32	507.568	405.616	764.855	779.484	1014	1080.9	436.042	937.365	679.299
O54781	O54781;O70551;Q9Z0G2;A0A0R4J124;Q3UB06;A0A0G2JDY2;A0A3B2W430;A0A3B2W4B9;A0A3B2W883;F8WGJ7;O08551;Q0VAW8;Q3TEK9;Q3TTF9;Q3TTG2;Q3TTI6;Q3URR1;Q684J2	SRPK2_MOUSE	Srpk2	SRSF protein kinase 2		790.452		493.094		543.297	245.76		467.61	319.238	598.052
O54829	O54829;A0A0A6YW36;Q80XD3	RGS7_MOUSE	Rgs7	Regulator of G-protein signaling 7	945.127	552.686		321.052		224.274			529.181
O54833	O54833;Q545V8;Q8BPF9	CSK22_MOUSE	Csnk2a2	Casein kinase II subunit alpha'	688.477			923.833	887.069	758.368		1404.65		695.483		520.894
O54865	O54865;Q3UTI4;Q80YP4	GCYB1_MOUSE	Gucy1b1	Guanylate cyclase soluble subunit beta-1				116.291				139.483
O54931	O54931;A0A5F8MPZ6;A2API8;A2APJ1;F7AA26;Q69ZV5;Q8C9L6;Q99L95	AKAP2_MOUSE	Pakap	PALM2-AKAP2 fusion protein				26.5007						118.912
O54941	O54941;C0IMX1	SMCE1_MOUSE	Smarce1	SWI/SNF-related matrix-associated actin-dependent regulator of chromatin subfamily E member 1	344.982		1050.34	304.047		436.75	665.604	417.726	1208.64	632.739	729.105	620.722
O54962	O54962	BAF_MOUSE	Banf1	Barrier-to-autointegration factor				570.483	445.573	732.735	182.02	223.601	352.472	159.691
O54983	O54983;Q3UPX0	CRYM_MOUSE	Crym	Ketimine reductase mu-crystallin				370.514	418.038	617.132		525.583		304.209	149.655	671.464
O54984	O54984;Q8C1Q1;Q8VEI6	GET3_MOUSE	Get3	ATPase GET3	2049.12	2657.59	1971.98	2239.46	1780.19	1979.35	1728.29	2350.99	1901.47	3163.66	2617.42	2633.09
O54988	O54988;O55098;A1A553;A2RRK3;Q3UG53;Q5DTS2	SLK_MOUSE	Slk	STE20-like serine/threonine-protein kinase		325.749		523.112	680.499	504.741	567.615	606.267	579.425	701.662	674.308	830.504
O54991	O54991;Q3U428	CNTP1_MOUSE	Cntnap1	Contactin-associated protein 1	1084.8			692.494	1029.79	1356.39	1103.19	964.871	1021.86	984.021	1101.44	567.254
O55013	O55013;Q3U9K9	TPPC3_MOUSE	Trappc3	Trafficking protein particle complex subunit 3	686.401		2033.19	957.487	968.448	1197.83	1217.87	1323.39	1486.38	1285.5	1350.63	616.009
O55017	O55017;A2AIR7;A2AIR9;A2AIS0;Q3UYN6;A2AIZ9	CAC1B_MOUSE	Cacna1b	Voltage-dependent N-type calcium channel subunit alpha-1B				238.569		1328.5
O55022	O55022;Q3TXU8;Q3TFP8;Q3TH84	PGRC1_MOUSE	Pgrmc1	Membrane-associated progesterone receptor component 1	4187.43	1112.98	4195.91	4718.31	4648.8	4337.31	5613.85	5281.69	3971.91	6280.05	4466.26	2262.71
O55023	O55023;Q3TME6;Q3U5R8;Q80ZJ2;Q924B0;Q9D066;A0A0A6YW07;D3Z703	IMPA1_MOUSE	Impa1	Inositol monophosphatase 1	1638.01	844.95	1208.41	1642.67	2312.83	1723.12	2316.99	2085.9	1780.75	1944.11	3486.86	1583.2
O55028	O55028;A0A0U1RNL7;A0A0U1RPT4;A0A0U1RQ97;D3Z7R0;Q3UC13;Q3UCB5;Q8C6H9	BCKD_MOUSE	Bckdk	Branched-chain alpha-ketoacid dehydrogenase kinase				228.728	299.287	417.829
O55029	O55029	COPB2_MOUSE	Copb2	Coatomer subunit beta'	2238.45	1528.42	3331.71	1745.17	1932.68	2037.53	1362.95	2483.26	1983.1	1896.07	2917.15	2959.13
O55042	O55042	SYUA_MOUSE	Snca	Alpha-synuclein	11307.2	3962.35	12085.5	16755.5	19554.4	10046.2	12874.2	3637.02	12409.6	9983.65	10716.9	8336.12
O55074;Q7TN79	O55074;Q7TN79;Q8BVR3	AKA7A_MOUSE;AKA7G_MOUSE	Akap7	A-kinase anchor protein 7 isoform alpha				982.27	260.262	1184.61		474.215	625.142	695.895
O55100	O55100;Q3U6D7	SNG1_MOUSE	Syngr1	Synaptogyrin-1	1697.16	1363.52	6557.3	5912.73	8675.91	8019.22	4156.81	3786.41	4000.57	4371.88	2976.12	2416.13
O55106	O55106;F6Z700;F8WH41;Q3UWX9;Q8BKL4	STRN_MOUSE	Strn	Striatin		603.749	4224.46	1068.19	1051.17	1122.22	1594.49	1608.84	783.386	1046.98	850.757	843.563
O55125	O55125;Q5SVF7	NIPS1_MOUSE	Nipsnap1	Protein NipSnap homolog 1	862.045	1032.91	7868.84	6539.27	12907.1	9234.75	9679.84	6286.19	3792.28	6236.14	4835.63	2412.6
O55126	O55126;Q3TD78;Q7TMG8	NIPS2_MOUSE	Nipsnap2	Protein NipSnap homolog 2	979.963	629.79	1032.39	1908.08	2487.57	2298.99	2218.33	873.566	1521.07	2003.85	533.706	976.13
O55128	O55128;E9Q317;Q4FZH3;D3YY55	SAP18_MOUSE	Sap18	Histone deacetylase complex subunit SAP18				2217.15	1690.64	1609.09	1942.54	3933.3	2467.86	1205.32	1925.96	704.714
O55131	O55131;E9Q1G8;E9Q9F5;Q3UNN1;Q8C2A3;Q5DTS3;Q3UGE0	SEPT7_MOUSE	Septin7	Septin-7	6044.91	6027.67	6398.95	7538.53	8712.79	5826.81	4629.58	5561.19	6455.32	3552.5	6270.39	6031.52
O55135	O55135;Q3U740;Q3U818;Q3UA13;Q3UBJ6;Q545K4;A6PWZ2	IF6_MOUSE	Eif6	Eukaryotic translation initiation factor 6	943.838	1425.58	11925.6	734.664	2440.19	1259.23	1366.44	913.631	2908.82	1023.47	1403.22	1607.29
O55137;Q9QYR9	O55137;Q9QYR9;Q6P2K2;Q99L15	ACOT1_MOUSE;ACOT2_MOUSE	Acot1;Acot2	Acyl-coenzyme A thioesterase 1	594.12	352.244	1865.54	2034.16	1257.12	1170.44	1708.3	970.036	1328.44	2188.42	868.916	1044.5
O55142	O55142;Q6ZWX1;Q8BQV7;Q9DC85	RL35A_MOUSE	Rpl35a	Large ribosomal subunit protein eL33				670.306		830.333	560.054		397.69
O55143	O55143;Q8R429;Q5DTI2	AT2A2_MOUSE	Atp2a2	Sarcoplasmic/endoplasmic reticulum calcium ATPase 2	3810.89	3379.95	7729.21	6363.21	6298.55	6091.07	6219.83	5399.61	5429.53	5730.27	3433.99	2458.19
O55201	O55201	SPT5H_MOUSE	Supt5h	Transcription elongation factor SPT5	364.117
O70133	E9QNN1;O70133;A0A087WPL5;Q3UR42	DHX9_MOUSE	Dhx9	ATP-dependent RNA helicase A	4814.24	3873.71		1061.92	469.132	1294.29	1544.81	1903.92	2039.46	1214.56	1470.93	2104.75
O70145	O70145;Q1PCS1;A0A087WPH0	NCF2_MOUSE	Ncf2	Neutrophil cytosol factor 2				364.769	279.328
O70152	O70152;A2BDX2	DPM1_MOUSE	Dpm1	Dolichol-phosphate mannosyltransferase subunit 1				336.207		621.895		1425.56
O70161	O70161;F8WHW6	PI51C_MOUSE	Pip5k1c	Phosphatidylinositol 4-phosphate 5-kinase type-1 gamma	723.375			1126.68	1648.05	1703.7	1247.26	1353.84	1619.26	1506.96	1328.28	962.898
O70166	O70166;Q545T6	STMN3_MOUSE	Stmn3	Stathmin-3	365.6		895.124	454.312	345.112	493.748	522.299	234.397	566.159	261.545		215.95
O70172	O70172;Q544E3;F6RJE8;Q9CZS7	PI42A_MOUSE	Pip4k2a	Phosphatidylinositol 5-phosphate 4-kinase type-2 alpha	4400.67	5140	4699.56	4503.17	3166.03	4948.83	3777.94	4617.87	5292.09	3834.32	3282.29	3153.58
O70194	O70194	EIF3D_MOUSE	Eif3d	Eukaryotic translation initiation factor 3 subunit D	251.947			392.931		169.83		202.068	302.535	290.014	175.749	403.509
O70200	O70200;Q4FJL9;A1E2H8;Q9EQW9;Q7TSW1	AIF1_MOUSE	Aif1	Allograft inflammatory factor 1				914.943
O70228	O70228;A2AQC3;Q505G9;Q6DI68;Q8C288;Q8C4G3	ATP9A_MOUSE	Atp9a	Probable phospholipid-transporting ATPase IIA	655.984			1049.42	732.841	1189.55	1185.75	883.212	1397.53	1152.16	1028.37
O70251	O70251;A0A087WS46	EF1B_MOUSE	Eef1b	Elongation factor 1-beta	7096.64	9217.49	4034.24	3785.42	2150.54	2727.48	1967.6	3808.01	5890.1	3121.71	6187.78	5987.1
O70305	O70305;A0A286YDU2;E9QM77;F6U2C2;F7B6X4;Q3UX07	ATX2_MOUSE	Atxn2	Ataxin-2	1052.35	794.454	1118.94	597.335	579.294	710.544	1349.44	1043.99	856.907	896.495	1164.9	1281.58
O70310	O70310;Q3UJC3	NMT1_MOUSE	Nmt1	Glycylpeptide N-tetradecanoyltransferase 1	893.672	963.336		464.326	776.595	340.109	1032.27	704.068	867.999	467.437		1222.4
O70311	O70311;A2AJH3;F7APP3;Q3THR4	NMT2_MOUSE	Nmt2	Glycylpeptide N-tetradecanoyltransferase 2	678.667	2018.9		406.023		435.091			544.879	395.92	1023.62	983.714
O70318	O70318;Q3UNQ6;Q80UE3;Q811B2;A0A1W2P6I5;B6ZHC5;B6ZHC6;B6ZHC7;B6ZHD0;Q80UE4;Q80UE5;Q811C0;Q8C928;Q8CGJ6	E41L2_MOUSE	Epb41l2	Band 4.1-like protein 2	1002.15	2245.88		3409.12	2291.59	2675.56	2587.25	1848.13	1706	1894.64	1840.9	696.482
O70325	O70325;Q3TIF2;Q76LV0;Q3TI34;Q5XJZ8;Q8K4U7;S4R1E5	GPX4_MOUSE	Gpx4	Phospholipid hydroperoxide glutathione peroxidase GPX4				794.659	863.786	906.552	212.02	443.275		543.826
O70378	O70378;Q3TPU5;M0QWP2;M0QWY0;Q3TTC9;Q8C988	EMC8_MOUSE	Emc8	ER membrane protein complex subunit 8			1641.86	1275.31	1254.57	1078.65	2021.62	1285.98	715.428	1219.27	693.607	618.256
O70435	O70435;Q58EV4;Q9DCD8;E0CYL6;E0CZ34;F8WH02	PSA3_MOUSE	Psma3	Proteasome subunit alpha type-3	1172.32	377.914	2883.85	984.319	680.204	370.526	998.293	532.122	1473.33	940.237	629.935	961.251
O70443	O70443;Q3UYF9;Q542R8	GNAZ_MOUSE	Gnaz	Guanine nucleotide-binding protein G(z) subunit alpha	1292.26			1045.49	1139.81	872.005	947.828			554.526
O70492	O70492;Q78ZM0;D3Z6Z0;D3Z789;Q9CSC2;Q9CU14	SNX3_MOUSE	Snx3	Sorting nexin-3		377.399	1160.79	1391.76	1289.77	866.165	1082.51	1760.05	1408.05	1137.22	937.743	1107.93
O70493	O70493;Q3V2H3;Q3TGS7;Q6ZWQ5	SNX12_MOUSE	Snx12	Sorting nexin-12	445.357			1664.69	1244.14	1389.71			754.635	568.652	1538.46	492.733
O70503	O70503;Q0VGQ1	DHB12_MOUSE	Hsd17b12	Very-long-chain 3-oxoacyl-CoA reductase	1634	701.533	2735.25	1774.87	2093.41	2023.29	2674.99	1534.59	1910.15	2268.03	1582.6	1335.44
O70585;Q9D2N4	O70585;Q9D2N4;A0A1Y7VJN9;A0A1Y7VL34;G3UXK0;G3UY34;G3UYM7;G3UZ87;G3UZJ3;I6L9D6;Q3UHJ2;Q3UHP1;Q8C8Z9;Q8CFR5;Q8K0N0;G3UYK9;Q3V0M6	DTNA_MOUSE;DTNB_MOUSE	Dtna;Dtnb	Dystrobrevin beta	1315.29	2180.95	1356.74	1678.78	1564.65	2059.17	2122.28	2011.98	1427.02	2413.57	1427.12	1584.18
O70589	O70589;A0A067XG53;B7ZP42;B9EJ23;F6Y9I5;Q91VJ0	CSKP_MOUSE	Cask	Peripheral plasma membrane protein CASK	731.19			421.464	532.71	523.951	280.639	450.141		334.663
O70591	O70591;F8WJ30	PFD2_MOUSE	Pfdn2	Prefoldin subunit 2				507.169						453.012
O88291	O88291;A0A0R4J098	ZN326_MOUSE	Znf326	DBIRD complex subunit ZNF326	441.821			427.111	320.472
O88322	O88322;Q3TPN0;Q3US45;Q8C6Z2;Q8CFA3	NID2_MOUSE	Nid2	Nidogen-2										123.534		185.197
O88342	O88342;Q3TJY2;Q3TE06;Q3TNK2;Q3U136;Q80ZI9;Q9DBM8;Q9DC08	WDR1_MOUSE	Wdr1	WD repeat-containing protein 1	2344.92	2905.28	1747.2	2184.31	2725.04	1330.96	1251.53	885.917	2696.78	1565.95	1797.86	1976.68
O88343	O88343;A0A668KM61;A2VDF7;A7E1Z5;E9Q8N8;A0A571BE55	S4A4_MOUSE	Slc4a4	Electrogenic sodium bicarbonate cotransporter 1	576.12	631.497		757.864	558.579	495.471		1077.46	512.4		585.664	723.862
O88384	O88384;Q91XH6;Q3TUP8;Q9Z2P7;F6T4B9;F6UHS3	VTI1B_MOUSE	Vti1b	Vesicle transport through interaction with t-SNAREs homolog 1B			2406.43	918.005	925.029	877.904	1645.28			690.262	215.972	992.768
O88447	O88447;O88448;Q8CD76;Q91YS4;A0A5F8MPZ2;D3YXZ3;E9Q7C9;Q5UE59;Q7M6Z6;Q7M6Z7;Q7M6Z8;Q7M6Z9;Q7M700;Q7M701;Q7M702;Q7M703;Q7TNF4	KLC1_MOUSE	Klc1	Kinesin light chain 1	1179.12	831.386		416.584	347.317	999.847	162.094	203.798	474.78		318.031	371.401
O88448	O88448;Q91YS4;D3YXZ3;D3Z5Y7	KLC2_MOUSE	Klc2	Kinesin light chain 2	3667.46	4875.23		2262.61	2114.19	1548.94	1826.16	1519.89	2622.63	1347.58	1392.77	1998.82
O88456	O88456	CPNS1_MOUSE	Capns1	Calpain small subunit 1				666.206	368.995	759.914				419.842
O88485	O88485;D3Z0M6;D6Q0F3;D6Q0F4;Q3TYJ3	DC1I1_MOUSE	Dync1i1	Cytoplasmic dynein 1 intermediate chain 1	570.845	549.836	1131.56	1836.4	883.161	1571.9	1087.76	1274.47	683.892	668.565	1317.5	931.936
O88487	O88487;A2BFF5;A2BFF7;A2BFF8;A2BFF9;D6Q0F5;D6Q0F6;D6Q0F7;Q3TPJ8;Q3UDA2	DC1I2_MOUSE	Dync1i2	Cytoplasmic dynein 1 intermediate chain 2				486.886	314.539		422.519					214.537
O88507	O88507;C9K0Z6;Q3UVR2	CNTFR_MOUSE	Cntfr	Ciliary neurotrophic factor receptor subunit alpha				424.919	459.417	145.437	462.939			330.194		245.796
O88531	O88531;Q3U6J9;B1B0P8;B1B0P9;Q3TAR8;Q3TEL0;Q3U6W3;Q3UB92;Q3UFT5;Q8VBX5	PPT1_MOUSE	Ppt1	Palmitoyl-protein thioesterase 1	749.739	416.405		671.61	568.63	410.118	734.571	566.607	1111.91	673.171	751.453	1226.44
O88532	O88532;A2BGG2;B2RUG7;D3Z5G4	ZFR_MOUSE	Zfr	Zinc finger RNA-binding protein	1851.78	3485.39		541.473	514.711	574.853	981.28	1604.31	1821.56	1029.09	2824.24	1221.54
O88543	O88543;Q3UQL2;Q3TEA5	CSN3_MOUSE	Cops3	COP9 signalosome complex subunit 3	756.377			1054.82	725.048	753.769	398.936	797.618	755.534	924.184	530.374	743.235
O88544	O88544;Q14AI7;D3YV99;D3Z1R9;F6QTS1;Q3TIJ1	CSN4_MOUSE	Cops4	COP9 signalosome complex subunit 4	691.12	546.158	830.127	950.343	748.383	462.555	802.171	1005.59	1031.07	896.403	1053.12	685.937
O88569	O88569	ROA2_MOUSE	Hnrnpa2b1	Heterogeneous nuclear ribonucleoproteins A2/B1	9062.47	3302.43	2766.02	1459.82	2543.99	2175	4792.73	7809.57	7032.16	1901.33	3493.46	3366.24
O88587	O88587;D3Z227	COMT_MOUSE	Comt	Catechol O-methyltransferase				379.555	436.437	276.633				472.586	408.22
O88685	O88685;B7ZCF1;Q3THI5;Q3TKC2;Q3TKG4;Q3U8Y7;Q3UD94;Q8BUP7;A2AGN7	PRS6A_MOUSE	Psmc3	26S proteasome regulatory subunit 6A	997.376			2219.74	1313.89	1622.66	1455.72	2546.98	1695.01	1628.48	1719.56	1308.79
O88696	O88696;Q3UGW4;Q8CF81	CLPP_MOUSE	Clpp	ATP-dependent Clp protease proteolytic subunit, mitochondrial				1116.3	1116.42	774.647	801.955		550.738	609.354		893.7
O88703;O88704	O88703;O88704;C9K0Z8	HCN1_MOUSE;HCN2_MOUSE	Hcn1;Hcn2	Potassium/sodium hyperpolarization-activated cyclic nucleotide-gated channel 2					495.611	1032.86		439.08		442.466
O88712	O88712;P56546;Q3UGL5;Q3UIX8;Q91YZ2;A0A0J9YTW3;A0A0J9YU62;A0A0J9YUM4;E9PWQ9;E9Q0T4	CTBP1_MOUSE	Ctbp1	C-terminal-binding protein 1	2768.6	1094.59	2534.22	2748.56	3827.17	3891.63	3803.78	2942.77	4007.22	3702.8	3910.56	2354.79
O88737	O88737	BSN_MOUSE	Bsn	Protein bassoon	1142.68		3492.77	2793.55	3412.49	2820.49	3581.07	2434.15	2207.5	2868.99	1918.03	1902.34
O88738	O88738;A0A1S6GWH3;A0A1S6GWH6;S4R1L5;S4R2P8	BIRC6_MOUSE	Birc6	Baculoviral IAP repeat-containing protein 6				102.602		86.6067		136.143
O88746	O88746;Q3UDC3;Q561M4	TOM1_MOUSE	Tom1	Target of Myb1 membrane trafficking protein	3986.34		986.171	1517.02	2674.57	1941.85	3510.64	2742.16	2705.68	2402.81	7346.17	2854.95
O88809	O88809;A0A8K1Z7Y0;Q3V349;Q6PGI2;Q8C852;Q9CXL6	DCX_MOUSE	Dcx	Neuronal migration protein doublecortin				334.45	367.478	162.409
O88844	O88844;Q0QER9;Q3TJ51;Q5HZJ8;Q8C338;A0A087WPT4;A0A087WRS9	IDHC_MOUSE	Idh1	Isocitrate dehydrogenase [NADP] cytoplasmic	1013.05		759.34	1048.9	780.322	807.59	824.464	488.322	446.902	973.01	665.413	1088.26
O88845	O88845	AKA10_MOUSE	Akap10	A-kinase anchor protein 10, mitochondrial				281.406	324.735	341.395	459.981		110.041	267.179
O88935	O88935;W8QPF2	SYN1_MOUSE	Syn1	Synapsin-1	5184.21	4667.01	4683.03	11334.9	10398.8	6859.18	5483.46	4656.62	4519	3522.39	4016.7	3299.47
O88952	O88952;Q3TTY6;Q3UX93;Q3TS99	LIN7C_MOUSE	Lin7c	Protein lin-7 homolog C				3308.46	4585.5	5062.52	4056.67	3036.91	2870.97	3559.99	4296.68	3468.76
O88998	O88998;G3X9Q7;Q8R357;A3KGE4	NOE1_MOUSE	Olfm1	Noelin	12458.3	17317.2	3145.77	2033.39	2335.57	2482.98	2424.2	7259.97	8297.42	2479.73	9810.09	10671.2
O89023	O89023;Q3TDY6;Q3U2Z6;Q8BNF3	TPP1_MOUSE	Tpp1	Tripeptidyl-peptidase 1				463.461	360.992
O89053	O89053;Q3U1N0;G3UYK8;Q3T9L1;Q3U232;Q3U9K3	COR1A_MOUSE	Coro1a	Coronin-1A	2841.19	3218.09	1409.77	4492.51	2638.59	2434.79	2277.81	2502.41	2657.28	2872.92	3777.19	3291.49
O89084	O89084;B2RTL2	PDE4A_MOUSE	Pde4a	3',5'-cyclic-AMP phosphodiesterase 4A				279.326	583.615	316.67	681.794			264.96		330.619
O89086	O89086;Q545K5;Q5RJV3;Q8BG13	RBM3_MOUSE	Rbm3	RNA-binding protein 3				363.313	290.67	106.162		440.504	544.204	568.075	246.729	465.046
O89113	O89113;Q3UJ54	IER5_MOUSE	Ier5	Immediate early response gene 5 protein		1291.14	1711.19	1661.87	1636.16	656.138	1017.74	1084.75	2419.93	1990.87	1647.86	2214.21
O89114	O89114;A2AG30;Q3TY13;Q3TYL4	DNJB5_MOUSE	Dnajb5	DnaJ homolog subfamily B member 5				430.17	209.456	359.628	300.657	243.961		184.503
O89116	O89116;Q5FWJ7;A0A286YDF2	VTI1A_MOUSE	Vti1a	Vesicle transport through interaction with t-SNAREs homolog 1A				1344.02	1244.32	722.326	708.374	939.671	1689.58	989.271	1299.49	778.294
P00329	P00329;Q3UKA4	ADH1_MOUSE	Adh1	Alcohol dehydrogenase 1	12413.5	7678.12	6835.78	3196.54	3960.48	4317.35	5702.85	12714.3	9634.92	4586.86	4584.4	7839.32
P00405	P00405;Q7JCZ1;Q7JD03;A0A023J6F3;A0A023J6I7;A0A075DC90;A0A0F6PXF3;A3E4B0;A3R455;A3R481;K7XK22;K7XKA7;Q5GA81	COX2_MOUSE	Mtco2	Cytochrome c oxidase subunit 2	12776.7	7259.09	18886.4	14554	19818	25147.6	31866.2	24042.5	20821.5	27462.9	24365.5	15894.4
P00493	P00493;Q99KF5	HPRT_MOUSE	Hprt1	Hypoxanthine-guanine phosphoribosyltransferase	771.432		933.434	1001.98	805	918.319	763.597	1463.22	842.622	1252.5	1408.53	876.247
P00532;P04627;P28028;Q99N57	P04627;P28028;Q99N57;P00532;A0A7N4FLU7;Q9CU36;A0A0N4SWH5;B1AUP0;Q85453	ARAF_MOUSE;BRAF_MOUSE;RAF1_MOUSE;RAF_MSV36	Araf;Braf;Raf1;V-RAF	Serine/threonine-protein kinase-transforming protein raf				590.761	736.265	672.475	383.892	739.799		407.45		282.495
P00687	P00687;Q99KE6	AMY1_MOUSE	Amy1	Alpha-amylase 1	623.366	571.406	5633.72	243.797	2308.2	1108.16	867.229		4180.91	180.922	598.83
P00920	P00920	CAH2_MOUSE	Ca2	Carbonic anhydrase 2	1086.94	953.139		1100.46	1279.88	282.42			291.014	256.272
P01115;P23175;Q61411	Q61411;P01115;P23175	RASH_MOUSE;RASH_MSVHA;RASH_MSVNS	H-RAS;Hras	Transforming protein p29	1243.78			1490.2	2978.26	1400.88	2000.53	1057.18	1159.39	1089.16	1191.34	853.188
P01831	P01831;Q53YX2;A0A1L1SUX8	THY1_MOUSE	Thy1	Thy-1 membrane glycoprotein				156.677
P01887	P01887;Q3U679;Q9D239;Q91Z72;Q91Z73	B2MG_MOUSE	B2m	Beta-2-microglobulin	1178.08			622.846		403.732		171.043		185.221	451.012	421.036
P02088	P02088;A8DUK4;A8DUK0;A8DUK2;A8DUL0;A8DUL2;A8DUL5;A8DUL7;A8DUN2;A8DUP0;A8DUP3;A8DUP5;A8DUP7;A8DUQ1;B1Q450;D0U269;D0U270;D4N6R6;D4N6U4;D4N6V9	HBB1_MOUSE	Hbb-b1	Hemoglobin subunit beta-1	2342.83	1672.55		1209.02	1435.81	1764.63	1767.71	3208.58	2250.23	795.737	1573.19	1273.46
P02089	P02089;Q549D9;Q54AH9;Q9QUN8;A8DV41;A8DV59;D0U284;D0U285;D0U293;D4N6M2;D4N6N2;D4N6N9;D4N6U4	HBB2_MOUSE	Hbb-b2	Hemoglobin subunit beta-2				2203.77								1713.51
P02301;P68433;P84228;P84244	P02301;P68433;P84228;P84244;A0A1W2P768;A0A8I4SYN6;A1L0U3;A1L0V4;B9EI85;E0CZ27;F8WI35	H31_MOUSE;H32_MOUSE;H33_MOUSE;H3C_MOUSE	H3-3a;H3-5;H3c1;H3c2	Histone H3.3C	3421.62	976.678	4333.99	7117.38	7088.6	6004.2	2976.34	7787.34	2792.68	6369.29	2068.96	5677.72
P02535	P02535;Q61781;Q8VCW2;Q9Z2K1;Q9Z320;Q61414;A2A513;B2RU72;Q3SYP5;B1AQ77;Q3ZAW8;Q9EQD6;Q9EQD7	K1C10_MOUSE	Krt10	Keratin, type I cytoskeletal 10	48481.4	40993.2	211450	17699.5	42369.8	32305.3	64332.8	31672.6	80144.9	29240	61579.9	32802.7
P03888	P03888;Q4JFN6;A0A023J5Z6;A0A023J624;A0A023J675;A0A023J6A1;A0A023J6B5;A0A023J6F7;A0A023J6L7;A0A067XKM5;A0A067XKW4;A0A067XL97;A0A075DCA9;A0A0F6PXJ9;A0A141CM15;A0A7U3PY34;A3E4A7;B9V1J9;G3EB90;Q3TNL9;Q5GA84;Q7JD06	NU1M_MOUSE	Mtnd1	NADH-ubiquinone oxidoreductase chain 1				320.161		325.666
P03995	P03995	GFAP_MOUSE	Gfap	Glial fibrillary acidic protein	7889.43	3863.59	8490.18	8370.81	6379.47	9029.46	8641.13	8581.06	7318.34	6163.54	5401.49	5080.09
P04104	P04104;P11679;P50446;Q3TTY5;Q8BGZ7;Q922U2;Q9Z331;Q6IFZ6;Q8VED5;Q32P04;A0A2R8VHP3;A0A6B9SLG6;B2RTP7;Q05B38;Q08EK4;Q08EK5;Q0VDR7;Q3UV11;Q4L0E7;Q678L1;Q99MH7	K2C1_MOUSE	Krt1	Keratin, type II cytoskeletal 1	10775.1	8583.33	71909.1	5197.79	11960.3	9975.34	7035.04	4618.29	16901.2	4070.27	6732.59	5035.29
P04370	P04370;A0A411P8U6;A0A498WGS3;Q09J72;Q3UGF3;Q542T4	MBP_MOUSE	Mbp	Myelin basic protein	38874	33442.2	57357.9	31015.8	38674.6	50273.6	70964.3	25175.9	51112.7	20810.6	23808.1	29601.5
P04925	P04925;Q4FJQ7;Q3TZI7;Q3UBH0;Q3UF68;Q3UG89;Q9QYT9	PRIO_MOUSE	Prnp	Major prion protein	9756.38	9598.47	3613.44	1393.55	2576.53	2102.72	1791.42	3626	7176.97	767.075	2902.45	3600.12
P05063	P05063	ALDOC_MOUSE	Aldoc	Fructose-bisphosphate aldolase C	7633.34	2848.92	4863.99	6051.44	9048.81	7004.74	7429.81	6451.21	7544.65	6378.07	6882.57	6204.14
P05064	P05064;A6ZI44;Q5FWB7;Q6NY00	ALDOA_MOUSE	Aldoa	Fructose-bisphosphate aldolase A	25628.3	12804	24416	25188.3	33684.3	22576.2	21851.2	19954.2	19520	23867.6	21052.7	26961.4
P05132	P05132;P68181;H6TMF5;H6TMF6;J9JDU9	KAPCA_MOUSE	Prkaca	cAMP-dependent protein kinase catalytic subunit alpha	8047.6	5361.16	9020.04	7723.7	4841.21	6090.47	5352.66	7351.19	6831.67	6316.82	7020.57	9423.2
P05201	P05201	AATC_MOUSE	Got1	Aspartate aminotransferase, cytoplasmic	10506.8	6420.57	15511.4	6044.83	13626.6	6137.29	8754.22	3816.55	9270.46	7428.13	10350.5	8194.96
P05202	P05202	AATM_MOUSE	Got2	Aspartate aminotransferase, mitochondrial	2131.33	921.858	1332	5025.64	6254.7	2180.68	1629.69	2363.32	2312.19	1643.31	1339.75	2305.49
P05480	F8VQL0;P05480;P16056;Q62190;Q62270;Q922K9;A4FUV6;A4FUV7;B2RUR6;Q0VBH4;Q3UKD6;Q8BPC1;Q8BQI4	SRC_MOUSE	Src	Proto-oncogene tyrosine-protein kinase Src	1703.37	1614.78		1488.22	1410.92	1554.06	2014.87	2152.73	1985.79	1934.49	1712.06	1496.13
P05555	P05555;E9Q5K8;A0A0R4J1B4;E9Q604;G5E8F1;Q3TBT0;Q3TD86;Q3U1U4;Q3U1W4;Q3U3F0;Q3U4I5;Q3UJ88	ITAM_MOUSE	Itgam	Integrin alpha-M	2632.89			1097.06	1406.65	1375.67	977.961		1670.1	1532.98	1879.79	1251.6
P06151	P06151;Q564E2;Q99K20;A0A1B0GSR9;A0A1B0GSX0;Q3TCI7;Q3THB4;Q3TI99;Q3UDU4;Q3UIC3	LDHA_MOUSE	Ldha	L-lactate dehydrogenase A chain	9389.73	5041.82	5799.08	11524.9	6733.28	8975.05	9513.9	5046.84	5617.69	8230.55	9829.22	6712.31
P06745	P06745;B2RXT5;B7ZWL9	G6PI_MOUSE	Gpi	Glucose-6-phosphate isomerase	1084.97	1981.93		787.686	1017.12	717.594	725.02		683.749	592.89	995.217	934.768
P06801	P06801;Q3TQP6;Q3TQW1;Q921S3;Q99LF5	MAOX_MOUSE	Me1	NADP-dependent malic enzyme				198.894	438.183	305.412			1205.91	382.36	642.571
P06837	P06837	NEUM_MOUSE	Gap43	Neuromodulin	4339.94	2186.5	4195.76	7929.9	7055.63	10682.2	7695.62	4758.84	4002.48	5785	6574.44	3315.17
P07214	P07214;A0A1L1SSH9;Q3TXI6;Q5NCU4;Q5NCU5	SPRC_MOUSE	Sparc	SPARC	1247.96			405.878	732.054	583.728	654.249	973.841	492.503	461.507	569.389	888.28
P07356	P07356;Q542G9;B0V2N5;Q3UCD3;Q99KH3	ANXA2_MOUSE	Anxa2	Annexin A2	4263.23	2228.07	14499.6	3528.23	3461.01	2463.32	3058.71	2745.65	5542.84	3384.05	5755.69	2461.52
P07724	P07724;Q546G4;K7R066	ALBU_MOUSE	Alb	Albumin	62747	107150	66056.8	20735.8	33290.5	28883.9	41089.6	65442.1	66022.8	21928.7	68035.8	47852.7
P07901	P07901;Q80Y52;Q3TKA2;Q3UIF3;A0PJ91;Q3TJU7;Q3TKB9;Q3TKG0;Q8C5U3	HS90A_MOUSE	Hsp90aa1	Heat shock protein HSP 90-alpha	10092.1	7840.51	7454.2	8554.78	7117.66	7042.84	6769.04	8296.65	9799.63	8917.97	9372.14	9594.16
P08003	P08003;A0A0R4J0Z1	PDIA4_MOUSE	Pdia4	Protein disulfide-isomerase A4	278.24	480.399	478.8	1007.65	594.197	304.391	973.751	355.213	402.652	655.783	478.751	685.346
P08030	P08030;A0A1D5RLR6	APT_MOUSE	Aprt	Adenine phosphoribosyltransferase				384.954	633.34	463.961	648.531			806.995		410.253
P08103	P08103;F6UND7	HCK_MOUSE	Hck	Tyrosine-protein kinase HCK		1636.87		1338.56	1087.39	2126.43	1838.14	941.977	1444.44	1541.96	1225.03	1476.79
P08113	P08113;Q3UAD6;Q3UBU0;F7C312;Q3TUD6;Q8CCY5;Q91V38	ENPL_MOUSE	Hsp90b1	Endoplasmin	3082.29	2235.17	4881.59	6134.7	4960.34	4027.05	5008.04	5091.89	3143.79	3412.91	2897.82	2394.08
P08226	P08226;Q3TXU4;A0A1B0GX15;G3UWN5;Q3TX45;Q3UBS0;Q4FK40;Q6GTX3	APOE_MOUSE	Apoe	Apolipoprotein E	26696.3	27095.5	16579.1	21325.7	22427.2	25056	24443	25743.3	25524.9	27234.6	29397.1	28412.6
P08228	P08228	SODC_MOUSE	Sod1	Superoxide dismutase [Cu-Zn]	3520.55	3720.55		657.266	1284.46	990.783	1649.04	2168.47	2370.96	1144.39	2426.42	1062.38
P08249	P08249	MDHM_MOUSE	Mdh2	Malate dehydrogenase, mitochondrial	4731.94	2656.68	7147.1	8565.88	13449.5	5891.33	6105.79	4364.57	3766.6	5812.62	4550.59	5666
P08414;P58801	P08414;P58801;Q547H1;Q8BGR3;V9GXY4	KCC4_MOUSE;RIPK2_MOUSE	Camk4;Ripk2	Calcium/calmodulin-dependent protein kinase type IV				618.73	257.639	481.113				256.486
P08551	P08551;Q05DD2	NFL_MOUSE	Nefl	Neurofilament light polypeptide	7383.44	6375.48	7955.68	17257.2	10525	13179.4	13582.7	16032	9126.04	11122.4	12846.8	12681
P08553	P08553;A0A0R4J036	NFM_MOUSE	Nefm	Neurofilament medium polypeptide	3377.5	4671.25	5520.34	10021.1	5757.01	7093.67	5887.89	8199.61	5657.07	4519.73	6747.02	5239.06
P08556	P08556;Q61411;P01113;P01115;P23175;A0A0G2JGP4;Q3TMF4;Q3UCX0;Q4FJP3;Q9D091;Q9R0B8	RASN_MOUSE	Nras	GTPase NRas	739.417		1242.03	1278.72	1150.44	1401.32	693.994	804.87	498.147	618.177	641.868	555.429
P08752	P08752;A0A0A6YWA9	GNAI2_MOUSE	Gnai2	Guanine nucleotide-binding protein G(i) subunit alpha-2	1232.99	1208.58	2488.57	3701	3724	3175.15	4061.19	1767.49	2217.12	2511.89	1989.57	1765.27
P08920	P08920;Q549Q4;Q3UU70;Q9R201	CD2_MOUSE	Cd2	T-cell surface antigen CD2				287.481								275.534
P09055	P09055	ITB1_MOUSE	Itgb1	Integrin beta-1	309.003	458.327		1914.86	1286.17	1360.13	2040.4	592.961	1076.79	1283.57	701.116	755.922
P09103	P09103;Q3TIM0;Q3TF72;Q3TGS0;Q3THC3;Q3TT76;Q3TWE3;Q3U738;Q3UA23;Q3UBY9;Q3UDR2;Q3UJA8;Q3URP6	PDIA1_MOUSE	P4hb	Protein disulfide-isomerase	1439.08	1087.08	2720.44	1848.5	1450.1	1069.01	1575.93	1947.7	1299.96	1117.74	564.328	1201.28
P09242	B7XGA6;E9Q7P8;P09242;Q3TJD3;Q3TQ02;Q8JZS4;Q9EQ79	PPBT_MOUSE	Alpl	Alkaline phosphatase, tissue-nonspecific isozyme	869.419			1770.84	1393.54	976.743	1889.85	2063.45	1830.48	626.104	313.989	1237.31
P09405	P09405;Q3TL52;Q3TT41;Q8CD23;Q8CE30;Q3TGR3	NUCL_MOUSE	Ncl	Nucleolin	6734.51	5060.14	2278.93	1297.57	1205.78	1583.23	3023.82	2895.67	5205.02	1679.91	3545.82	2358.74
P09411	P09411;S4R2M7	PGK1_MOUSE	Pgk1	Phosphoglycerate kinase 1	3245.45	2358.58	1687.22	4274.84	4022.56	3502.62	2666.67	3040.06	3310.34	2252.63	3555.35	1894.3
P09671	P09671;Q4FJX9;A0A3B2WBF0;Q3U8W4	SODM_MOUSE	Sod2	Superoxide dismutase [Mn], mitochondrial				323.204	466.504	121.035
P0C0A3	P0C0A3;B1AZ39	CHMP6_MOUSE	Chmp6	Charged multivesicular body protein 6		1549.7		1245.77	1660.33	1306.89	1307.97	1866.27		1554.52		1030.78
P0C0S6;Q3THW5	P0C0S6;Q3THW5;B2RVP5;G3UWL7;Q3UA95	H2AV_MOUSE;H2AZ_MOUSE	H2az1;H2az2	Histone H2A.Z	3130.85		5056.34	9413.77	7261.86	7955.89	2098.58	5426	1938.87	3720.01	941.093	1865.63
P0DP26;P0DP27;P0DP28	P0DP26;P0DP27;P0DP28;Q9D6P8;A0A1Y7VK66;A0A3Q4EHJ0;Q3UKW2	CALM1_MOUSE;CALM2_MOUSE;CALM3_MOUSE	Calm1;Calm2;Calm3	Calmodulin-1	27469.2	29252.2	33198.5	16104.5	13436.3	14212.2	23314.3	15931	19930.4	27946.7	48467.3	30687.3
P10107	P10107;Q4FJV4;A0A494BBD8;B7STB7;Q3U5N9;Q3US43;Q4FK88	ANXA1_MOUSE	Anxa1	Annexin A1	392.018	828.404	3720.19	604.752	623.519	344.056	555.603	619.808	843.877	483.29	688.317	777.853
P10126	P10126;Q3TII3;Q3UA81;Q3UZQ3;Q58E64;D3YZ68;D3Z3I8	EF1A1_MOUSE	Eef1a1	Elongation factor 1-alpha 1	14813.8	18159.9	18718.5	20907.9	13406	15763.5	7845.33	12647.2	15635.8	8763.49	12521.1	11808.7
P10630	P60843;P10630;E9Q561;Q3TFG3;Q3TGK7;Q3TLL6;Q3U8I0;Q3UXC2;Q4FZL1;Q52KC1;Q5F2A7;Q8BTU6	IF4A2_MOUSE	Eif4a2	Eukaryotic initiation factor 4A-II	25283.3	17029.6	18495.6	18749.5	17423.1	22860.5	22662.2	36439.9	19313.6	24486.5	22634.3	27344.3
P10637	P10637;A0A0A0MQC7;A2A5Y6;B1AQW2;Q3UH19;Q547J4	TAU_MOUSE	Mapt	Microtubule-associated protein tau	13781.1	14710.8	11459.4	11642.8	16399.7	13402.7	11300	8358.96	14225.9	7795.31	11644.9	11982.9
P10639	P10639	THIO_MOUSE	Txn	Thioredoxin	3160.96	1894.83	5967.7	2246	3304.89	3146.54	3725.22	1857.73	3783.61	3636.67	3968.41	3177.98
P10649	P10649;A2AE89;Q6PJ91	GSTM1_MOUSE	Gstm1	Glutathione S-transferase Mu 1	225.579	604.58		485.361	430.423	481.212	594.674			388.089	601.243	677.575
P10711	P10711;E9PYD5;Q3UPE0;Q3UWX7	TCEA1_MOUSE	Tcea1	Transcription elongation factor A protein 1	215.936	173.15						296.069	286.044	152.338		277.619
P10852	P10852;Q3TN39;Q8BTJ9;A0A0U1RPK4;Q3U144;Q60849	4F2_MOUSE	Slc3a2	Amino acid transporter heavy chain SLC3A2	474.776			977.054	965.211	1497.09	1084.89	1238.42		492.973	414.072	442.532
P10853;P10854;Q64475;Q64478;Q64525;Q6ZWY9;Q8CGP2	P10853;P10854;P70696;Q64475;Q64478;Q64524;Q64525;Q6ZWY9;Q8CGP0;Q8CGP1;Q8CGP2;Q9D2U9;Q8CBB6;A0JLV3;A0JNS9;B2RTK3;B2RVD5;Q8VEE3;Q921L4	H2B1B_MOUSE;H2B1C_MOUSE;H2B1F_MOUSE;H2B1H_MOUSE;H2B1M_MOUSE;H2B1P_MOUSE;H2B2B_MOUSE	H2bc14;H2bc3;H2bc4;H2bc7;H2bc9;Hist1h2bp;Hist2h2bb	Histone H2B type 1-F/J/L	201533	46675	259755	373368	400808	330923	194332	306250	99887.9	190249	146969	100947
P10922	P10922;Q3U4Y0;Q8C1Y3	H10_MOUSE	H1-0	Histone H1.0	2178.9	1016.48	4975.3	1845.7	1596.63	2241.97	1307.87	1108.64	1974.33	567.134	408.099	539.078
P11031	P11031	TCP4_MOUSE	Sub1	Activated RNA polymerase II transcriptional coactivator p15	4092.05	3634.13	3575.4	2980.19	1703.85	3015.43	2345.46	3177.21	3398.53	3159.72	3129.28	2440.11
P11087	P11087;Q60785;Q99LL6	CO1A1_MOUSE	Col1a1	Collagen alpha-1(I) chain	1174.54	3219.75	16485.3	676.965	1635.88	1035.61	1112.12	932.515	4787.58	741.422	1321.82	931.066
P11276	P11276;A0A087WR50;A0A087WS56;A0A087WSN6;B7ZNJ1;B9EHT6;Q3TBB4;Q3TCF1;Q3UGY5;Q3UH17;Q3UHL6;Q3UHR1;Q3UZF9;Q8R3F3	FINC_MOUSE	Fn1	Fibronectin	490.079			195.434	232.114					415.011
P11352	P11352;A0A0A6YVV2;A0A0A6YY34	GPX1_MOUSE	Gpx1	Glutathione peroxidase 1	1375.07	924.351		967.951	1133.23	525.409	462.688	512.431			589.176	1250
P11404	P11404;Q5EBJ0	FABPH_MOUSE	Fabp3	Fatty acid-binding protein, heart	3562	2720.75	4483.61	3947.67	5058.56	5211.67	3705.74	3587.81	3337.77	6025.26	7143.7	3652.15
P11499	P07901;P11499;Q71LX8;Q80Y52;Q3TKA2;Q3UIF3;A0PJ91;E9Q3D6;Q3TJU7;Q3TKB9;Q3TKG0	HS90B_MOUSE	Hsp90ab1	Heat shock protein HSP 90-beta	15034.8	12922.3	11604.2	13393.3	12763.2	11331.2	10225.8	13284.2	15209.1	15031.5	15790.4	16581.1
P11531	P11531;A0A668KLA2;Q3TWL4;Q5U476;A0A023ZT56;A0A023ZTV5;A0A1Q1NN66;A0A1Q1PRS2;A0A1Q1PRS4;A0A1Q1PRS6;A0A1Q1PRS9;A0A1Q1PRT9;A2A9Z1;A2A9Z2;Q8BHM1	DMD_MOUSE	Dmd	Dystrophin	543.904			310.057	663.719		324.943					445.066
P11627	P11627;A2AFG7;A2AFG8;Q6PGJ3	L1CAM_MOUSE	L1cam	Neural cell adhesion molecule L1	547.988			1591.17	2177.9	1861.28	1352.2	1284.43	1091.59	1228.71	774.846	1036.75
P11679	P11679	K2C8_MOUSE	Krt8	Keratin, type II cytoskeletal 8				492.728						664.23	483.42	367.069
P11714	P11714;I6L977;L7N463;A0A2R8VHD8;A0A2R8VHT2;A0A2R8VHW1;Q3UNW2	CP2D9_MOUSE	Cyp2d9	Cytochrome P450 2D9					837.29		1630.15	4671.56			4680.76	8219.08
P11798	P11798;F8WIS9;Q80TN1;F8WHB5	KCC2A_MOUSE	Camk2a	Calcium/calmodulin-dependent protein kinase type II subunit alpha	1681.22	922.834	1440.46	1838.2	2233.41	2652.26	2253.57	1474.38	1962.22	1953.86	1120.47	1264.77
P11835	P11835;Q542I8;D3YYP8;M0QWA7	ITB2_MOUSE	Itgb2	Integrin beta-2	1092.98		2297.94	1791.6	1127.17	2177.08	1147.86	794.627	923.404	774.878	659.247	929.061
P11881	P11881;Q3UVA1;Q8BQN0;Q8C7X9	ITPR1_MOUSE	Itpr1	Inositol 1,4,5-trisphosphate receptor type 1	1102.7	1336.3		762.839	871.572	652.192	1263.3	1539.47		676.398		673.166
P11983	P11983	TCPA_MOUSE	Tcp1	T-complex protein 1 subunit alpha	8247.3	8273	10488.7	6736.24	5934.39	5823.95	9432.34	8219.12	8682.95	6467.22	8544.51	7235.48
P12023	P12023;A0A2I3BPT1;A0A2I3BQZ9;Q3TWF3;Q3TXI9;Q53ZT3;Q6GR78;A0A2I3BR03;Q3TVS1	A4_MOUSE	App	Amyloid-beta precursor protein	5592.52	7928.23	1852.06	2127.46	2466.5	2338.74	2729.88	4475.43	4406.4	2417.22	3368.24	3932.61
P12367	P12367;Q8K1M3;A0A0A6YX73;A0A0A6YY28	KAP2_MOUSE	Prkar2a	cAMP-dependent protein kinase type II-alpha regulatory subunit	667.175	979.601	467.634	783.15	813.649	617.322	669.323	370.347		793.342	414.658	688.425
P12382	P12382;Q8CD98	PFKAL_MOUSE	Pfkl	ATP-dependent 6-phosphofructokinase, liver type	713.065	987.58	1226.79	1023.33	1077.04	1600.79	1353.25	867.646	1067.73	1238.89	1110.33	1253.97
P12657	P12657	ACM1_MOUSE	Chrm1	Muscarinic acetylcholine receptor M1				1162.54	1077.46	1402	2195.17	2011.94		1804.33
P12658	P12658;Q8C5H2;Q8CEF3	CALB1_MOUSE	Calb1	Calbindin	665.585	1261.68		1125.62	787.322	2137.12	1941.27	1062.64	1193.77	1885.26	2475.83	1224.26
P12710	P12710;Q3V2F7	FABPL_MOUSE	Fabp1	Fatty acid-binding protein, liver	2958.38	3359.01		558.911	1145.58	1298.03	1961.16	2257.42	3091.51	1488.43	3856.58	2281.45
P12787	P12787	COX5A_MOUSE	Cox5a	Cytochrome c oxidase subunit 5A, mitochondrial	1273.88		5440.31	3301.47	4514.6	3769.69	2242.72	2498.6	2175.93	3397.72	2506.22	1703.66
P12815	P12815;Q3UGE5;Q8C5M4	PDCD6_MOUSE	Pdcd6	Programmed cell death protein 6				480.407	534.163	997.066	938.345	405.445	1702.96	503.488
P12849	P12849;D3Z0V6;Q3TY04;Q921L9	KAP1_MOUSE	Prkar1b	cAMP-dependent protein kinase type I-beta regulatory subunit	1492.16	1397.4		614.824	625.758	582.502	1155.74	1004.64	1201.04	1029.55	1988.94	1571.49
P12960	P12960	CNTN1_MOUSE	Cntn1	Contactin-1	7055.77	3622.82	8847.98	11635.4	12992.6	13593.3	10639.8	10224	7509.57	9026.36	9535.59	9066.31
P12961	P12961;Q3TT51	7B2_MOUSE	Scg5	Neuroendocrine protein 7B2			2036.94	775.539	733.997	1150.14	356.768	686.783	451.618	349.023	105.582
P12970	P12970;Q58ET1;Q5EBG5;Q6P1A9;Q80UT7	RL7A_MOUSE	Rpl7a	Large ribosomal subunit protein eL8	993.515	1885.11	3427.35	3267.12	2259.27	1679.52	1584.95	2718.8	2092.46	1888.48	1470.02	1364.04
P13020	P13020;Q6PAC1;Q3TGJ9;Q3U9Q8;Q3UCW8	GELS_MOUSE	Gsn	Gelsolin	1016.42	2607.79	6065.68	1295.61	1682.63	897.436	1302.99	756.283	1468.22	930.226	1184.49	475.424
P13439	P13439;Q544K9;Q3TVV7	UMPS_MOUSE	Umps	Uridine 5'-monophosphate synthase				199.373
P13595	P13595;A0A0A6YY47;A0A0A6YY91;E9QB01;A0A0A6YWU2;E9Q589	NCAM1_MOUSE	Ncam1	Neural cell adhesion molecule 1	7249.03	6240.21	10882	15106.5	19059.2	19378.2	11985.1	8772.29	6914.19	9395.04	10495.9	7153.27
P13597	P13597;Q3U8M7;Q3TB10;Q3TB21;Q3THH5;Q3U7Q9;Q3U7T2;Q3UAU5;Q3UDJ5;Q4FK06;Q922B3;Q3UDC5	ICAM1_MOUSE	Icam1	Intercellular adhesion molecule 1				193.119	80.7402
P13745	P13745;P24472;P30115;Q6P8Q0;Q8K0V9;Q9DCU1	GSTA1_MOUSE	Gsta1	Glutathione S-transferase A1	1043.22			1783.06	1639.43	1349.54	745.796	1796.09	1348.98	646.068	1514.93	892.764
P14094	P14094;Q545P0;Q3TRA6;Q3TSQ1;Q3TV47	AT1B1_MOUSE	Atp1b1	Sodium/potassium-transporting ATPase subunit beta-1	7592.9	4187.78	13373.4	24220	29577.5	25127	16318.8	15505.1	12051.6	13773.4	12464.9	7711.81
P14115	P14115	RL27A_MOUSE	Rpl27a	Large ribosomal subunit protein uL15				509.613	325.679	94.4586		485.539		95.7137
P14131	P14131;A4FUS1;Q5CZY9;Q641N3	RS16_MOUSE	Rps16	Small ribosomal subunit protein uS9	4970.64	4441.04	7331.97	8354.45	5546.52	4811.73	4606.6	7222.47	4949.24	5210.57	3709.46	5865.22
P14148	P14148;F6XI62;Q3TK73;Q3UBI6;Q5M9N8	RL7_MOUSE	Rpl7	Large ribosomal subunit protein uL30	1468.53	1036.4	1720.15	2937.23	1654.41	1230.02	1136.78	2214.74	1190.36	1359.71	2412.95	1211.39
P14152	P14152;A0A5F8MPN8	MDHC_MOUSE	Mdh1	Malate dehydrogenase, cytoplasmic	9402.18	6273.66	5018.31	7886.98	10254.4	6252.13	7192.02	4118.4	6805.84	6082.41	8179.59	7725.13
P14206	P14206;B2CY77;A0A1L1SUK3	RSSA_MOUSE	Rpsa	Small ribosomal subunit protein uS2	8093.57	6302.16	10182.7	12173.5	10724.1	9613.42	14254.4	14330.9	9882.95	12692.8	11914.9	12762.9
P14211	B2MWM9;P14211;Q3UWP8	CALR_MOUSE	Calr	Calreticulin	1832.57	1436.77		2911.84	2543.11	2007.04	3416.06	2472.06	2703.96	1850.72	1365.74	1865.21
P14231	P14231;Q3UR55	AT1B2_MOUSE	Atp1b2	Sodium/potassium-transporting ATPase subunit beta-2	4048.05	2749.13	6154.76	9101	10113.6	10399.3	12532.7	9035.03	6240.61	7249.27	7170.61	3885.98
P14602	P14602;Q545F4;D3YZ06	HSPB1_MOUSE	Hspb1	Heat shock protein beta-1			1808.3	419.755		456.083						449.067
P14685	P14685;Q3U5M8;Q3ULJ5;Q8BK46;F7B7L8	PSMD3_MOUSE	Psmd3	26S proteasome non-ATPase regulatory subunit 3	1047.77	1367.72	1095.7	1233.49	1170.59	1054	1134.67	992.65	1459.72	1073.06	899.453	1217.61
P14733	P14733;Q8C553	LMNB1_MOUSE	Lmnb1	Lamin-B1	9425.01	2919.65	3925.95	4480.88	3117.59	7133.47	3156.12	6011.55	3612.83	3825.43	2569.65	2854.22
P14824	P14824;F8WIT2;Q3TUI1;Q3UDK4;Q3UI56;Q99JX6	ANXA6_MOUSE	Anxa6	Annexin A6	2549.27	2729.94	7613.52	7382.02	8169.82	6766.91	8563.59	5866.82	5022.62	5658.21	4738.96	3195.22
P14869	P14869;Q5M8R8;Q5FWB6;S4R1N1	RLA0_MOUSE	Rplp0	Large ribosomal subunit protein uL10	2187.32	1035.47		2995.09	1861.22	1765.82	1875.04	3035.97	2195.93	2221.49	2967.74	2337.05
P14873	P14873;B2RQQ5;Q3TZM8;Q8CAI9;Q8CFR9;A0PJ96	MAP1B_MOUSE	Map1b	Microtubule-associated protein 1B	13693	13792.1	10075.4	8546.89	6485.77	8034.03	8410.94	9925.73	13815.9	9447.54	12777.1	13179.4
P15105	P15105	GLNA_MOUSE	Glul	Glutamine synthetase	3567.53	4179.72	4851.91	6418.06	8413.67	6092.05	6358.51	3198.18	6004.2	4190.36	2873.25	4187.6
P15116	P15116;Q3UIC2;Q8BSI9;D3YYT0	CADH2_MOUSE	Cdh2	Cadherin-2				630.938	466.491	706.054	260.72			393.04		623.506
P15209	P15209;A0A286YCV8;A0A286YDA0;A0A286YDA3;B5BQV3;B5BQV4;Q3UHE3;W8R8Q6	NTRK2_MOUSE	Ntrk2	BDNF/NT-3 growth factors receptor	2034.78	1875.88		1087.34	855.222	1601.16	1301.92	1355.02	1489.3	1973.03	1743.54	2432.23
P15532	P15532;Q5NC81;E9PZF0;Q5NC80;Q5NC79	NDKA_MOUSE	Nme1	Nucleoside diphosphate kinase A	2400.02		1000.49	1539.1	786.279	1271.16		1398.2	1377.23	1096.56	1230.25	1580.25
P15864	P15864;Q3U292;Q3UXH2;Q5SZA3	H12_MOUSE	H1-2	Histone H1.2	1824.35	2825.63	4838.32	3300.34	12058.8	1831.84	3210.24	1429.8	2274.21	3768.85	1014.09	2997.66
P16054	P16054	KPCE_MOUSE	Prkce	Protein kinase C epsilon type	631.394	312.75		231.842	280.133	476.05	458.313	481.216	525.745	333.006		578.965
P16125	P16125;A0A6I8MX27;Q5M8R7	LDHB_MOUSE	Ldhb	L-lactate dehydrogenase B chain	3131.68	1732.47	1335.49	3435.17	3022.65	2880.58	2357.31	1395.87	2068.73	2346	3405.04	3906.13
P16254	P16254;A2AUM6	SRP14_MOUSE	Srp14	Signal recognition particle 14 kDa protein				87.5
P16283	P16283;Q68EG4;Q9ERP4	B3A3_MOUSE	Slc4a3	Anion exchange protein 3				143.21	509.082	181.14	596.306			171.864
P16330	P16330;Q3TYV5;Q3TYL9	CN37_MOUSE	Cnp	2',3'-cyclic-nucleotide 3'-phosphodiesterase	7201.27	7114.58	6003.28	9635.05	10284.1	5879.7	6643.88	4966.85	7180.18	3243.66	5608.47	5905.49
P16331	P16331;A0A1W2P6U4;Q3UEH8	PH4H_MOUSE	Pah	Phenylalanine-4-hydroxylase									658.585			636.165
P16388;P16390;P63141	P16388;P16390;P63141;Q3TZ64;Q8CA58;Q2KHP0	KCNA1_MOUSE;KCNA2_MOUSE;KCNA3_MOUSE	Kcna1;Kcna2;Kcna3	Potassium voltage-gated channel subfamily A member 1					155.772	349.967	449.883			181.571
P16460	P16460;Q3UJ34;Q3UEJ7	ASSY_MOUSE	Ass1	Argininosuccinate synthase	1296.16	646.432		441.929	458.799	636.41	536.666	1678.27	1562.86	700.106	987.212	1529.33
P16546	P16546;A3KGU5;A3KGU7;A3KGU9;B2RXX6;B7ZWK3;B9EKJ1;E9Q447;Q3TYI8;Q58ES7;Q6PA04	SPTN1_MOUSE	Sptan1	Spectrin alpha chain, non-erythrocytic 1	12281.6	11485.2	17709.9	22579.6	18283.6	19484.2	13850	15937.1	12760	16007.3	15714.2	15842.3
P16627;P17879;Q61696	P16627;P17879;Q61696;A1L347;A1E2B8;B2CSK2;Q3TAI8;Q3TU85;Q9QWU1	HS71A_MOUSE;HS71B_MOUSE;HS71L_MOUSE	Hspa1a;Hspa1b;Hspa1l	Heat shock 70 kDa protein 1-like	1506.19	744.527	2718.06	1580.45	3614.66	3254.56	5143.95	4582.54	3129.19	4087.4	3828.62	1601.96
P16675	P16675;G3X8T3;Q544R6;Q9D2D1	PPGB_MOUSE	Ctsa	Lysosomal protective protein	407.344			137.936	272.759	364.362			215.284	293.858	594.73	390.001
P16858	A0A1D5RLD8;P16858;S4R1W1;A0A0A0MQF6;D2KHZ9;Q3TUZ9;Q4VBD1	G3P_MOUSE	Gapdh	Glyceraldehyde-3-phosphate dehydrogenase	78999.5	49318.4	208521	55120.1	89136.8	79866.8	66907.2	54868.2	107416	52224.5	59191.6	48481.7
P17182	P17182;B0QZL1;Q5FW97;Q6PHC1	ENOA_MOUSE	Eno1	Alpha-enolase	4496.99	3139.47	11142.2	2092.22	3562.28	2296.63	2699.04	1304.78	3588.12	2193.32	2877.66	2871.19
P17183	P17183;P21550;Q4FK59;D3Z2S4;D3Z6E4;Q3UJ20;Q545V3;Q5SX59;Q5SX60;Q5SX61;Q922A0;D3YVD3	ENOG_MOUSE	Eno2	Gamma-enolase	3976.91	3729.13	4478.5	3370.78	6371.53	2755.79	4159.95	1556.56	4204.88	1942.29	3278.92	2356.17
P17225	P17225;Q8BHD7;Q80T07;Q8C2R5;Q8R509;E9QMW9;F7C521;F7DCW4;G3UXA6;G8JL74;Q3T984;Q3TQW3;Q3U5I2;Q3UBR5;Q5RJV5;Q6NZB8;Q8CB58;Q8K144	PTBP1_MOUSE	Ptbp1	Polypyrimidine tract-binding protein 1	1496.57			112.812	151.567	191.1	217.779		483.489	458.508	751.863	863.89
P17426	P17426	AP2A1_MOUSE	Ap2a1	AP-2 complex subunit alpha-1	2838.37	2247.18	2505.25	2850.55	3223.83	3061.56	2609.28	2712.59	2818.74	2958.61	2787.31	2458.67
P17427	P17427;Q3U7X9;Q69ZW4;Q6PEE6	AP2A2_MOUSE	Ap2a2	AP-2 complex subunit alpha-2	7035.85	6320.74	6629.11	6439.1	6485.02	8557.31	6782.61	7230.32	7380.13	6784.39	7372.07	9183.92
P17665	P17665	COX7C_MOUSE	Cox7c	Cytochrome c oxidase subunit 7C, mitochondrial			1889.51	2761.6	1760.14	3475.24	900.788	761.422	1193.6	712.877	977.203
P17710	P17710;G3UVV4;Q3TJE3;Q3TTB4;Q3UPC4;Q6GQU1	HXK1_MOUSE	Hk1	Hexokinase-1	7341.1	3447.43	10202.7	15415.4	14777	17579.2	12138.1	11212.9	9799.06	13987.3	9099.69	10653.3
P17742	P17742;Q5SVY2;Q3TE63;Q3UAJ1	PPIA_MOUSE	Ppia	Peptidyl-prolyl cis-trans isomerase A	29285.9	31838.3	16285	17242.6	25303.5	17989.3	18740	14833.7	26265.6	20404.4	31403.2	23993.1
P17751	P17751;H7BXC3	TPIS_MOUSE	Tpi1	Triosephosphate isomerase	33133.3	19340.3	44826.7	16421.8	37944.9	20405	22551.1	7374.17	27067.3	8002.61	15745.6	7684.44
P17809	P17809;Q3TD17;Q3U2J2	GTR1_MOUSE	Slc2a1	Solute carrier family 2, facilitated glucose transporter member 1	983.538		2683.6	3261.09	3118.08	3160.34	2718.62	1872.5	2584.57	2859.37	1708.58	1223.18
P18052	P18052;Q91V35	PTPRA_MOUSE	Ptpra	Receptor-type tyrosine-protein phosphatase alpha	1361.7			534.713	1027.85	1187.91	1173.22	1114.55	2218.92	1305.26	1544.79	1419.64
P18654	P18654;A7E215;B1AXN9	KS6A3_MOUSE	Rps6ka3	Ribosomal protein S6 kinase alpha-3				418.147	184.885	154.454	260.116					184.725
P18760	P18760;A0A494B9A7;F8WGL3;Q544Y7;Q9CX22	COF1_MOUSE	Cfl1	Cofilin-1	29139.7	25285.2	14184.3	20508	22681.6	24649.4	19118.8	13202.4	22423.6	23554.2	25178.2	22820.4
P18872	P18872;D3Z2M7;Q543S2	GNAO_MOUSE	Gnao1	Guanine nucleotide-binding protein G(o) subunit alpha	15624.1	11217.8	12057.1	24817.9	29832.5	20371.3	13426.7	10936.9	9798.08	7791.32	7415.57	7925.31
P19001	P19001;B1AQ78	K1C19_MOUSE	Krt19	Keratin, type I cytoskeletal 19	758.02		9897.15	617.352	1444.23	630.343	752.839		1459.81	732.335	3845.39
P19096	A0A0U1RNJ1;P19096;Q3UHT6;Q3TB22;O89060	FAS_MOUSE	Fasn	Fatty acid synthase	841.972	599.543		929.43	744.018	764.875	661.29	479.984	830.509	731.679	947.289	1069.99
P19157;P46425	P19157;P46425;A0A494BAW2;K9JA48;K9JA74;A0A494B908;A0A494BAM8;A0A494BAS3;A0A494BAU3	GSTP1_MOUSE;GSTP2_MOUSE	Gstp1;Gstp2	Glutathione S-transferase P 1	1910.15			1055.99	1938.13	690.922			734.11	871.564
P19221	P19221;Q3TJ94;H7BX99	THRB_MOUSE	F2	Prothrombin	1689.08	907.06		305.876	491.969	322.03	490.969	1264.51	689.519	405.006	1095.26	1397.07
P19246	P19246;Q80TQ3	NFH_MOUSE	Nefh	Neurofilament heavy polypeptide	1883.52	2668.13	2162.27	3622.78	3122.96	2732.9	2739.9	4027.06	2364.7	2377.67	2040.95	2834.33
P19324	P19324;Q3TJK3;Q3TWG9;Q8BV87;Q8BVU9	SERPH_MOUSE	Serpinh1	Serpin H1		406.716		1027.37	393.524	274.521		385.801		175.18		578.377
P19783	P19783;A2RSV8;M0QWX7	COX41_MOUSE	Cox4i1	Cytochrome c oxidase subunit 4 isoform 1, mitochondrial	348.321		1706.76	1918.68	2710.35	1128.6	756.428	405.733	500.628	651.518	607.397	463.986
P20029	P20029;Q3TI47;Q3TKF8;Q3TWF2;Q3U6V3;Q3U7T8;Q3U9G2;Q9DC41;Q3UEM8	BIP_MOUSE	Hspa5	Endoplasmic reticulum chaperone BiP	16401.6	10901.2	60857.6	22394	24924.4	18299.7	22472.7	22068.9	22369.9	16339.6	17598.8	10022.7
P20108	P20108;Q8K4K8	PRDX3_MOUSE	Prdx3	Thioredoxin-dependent peroxide reductase, mitochondrial	1305.04		3244.39	1980.25	2157.42	2465.8	1983.01	2191.68	2333.73	2364.7	2542.27	1663.41
P20152	P20152;Q5FWJ3;A0A0A6YWC8;A2AKJ2;A4IF59;Q3TFD9;Q3TWV0;Q3U6S1;Q3UAX1;Q3V2S4	VIME_MOUSE	Vim	Vimentin	10687.8	8806.96	18243.1	17656.1	11744.7	9922.62	20235.3	15918.9	13303.2	15542.5	15042.7	12725.6
P20357	P20357;A0A668KLC6;B2KGT5;G3UWW1;G3UZV6;Q3TLQ0;Q80X35;Q80ZL4;G3UYR3	MTAP2_MOUSE	Map2	Microtubule-associated protein 2	35628.8	32701.7	27973.3	15268.1	18689.3	24683.9	33827	26807.6	31672.4	28624.3	37002.2	38814
P20444	P20444;Q4VA93	KPCA_MOUSE	Prkca	Protein kinase C alpha type				1131.39	556.384	1277.54	664.613	487.821		604.063
P20917	P20917;Q3ZB60;Q3ZB61;A0A087WRD6;Q3T1F6;Q3ZB62	MAG_MOUSE	Mag	Myelin-associated glycoprotein	4091.95	2841.63	5043.12	3859.21	4732.28	3918.33	5453.83	2157.78	2831.39	7455	6905.81	5620.35
P21107	P21107;P58771;A0A2R2Y2P8;E9Q455;F8WID5;G5E8R0;Q545Y3;Q8BSH3;A0A0R4J1P2;B7ZNL3;D3Z6I8;E9Q452;E9Q454;E9Q7Q3;G5E8R1;Q564G1	TPM3_MOUSE	Tpm3	Tropomyosin alpha-3 chain	12957.9	5398.99	25641.3	17079	14667.3	14952.7	11836.3	12676.6	13724.8	14732.7	16655.7	14291.4
P21126	P21126;Q3UK94;B2M0R9;B2M0S0;Q684Q9;Q91V47;Q920U6	UBL4A_MOUSE	Ubl4a	Ubiquitin-like protein 4A	1394.9	410.271	1921.76	1067.25	629.948	1131.71	1564.59	1756.31	1414.85	1891	1306.14	1467.01
P21278	P21278;Q3UPA1;Q91X95	GNA11_MOUSE	Gna11	Guanine nucleotide-binding protein subunit alpha-11	1529.12			2234.69	2149.39	1386.98	1592.63	2241.05	1338.47	1532.95	1770.22	846.949
P21279	P21279;Q3UHH5	GNAQ_MOUSE	Gnaq	Guanine nucleotide-binding protein G(q) subunit alpha	1791.61	600.241	1594.5	1782.95	1644.87	1770.44	1263.25	1386.54	1254.8	1349.45	1394.94	1237.55
P21460	P21460;A2APX3;Q3U5K7;Q9EPX9	CYTC_MOUSE	Cst3	Cystatin-C	2401.57	1755.37		1205.12	2098.69	1245.56	1832.17	1569.92	2690.75	3320.05	2627.4	4289.29
P21550	P21550;Q4FK59;Q5SX59;Q5SX60;Q5SX61	ENOB_MOUSE	Eno3	Beta-enolase	1125.96	925.179		947.139	2314.89	962.712	785.513	377.204	1628.25	424.973	818.681	551.143
P21619	P21619;A0A0R4J0Q5	LMNB2_MOUSE	Lmnb2	Lamin-B2	1383.13			991.15	591.638	911.185	851.692	921.811	1811.87	506.835	795.637	1061.87
P22437	P22437;Q543T1;Q3UZ23;Q3TJN9	PGH1_MOUSE	Ptgs1	Prostaglandin G/H synthase 1	987.483											466.855
P22723	P22723;Q3UVW2;Q8C8H5	GBRG2_MOUSE	Gabrg2	Gamma-aminobutyric acid receptor subunit gamma-2				411.906		186.28				242.331
P22892	P22892;Q8CBB7;Q3UKX8;Q8CC03	AP1G1_MOUSE	Ap1g1	AP-1 complex subunit gamma-1	1228.99			1275.89	947.087	1674.34	1129.92	1413.42	1332.3	1162.85	1234.38	1366.3
P23116	P23116;Q3TKF9;Q3UEK3;Q3UL99;Q3UM46;Q6A0B9	EIF3A_MOUSE	Eif3a	Eukaryotic translation initiation factor 3 subunit A	2515.24	2628.68	2444.14	1940.72	1605.87	1785.76	1913.1	3044.51	2624.79	2530.42	2456.46	2611.44
P23198	P23198;I6L9I7;Q32P00;Q9DCC5	CBX3_MOUSE	Cbx3	Chromobox protein homolog 3	2593.51	1741.34	1122.36	592.924	766.695	943.4	1695.9	2158.45	2318.27	1640.1	2120.19	1306.48
P23242	A0A654ICD2;P23242;Q7TMQ1	CXA1_MOUSE	Gja1	Gap junction alpha-1 protein				284.347
P23506	P23506;E0CYV0;E9PWE0;F6TXE3;F7D432;Q545L9	PIMT_MOUSE	Pcmt1	Protein-L-isoaspartate(D-aspartate) O-methyltransferase	813.413	3162.7		1472.67	1775.45	1416.13	1072.76	1747.87	1300.03	1561.72	1821.22	1623.48
P23818	P23818;C9K0Y3;C9K0Y4;F6YNQ1;Q6P9M2;Q7TNB5	GRIA1_MOUSE	Gria1	Glutamate receptor 1				537.174	164.161	447.633
P23819	P23819;A0A0A6YW90;C9K0Z0;C9K0Z1;E9QKC0;G5E8H1;Q4LG64;Q80VM6	GRIA2_MOUSE	Gria2	Glutamate receptor 2				1692.21	1121.14	1805.62	878.636	899.751		1100.96
P24270	P24270;Q3TVZ1;Q3UF58;Q3UZE7;Q542K4;Q8C6E3;Q91XI2	CATA_MOUSE	Cat	Catalase	2033.85	989.321	3791.79	846.889	985.1	1054.77	868.963	2375.89	1599.2	778.543	1216.35	701.036
P24288	P24288;Q3TJN1;Q3TKJ1;Q8CBC8;Q9CXX6	BCAT1_MOUSE	Bcat1	Branched-chain-amino-acid aminotransferase, cytosolic	3124.59	1123.87	3042.76	1577.39	2069.78	1800.2	962.001	742.168	3091.86	1918.09	1522.1	1611.37
P24369	P24369;Q9DCY1	PPIB_MOUSE	Ppib	Peptidyl-prolyl cis-trans isomerase B	3211.36	3594.35	2256.47	1904.8	1444.51	922.165	2020.44	2062.2	2567.75	1549.4	1954.2	2379.54
P24452	P24452;Q99LB4;Q3TNN6;Q3UJ44	CAPG_MOUSE	Capg	Macrophage-capping protein				730.206	482.227	583.894	608.936	829.807	555.227	532.447	702.049	500.423
P24456;P24457	P24456;P24457;A0A2R8VJY6;Q8BVD2;A0A2R8VKK3;A0A2R8W740;B7ZP10;A0A2R8VHY1	CP2DA_MOUSE;CP2DB_MOUSE	Cyp2d10;Cyp2d11	Cytochrome P450 2D10	1535.77	835.492		102.777	179.843	327.132	415.728	597.226	1168.42	163.495	658.706	1156.79
P24527	P24527	LKHA4_MOUSE	Lta4h	Leukotriene A-4 hydrolase				333.714	520.427	226.467	412.212			244.091
P24547	P24547;Q3UAT9;Q3U9N8;Q3UPJ2;A0A0A6YY72;O89058	IMDH2_MOUSE	Impdh2	Inosine-5'-monophosphate dehydrogenase 2	946.558	965.559	3481.39	1122.43	843.642	1084.59	913.32	1098.32	1414.96	1275.99	1949.06	971.635
P25444	P25444;Q3TI78;Q3TL20;Q3TLE5;Q3TXR5;Q3TXS9;Q58EU3;Q9DC49	RS2_MOUSE	Rps2	Small ribosomal subunit protein uS5	1384.31	1152.06	2835.74	2580.04	2171.36	1705.96	3603.6	2316.01	1749.88	2829.57	2263.74	2071.62
P25688	P25688;Q543J0;A0A0G2JG44;D3Z4U1;Q8C7K4	URIC_MOUSE	Uox	Uricase	1766.49	2428.95		516.73	773.056	1341.71	1427.76	2425.74	3148.79	527.154	2063.1	1705.59
P25785	P25785;Q6PI17;Q8BSJ3;Q6GXA8	TIMP2_MOUSE	Timp2	Metalloproteinase inhibitor 2	670.885			543.814		597.717	815.491		1129.34	489.491	144.767	328.794
P25911	P25911;Q3TCS3;Q05DV0;Q3U6Q5;Q8CEI0	LYN_MOUSE	Lyn	Tyrosine-protein kinase Lyn		346.996		1684.02	826.978	799.804	1253.05	813.478		679.484		205.432
P25976	P25976;A2AWT5;Q9DBH1;A2AWT6;A2AWT7	UBF1_MOUSE	Ubtf	Nucleolar transcription factor 1	677.486	728.993		339.063		738.56	378.817	548.802	599.991	225.388	499.895
P26039	P26039;Q71LX4;A0A1L1SQ51;B2RY15;E9PUM4;Q3TN69;Q3UHS6;Q80TM2;Q3TKJ2;Q8C9Z8	TLN1_MOUSE	Tln1	Talin-1	4892.12	4105.84	3670.3	6411.47	5065.64	5050.25	4788.97	5908	5235.48	4434.46	3770.46	4526.94
P26040	P26040;Q4KML7;Q3TCP5;Q3UL48;Q3UXR4	EZRI_MOUSE	Ezr	Ezrin	1001.69	1950.7	1193.36	1108.41	1545.69	765.216	697.088	1075.64	812.277	511.762	794.371	588.975
P26041	A0A5F8MPB9;P26040;P26041;P26043;Q4KML7;Q3TCP5;Q3UL48;Q3UXR4;Q05CE6;Q05DU4;Q3TH46;Q3TZQ2;Q3U111;Q7TSG6;Q8C2N4	MOES_MOUSE	Msn	Moesin	1442.86	2055.21	2782.98	2970.26	1535.73	1819.54	1561.33	1996.13	1575.43	1456.97	1595.76	1078.98
P26043	A0A5F8MPB9;P26043;Q3TH46;Q3U111;Q3UJJ8;Q3TS74	RADI_MOUSE	Rdx	Radixin	495.334			302.586	310.645	162.42			400.989		596.915
P26049	P26049;B1AVY2;Q8CAB3	GBRA3_MOUSE	Gabra3	Gamma-aminobutyric acid receptor subunit alpha-3	517.281			727.512	623.69		414.73	983.77	347.215
P26231	P26231;Q545R0;Q3TGQ3;Q6NV50	CTNA1_MOUSE	Ctnna1	Catenin alpha-1				474.193	132.022					263.847
P26350	P26350;A0A087WP98;A0A087WPN6;A0A087WQN2;Q0VGU2;Q3U6E4;Q3U8X6;Q3UA54;Q8C2T3	PTMA_MOUSE	Ptma	Prothymosin alpha	1681.91	594.311	1385.29	423.639	585.196	315.788	1000.57		950.74	411.41	1674.73	351.241
P26369	P26369;Q3KQM4;Q505Q1;Q80XR5;Q922I0	U2AF2_MOUSE	U2af2	Splicing factor U2AF 65 kDa subunit	821.008	660.774		254.974	474.391	384.473	281.65	972.916	509.997	795.902		989.971
P26443	P26443	DHE3_MOUSE	Glud1	Glutamate dehydrogenase 1, mitochondrial	3542.07	2388.58	10410	9652.9	8164.75	4339.8	4185.13	3514.13	3167.01	4375.11	3925.53	5925.55
P26450	O08908;P26450;Q64143;P70304;Q3UK33;Q3UXE9;A0A087WQM2;A0A1L1ST33;A0A2X0SZ21;B1AUG0;Q3TST3;Q80UI5	P85A_MOUSE	Pik3r1	Phosphatidylinositol 3-kinase regulatory subunit alpha	681.003	779.487	2096.67	526.229	744.414	604.833	195.772	649.846	396.646	627.133	775.077	821.629
P26516	P26516;A1L3B8	PSMD7_MOUSE	Psmd7	26S proteasome non-ATPase regulatory subunit 7	1485.1		1391.97	997.731	1058.14	780.663	997.393	1815.1	1628.25	651.337	962.695	1039.94
P26638	P26638;Q8C483;Q3U6F6;Q3U8N1;A2AFS0;A2AFS1	SYSC_MOUSE	Sars1	Serine--tRNA ligase, cytoplasmic	1360.97	893.552		864.349	669.262	494.197	799.402	645.319	838.474	610.789	982.762	1075.29
P26645	P26645;A0A0A1HAM8;Q05BL6	MARCS_MOUSE	Marcks	Myristoylated alanine-rich C-kinase substrate	1299.3	681.098	3197.66	5561.48	3365.56	4892.42	2903.37	2454.96	1371	2083.74	1314.53	969.759
P27048;P63163	P27048;P63163;O70499;Q3UN87	RSMB_MOUSE;RSMN_MOUSE	Snrpb;Snrpn	Small nuclear ribonucleoprotein-associated protein B	3420.62	3444.89	1077.01	1801.4	1164.55	1734.45	2866.21	3985.39	3964.31	2050.59	4485.22	2260.37
P27546	P27546;A0A0G2JDN7;A0A0G2JDY5;A0A0G2JFH2;A0A0G2JFK3;A0A0G2JFT4;A0A0G2JG35;A0A140T8T5;E9PZ43	MAP4_MOUSE	Map4	Microtubule-associated protein 4	1708.44	781.506		1119.33	731.242	961.33	1671.83	1204.55	1724.32	1149.12	1660.56	1058.34
P27601	P27601;Q3UE40;Q9D034	GNA13_MOUSE	Gna13	Guanine nucleotide-binding protein subunit alpha-13	491.15	271.01	666.549	862.043	712.587	856.506	899.706	318.12	817.751	660.464	288.558	458.93
P27612	P27612	PLAP_MOUSE	Plaa	Phospholipase A-2-activating protein	562.602			585.386	502.492	440.337	834.027	842.2	553.511	1044.03	673.07	877.695
P27659	P27659;Q3T9U9;Q3U9L3;Q3UB15;Q3UB67;Q3UB90;Q99N25	RL3_MOUSE	Rpl3	Large ribosomal subunit protein uL3	1785.22	1803.41	1946.03	4796.67	2562	1700.69	1696.34	2288.06	1483.46	1714.68	1580.73	1564.68
P27661	P27661;Q64522	H2AX_MOUSE	H2ax	Histone H2AX				92.4591	23.2815	219.577
P27671	P27671;B2RS27	RGRF1_MOUSE	Rasgrf1	Ras-specific guanine nucleotide-releasing factor 1	390.923			534.646		412.633
P27773	P27773;F6Q404	PDIA3_MOUSE	Pdia3	Protein disulfide-isomerase A3	1997.67	1969.17	2542.99	3312.72	2201.23	1805.68	1678.55	2308.01	2051.65	1431.52	1453.03	1528.07
P28271	P28271;Q8VDC3	ACOHC_MOUSE	Aco1	Cytoplasmic aconitate hydratase				487.978	898.805	276.908	513.289	867.483	1236.06	448.261		946.349
P28352	P28352;Q544Z7;F6QA74	APEX1_MOUSE	Apex1	DNA repair nuclease/redox regulator APEX1	2924.05	1928.99		506.464	522.66	422.094	898.058	1028.59	2883.85	1010.14	1062.76	1907.43
P28474	P28474;Q64437;Q6P5I3;Q3UMM7;Q548K2;Q9D748	ADHX_MOUSE	Adh5	Alcohol dehydrogenase class-3				598.824	364.643	617.624		652.899		341.736		398.664
P28652	P28652;Q5SVI2;Q5SVJ0;Q3TY93;Q5SVI0;Q5SVI1;Q5SVI3;Q5SVI9;Q5SVJ1;Q68EG2;Q8BL41	KCC2B_MOUSE	Camk2b	Calcium/calmodulin-dependent protein kinase type II subunit beta	2131.41	3436.9		2687.28	3287.5	3186.59	2948.75	1447.26	2334.67	2281.43	2194.7	2646.76
P28656	P28656;Q9CSP8;Q3TF41;Q8BSH9	NP1L1_MOUSE	Nap1l1	Nucleosome assembly protein 1-like 1	757.869	478.658		472.69	175.062	357.204	489.554		537.042	686.385	976.605	1021.88
P28658	P28658;Q3TKP3	ATX10_MOUSE	Atxn10	Ataxin-10	40.2931	103.995		184.143	198.057	198.324	314.095		384.792	262.782
P28659	P28659;A0A0R4J0T5	CELF1_MOUSE	Celf1	CUGBP Elav-like family member 1	323.487	1130.81		448.45				1395.19		208.464		562.043
P28660	P28660;A1L0U6;A2AS98	NCKP1_MOUSE	Nckap1	Nck-associated protein 1	2584.35	2239.53	3544.14	2191.76	1594.86	2215.81	1535.02	2749.71	2142.69	1797.81	1974.14	1954.93
P28661	P28661;A0A5F8MP96	SEPT4_MOUSE	Septin4	Septin-4		319.882		1651.27	951.131	455.911	762.738			886.187		364.647
P28663	P28663	SNAB_MOUSE	Napb	Beta-soluble NSF attachment protein	8238.07	7014.35	10504.7	9439.57	13688.4	12745.8	9963.37	9897.11	7771.66	10427.1	9864.23	7324.17
P28665;P28666	P28665;P28666;A0A0N4SVU1	MUG1_MOUSE;MUG2_MOUSE	Mug1;Mug2	Murinoglobulin-1				170.91	161.626	334.75		318.736		130.863		195.06
P28667	P28667	MRP_MOUSE	Marcksl1	MARCKS-related protein	456.098	431.427	1303.9	903.545	868.66	1228.52	1001.4	1665.8	933.18	1310.13	1244.47	798.627
P28738	P28738;A2ARD4;Q3TY51;Q8CHF1	KIF5C_MOUSE	Kif5c	Kinesin heavy chain isoform 5C	760.059	2687.06		864.872	764.195	846.789	806.979	649.961	1014.57	629.769	654.307	984.286
P28740	P28740;E0CZ72;F8VQ42;Q9D481	KIF2A_MOUSE	Kif2a	Kinesin-like protein KIF2A	2431.13	3767.8	2342.5	1800.57	1811.01	2392.79	1515.53	2114.57	3017.95	2200.96	3038.15	2166.19
P28741	P28741;B1AQZ2;Q3TET1;Q3UI47;B1AQZ5	KIF3A_MOUSE	Kif3a	Kinesin-like protein KIF3A		825.99		288.266		248.174						476.878
P28867	P28867;Q3TGE4;Q3UNG2;Q53YN4;Q1MX42;Q1MX43;F1DGF6;Q1MX40;Q1MX41	KPCD_MOUSE	Prkcd	Protein kinase C delta type	649.891			757.65	1008.94	743.313	1265.64		694.348	1285.21	1515.42	692.281
P29341	P29341;Q3U8U8;Q8BN32;Q8C7D3;A0A2I3BR37;Q921B8;Q9DBE3	PABP1_MOUSE	Pabpc1	Polyadenylate-binding protein 1	1869.24	996.483	2247.49	1902.98	1469	1209.91	1406.3	2746.45	1970.59	1585.29	1939.64	2205.86
P29351	P29351;Q3UCJ0;Q3TE70;Q3UB72	PTN6_MOUSE	Ptpn6	Tyrosine-protein phosphatase non-receptor type 6	720.441			752.978	484.666	595.684	506.144	735.784		392.162
P29595	P29595;Q3UI46;Q3TY05	NEDD8_MOUSE	Nedd8	NEDD8	981.938	433.626		919.31	1197.81	690.122	978.189	905.773	1614.3	1500.84	1434.77	2073.77
P29758	P29758;Q3TG75;Q3UJK5;Q3UKT3	OAT_MOUSE	Oat	Ornithine aminotransferase, mitochondrial	360.016			829.455	376.798	356.514	375.16			303.727	337.65
P30275	P30275;A2ARP5;Q545N7	KCRU_MOUSE	Ckmt1	Creatine kinase U-type, mitochondrial	2789.83	2618.41	2769.21	3903.72	3466.66	2785.09	2559.8	2568.43	2685.9	2212.06	2246.67	1730.69
P30999	P30999;E9Q8Z8;D3Z2H2;D3Z7H6;E9Q8Z4;E9Q8Z5;E9Q8Z6;E9Q8Z9;E9Q901;E9Q903;E9Q904;E9Q905;E9Q906;E9Q907;E9Q986;G3X9V2;Q3TPD1	CTND1_MOUSE	Ctnnd1	Catenin delta-1	1131.09			1123.45	1246.78	1406.31	592.646	1081.47		566.88	1070.72	502.623
P31001	P31001;Q3V1K9;Q3V2C6	DESM_MOUSE	Des	Desmin				296.926
P31230	P31230;Q3UZG4;Q8C2U7	AIMP1_MOUSE	Aimp1	Aminoacyl tRNA synthase complex-interacting multifunctional protein 1	4284.09	5300.81	1647.87	2090.15	1268.75	1613.82	2000.3	1855.19	3730.14	1701.42	3773.02	3107.17
P31254	P31254	UBA1Y_MOUSE	Uba1y	Ubiquitin-like modifier-activating enzyme 1 Y	573.746			173.394	180.695		546.471			257.799	403.758
P31324	P31324;H3BK84;Q3V2X9	KAP3_MOUSE	Prkar2b	cAMP-dependent protein kinase type II-beta regulatory subunit	6403.51	3383.21	12333.7	7225.04	6774.2	7699.53	5812.07	6938.85	5552.95	6522.96	6760.23	6755.12
P31648	P31648;A0A991EPK0;Q6PCX2;Q8BPL9	SC6A1_MOUSE	Slc6a1	Sodium- and chloride-dependent GABA transporter 1	168.683	229.639		1125.3	2235.05	1004.37	740.596	1247.07	836.052	940.884
P31650	P31650;Q8BKG0	S6A11_MOUSE	Slc6a11	Sodium- and chloride-dependent GABA transporter 3	530.042	597.302	1061.09	2054.44	2285.63	1703.91	1448.99	613.479	960.488	996.257	491.807	535.642
P31786	P31786;Q4VWZ5;Q548W7;M0QWU8;Q3ULV8	ACBP_MOUSE	Dbi	Acyl-CoA-binding protein	943.749	1411.57		1835.14	1731.21	506.372	811.873		666.103	913.461		2135.23
P31938	P31938;Q3TMJ8;Q9JJE1;Q3U3F4;Q3UK05	MP2K1_MOUSE	Map2k1	Dual specificity mitogen-activated protein kinase kinase 1	2639.35	2779.24	1300.62	1914.59	1406.19	2156.15	1501.95	1760.76	2370.15	1619.7	1244.24	1955.79
P32020	P32020	SCP2_MOUSE	Scp2	Sterol carrier protein 2				295.648	365.718	688.967	435.257
P32067	P32067;Q3TG93;Q564E6;Q8BTU4	LA_MOUSE	Ssb	Lupus La protein homolog	346.361				64.928			87.5389		50.5467
P32233	P32233;Q5NBZ3;Q8BNS0;Q8CHR8	DRG1_MOUSE	Drg1	Developmentally-regulated GTP-binding protein 1	717.266	1517.06		374.713	483.345	708.009	419.277	530.719		674.025	228.331	791.073
P32883	P08556;P32883;P01117;A0A0G2JE25;A0A0G2JGP4;Q0VDV7;Q3TMF4;Q3U2W7;Q3UCX0;Q4FJP3;Q5J7N1;Q82954;Q9D091	RASK_MOUSE	Kras	GTPase KRas	3281.83	3150.45	3651.61	3357.55	3474.42	3920.76	3537.09	3180.93	3391.47	3284.16	5686.9	4119.92
P32921	P32921;Q3U6U7;Q3UDG2;Q4FJZ4	SYWC_MOUSE	Wars1	Tryptophan--tRNA ligase, cytoplasmic	491.59			407.86	234.666	456.993	243.792	596.256		941.229	366.728	325.564
P33173	P33173;Q60575;O35071;A0A087WQE8;A0A5F8MPF0;A2AH75;E9Q9B0;E9Q9G6;E9QAN4;G3UW47;Q05BI6;Q05BP4;Q3UH16;Q3UUN4;Q3UY61;Q3V3Y9;Q6A011;Q6P5H4;Q6TA13;Q8VI89	KIF1A_MOUSE	Kif1a	Kinesin-like protein KIF1A	1120.45	1438.91	2592.27	1601.65	1274.93	2426.96	1379.34	1728.91	1431.12	1455.22	2396.38	1455.73
P33175	P28738;P33175;Q61768;Q3TY51;Q8CHF1	KIF5A_MOUSE	Kif5a	Kinesin heavy chain isoform 5A	422.319			667.574	1121	308.026	431.178	449.992		628.879
P34022	P34022;H7BX22	RANG_MOUSE	Ranbp1	Ran-specific GTPase-activating protein	2694.48	1954.67	1534.23	1705.07	1558.45	1915.82	1480.61	1748.13	2567.59	1219.93	1886.17	2300.07
P34152	P34152;K7Q751;A0A5F8MPY3	FAK1_MOUSE	Ptk2	Focal adhesion kinase 1				119.091
P35235	P35235;Q05C78;Q9CT18	PTN11_MOUSE	Ptpn11	Tyrosine-protein phosphatase non-receptor type 11	1250	863.41	2619.37	1184.05	1552.1	1655.77	1384.75	1073.23	2261.6	1668.17	1616.75	1866.21
P35276	P35276;Q543Q4;D3YW33;D3YWL1	RAB3D_MOUSE	Rab3d	Ras-related protein Rab-3D				2456.78	1111.54	2270.71	324.039	1206.23	564.332	1282.75		1492.47
P35278	P35278;Q8C266;Q3TCT9;Q3TJ39	RAB5C_MOUSE	Rab5c	Ras-related protein Rab-5C	1007.98	639.581		2197.7	1957.32	1897.4	2237.13	1818.34	1586.76	1679.64	872.754	911.19
P35279	P35279;P61294;Q0PD53;Q0PD54;A0A1L1SRS6;D3YV69;Q3U4W5	RAB6A_MOUSE	Rab6a	Ras-related protein Rab-6A	3732.7	1652.5	4267.41	5987.47	6346.49	6422.08	5802.15	5530	4569.5	4444.94	4957.51	3563.72
P35282	P35282;Q0PD35;Q6A0C7	RAB21_MOUSE	Rab21	Ras-related protein Rab-21				393.146	618.975	460.96	390.887			846.521
P35283	P35283;A2CG35	RAB12_MOUSE	Rab12	Ras-related protein Rab-12	580.859	530.885		500.954	471.484	622.152	666.622	452.968	551.961	468.582	716.39	349.323
P35288	P35288;Q9D4I9;M0QWL7;Q0PD32	RAB23_MOUSE	Rab23	Ras-related protein Rab-23	385.096			560.409	756.905	621.745	563.118	432.418		641.072	884.461	205.932
P35293	P35293;A0A3Q4EI12;Q0PD38;A0A452J8C1	RAB18_MOUSE	Rab18	Ras-related protein Rab-18	421.294	805.715	1546.61	887.326	965.43	945.924	1165.99	1005.2	994.233	893.544	331.347	1249.37
P35396	P35396;A0A3B2WD72;Q546I3;A0A3B2W7W2	PPARD_MOUSE	Ppard	Peroxisome proliferator-activated receptor delta	873.187	908.005	3226.97	362.279	849.439	940.381	1551.86	994.9		1126.53	1202.46	1029.2
P35438	A2AI21;P35438;A2AI14;A2AI17;A2AI16;A2AI19;A2AI20;Q3TZ31	NMDZ1_MOUSE	Grin1	Glutamate receptor ionotropic, NMDA 1	771.177			857.855	537.393	859.841	588.642	806.762	632.868	583.971
P35486	P35486;Q3UFJ3	ODPA_MOUSE	Pdha1	Pyruvate dehydrogenase E1 component subunit alpha, somatic form, mitochondrial	4352.51	3599.39	5063.1	7208.48	7893.84	7714.87	7251.15	7445.06	6867.39	5458.47	5608.95	4939.93
P35550	P35550;Q3UJS2;A0A140LIR6	FBRL_MOUSE	Fbl	rRNA 2'-O-methyltransferase fibrillarin	1931.73	1313.96		349.017	364.329	596.333		782.72	1273.06		409.555	616.624
P35564	P35564;Q3TXE5;Q5SUC3	CALX_MOUSE	Canx	Calnexin	636.014			2488.14	1859.48	1990.42	1715.45	1465.55	2215	1331.16	1561.23	993.878
P35585	P35585;Q3UG16	AP1M1_MOUSE	Ap1m1	AP-1 complex subunit mu-1	1862.12	321.96	1661.35	1316.18	1942.31	1255.82	1222.78	1367.42	1244.02	1366.34	919.438	1673.47
P35700	P35700;B1AXW5;B1AXW6;Q3U9J9	PRDX1_MOUSE	Prdx1	Peroxiredoxin-1	5049.43	3180.57	10095.4	4773.56	4746.79	4261.24	3619.44	4295.63	7086.05	3323.98	4532.26	4521.92
P35762	P35762;Q3UWG5;A0A140LJL0	CD81_MOUSE	Cd81	CD81 antigen				473.832	348.295	475.057		480.159		269.131
P35802	P35802;Q542P2;Q8R1P3	GPM6A_MOUSE	Gpm6a	Neuronal membrane glycoprotein M6-a	825.253	1485.51	3561.13	2956.64	3648.17	5201.68	3345.03	2719.33	2815.04	2623.38	2125.92	1535.22
P35979	P35979;Q3TIQ2;Q5BLK0;Q8C2K0;Q6DI58	RL12_MOUSE	Rpl12	Large ribosomal subunit protein uL11	1489.89	899.274	1649.6	2370.23	717.305	1663.35	1601.05	2783.59	1562.13	2479.86	2351.73	2448.69
P35980	P35980;A0A1B0GQU8;A0A1B0GSS8;Q0QEW9;Q58EW0;Q642K1;A0A1B0GSA8	RL18_MOUSE	Rpl18	Large ribosomal subunit protein eL18	4219.97	2149.66	4896.19	8068.24	5175.21	5406.59	8667.29	11395.8	6434.22	6714.7	5337.72	6762.52
P36536;Q9CQC9	P36536;Q9CQC9;Q0VGU0;Q3TXJ4;Q3U281;Q99JZ4	SAR1A_MOUSE;SAR1B_MOUSE	Sar1a;Sar1b	GTP-binding protein SAR1a	1132.4			1078.19	1057.42	1689.35	1595.92	1051.61		1357.94		1599.02
P36916	P36916;A2VDH5;Q52KE3	GNL1_MOUSE	Gnl1	Guanine nucleotide-binding protein-like 1	1084.33	453.522	1159.95	1017.79	1243.99	1094.62	1502.99	1170.85	2538.9	1402.33	1887.19	1246.05
P37040	P37040;Q05DV1	NCPR_MOUSE	Por	NADPH--cytochrome P450 reductase	2465.85	1379.79	2258.04	1478.75	1529.75	1561.88	1699.01	1884.46	2153.41	2033.83	1600.02	1343.27
P38647	P38647	GRP75_MOUSE	Hspa9	Stress-70 protein, mitochondrial	1315.43	846.999	1993.29	3241.62	5147.06	2738.22	3265.15	2060.1	2442.34	2812.37	2267.4	2106.89
P39053	P39053;A0A0J9YUE9;A0A0J9YUN4;F6W8Z8	DYN1_MOUSE	Dnm1	Dynamin-1	16769.8	14253.5	15159.4	19553	18525.6	16327.5	14441.1	17070.6	17677.6	15055.5	18701.2	20304.4
P39054	P39054;G3X9G4;F8WIV5;G3UZZ3;Q3T9X3;Q3TBU6;Q3TCR7;Q9CUM4	DYN2_MOUSE	Dnm2	Dynamin-2	449.686			621.385	501.011	451.38	688.227	1035.09	2015.47	249.622	335.293	467.48
P39061	P39061;E9QPX1	COIA1_MOUSE	Col18a1	Collagen alpha-1(XVIII) chain	1732.83	2456.83				1233.08	1111.51	2073	1947.53	2034.2	2763.22	2632.23
P39447	P39447;A0A0U1RPW2;B9EHJ3	ZO1_MOUSE	Tjp1	Tight junction protein ZO-1	1257.25	1444.8		685.917	964.232	770.166	789.214	551.552	582.535	904.76	1210.76	543.975
P39655	P39655;A2CF85;Q3T9I9;Q3T9Y3	LOX12_MOUSE	Alox12	Polyunsaturated fatty acid lipoxygenase ALOX12				74.9726
P39688	P39688;D3YZ57	FYN_MOUSE	Fyn	Tyrosine-protein kinase Fyn	2050.99	1849.05		812.608	1145.37	1050.58	1695.53	839.784	938.243	878.276	1131.24	1739.67
P40124	P40124;Q3TC53;Q3U0U5;Q3UNQ0;Q3UVJ2	CAP1_MOUSE	Cap1	Adenylyl cyclase-associated protein 1	3448.63	2676.73	3335.31	4895.42	3725.04	2800.41	2508.05	3041.81	3247.17	2811.89	2600.92	3341.92
P40142	P40142;A0A286YE28	TKT_MOUSE	Tkt	Transketolase	9454.58	4427.99	3152.43	4465.04	6120.37	4515.01	5057.52	1922.26	6014.39	4195.25	6029.6	3959.15
P40237	P40237;Q3UII2	CD82_MOUSE	Cd82	CD82 antigen				111.068	215.879	89.1489	173.322
P40336	P40336;Q6PE78	VP26A_MOUSE	Vps26a	Vacuolar protein sorting-associated protein 26A	1524.97			400.077	996.948	627.579		416.136		631.356		937.489
P40630	P40630;A0A0R4J1N9;Q3TSW9	TFAM_MOUSE	Tfam	Transcription factor A, mitochondrial				162.889			108.432
P41105	P41105;Q5M9J8;Q5M9N5	RL28_MOUSE	Rpl28	Large ribosomal subunit protein eL28	1366.74	824.361	4334.53	3809.58	2359.75	2534.56	1495.35	2058.83	1714.68	1596.26	615.143	1257.59
P41216;Q8JZR0	P41216;Q8JZR0;D3Z041;Q3UC67;Q3UKS0	ACSL1_MOUSE;ACSL5_MOUSE	Acsl1;Acsl5	Long-chain-fatty-acid--CoA ligase 1			1545.75	458.95	425.203	585.259	231.37	264.278	597.523	337.139	458.308
P41241	P41241;Q3UVH2;Q8BIS9	CSK_MOUSE	Csk	Tyrosine-protein kinase CSK				686.859	422.253	513.681			531.665	516.5
P42208	P42208;E9Q3V6;D3YYB1;D3Z3C0;F6WYM0;D3Z1S1;F6UKN5	SEPT2_MOUSE	Septin2	Septin-2	1143.82	596.255		527.697	893.279	755.321	822.567		1347.61	767.285	760.599	1518.35
P42669	P42669;Q8C6E9	PURA_MOUSE	Pura	Transcriptional activator protein Pur-alpha	4235.68	4341.99	2594.53	2582.19	2148.33	2768.51	2120.32	3964.21	5018.92	2041.26	3798.34	4177.27
P42859	G3X9H5;P42859	HD_MOUSE	Htt	Huntingtin	384.433			421.811	590.333	806.941	324.261	687.81	1034	686.391		488.775
P42932	P42932;Q3UL22;H3BL49;Q3UKQ2;Q6A0F1;Q8BVY8;Q9CS06;Q9WVS5;H3BJB6;Q9CRW7	TCPQ_MOUSE	Cct8	T-complex protein 1 subunit theta	6894	8474.41	8173.2	8667.54	7260.45	7577.17	6270.95	8028.08	8524.96	8161.5	8301.13	8089.16
P43006	P43006;A2APL5;A2APL7;A2APL8;A2APM7;F7CAM6;Q3USU5;Q3UYK6;X2D841;A2APM8;F6ZRK3	EAA2_MOUSE	Slc1a2	Excitatory amino acid transporter 2	2856.21	1612.21		4946.05	2962.8	1591.43	684.771	804.626	1319.11	553.958	635.181	376.283
P43276	P43276;Q1WWK3	H15_MOUSE	H1-5	Histone H1.5	3704.9	2773.08	3389.64	5422.87	5861.49	2871.85	2513.91	3996.76	2154.22	1725.12	1506.81	2042.21
P43277	P43274;P43276;P43277;Q149Z9;Q1WWK3	H13_MOUSE	H1-3	Histone H1.3	28189.9	13229.2	27987.9	34423	47842.2	24812.6	19990.6	23125.9	16214.5	16850.7	10766.5	14609.3
P43406	P43406;A0A0F7IQ06;A2AKI5	ITAV_MOUSE	Itgav	Integrin alpha-V				587.412	427.572	535.182	361.525	943.984	517.511	101.734
P45376	P45376;Q3UDY1;D3YVJ7;Q3TCL2;Q3ULP0;Q5U415	ALDR_MOUSE	Akr1b1	Aldo-keto reductase family 1 member B1	2134.83	1538.45		3443.29	2494.99	2143.14	2659.55	1250.98	2067.58	1917.53	3695.73	1700.71
P45591	P45591;Q3UHW9	COF2_MOUSE	Cfl2	Cofilin-2	703.393		820.669	1596.42	904.245	1019.89	748.403	128.918	1236.61	2852.88	1904.1	1481.51
P45878	P45878;Q3TND1	FKBP2_MOUSE	Fkbp2	Peptidyl-prolyl cis-trans isomerase FKBP2	549.562	696.866		1026.05	970.571	731.121	882.101	1013	794.221	576.377	1336.11	442.541
P46061	P46061;A0A2R8VHK9;A0A2R8W753;Q3ULJ9;Q6ZPH4;Q7TMW1;Q8C2E3;Q91YS2	RAGP1_MOUSE	Rangap1	Ran GTPase-activating protein 1	386.055			382.611	576.517	528.923	316.238	955.179		584.302	365.547	429.488
P46062	P46062;E9Q0Y4;Q3U146;Q3UE96;Q3UV58;Q3V403;Q5DTP8;Q7TMS2	SIPA1_MOUSE	Sipa1	Signal-induced proliferation-associated protein 1				771.325	363.375		486.836			420.461
P46096	H6RXZ1;P46096;Q3TPT3	SYT1_MOUSE	Syt1	Synaptotagmin-1	2392.58	1823.54	2795.18	5428.16	5978.09	5579.8	3184.61	2782.91	2356.55	1847.47	2699.86	1754.18
P46460	P46460	NSF_MOUSE	Nsf	Vesicle-fusing ATPase	6181.7	4849.47	7383.69	10665.9	8980.5	12192	7197.23	9962.22	7377.15	7756.79	5379.46	6088.55
P46467	P46467;Q3TN07;Q3U8P5	VPS4B_MOUSE	Vps4b	Vacuolar protein sorting-associated protein 4B				114.386
P46471	P46471;Q8BVQ9;Q3U5V3;Q3UIH5	PRS7_MOUSE	Psmc2	26S proteasome regulatory subunit 7	1355.42	206.852	1602.17	1746.94	1507.48	1932.34	1451.08	1556.36	1120.71	1728.7	1473.98	1304.07
P46638	P46638;P62492;Q0PD45;Q78ZJ8;A0A068BFR3;E9Q3P9;F8WGS1;G3UY29	RB11B_MOUSE	Rab11b	Ras-related protein Rab-11B	6031.87	4670.21	7779.09	8262.78	9046.28	7972.69	9438.34	7420.27	7207.68	11698.1	7859.66	10712.8
P46660	P46660;Q3UMG4	AINX_MOUSE	Ina	Alpha-internexin	12628.2	11841.7	12672.5	23767.3	12665.1	25064	16794	21637.8	16558.4	16690.2	18050.1	17335.9
P46935	P46935;B2RSC8;A0A571BEP7;Q3TUU1;Q3V335;V9GXK3	NEDD4_MOUSE	Nedd4	E3 ubiquitin-protein ligase NEDD4	808.306			506.128	642.745	1040.95		1886.61	1210.18	445.858	1155.2	849.153
P46978	P46978;Q3U573;A0A1S6GWK0;Q3TG02;Q3TUR1;Q3TVN9;Q3U547;Q3U9H4;Q3UA28;Q5U412;Q8BMP9	STT3A_MOUSE	Stt3a	Dolichyl-diphosphooligosaccharide--protein glycosyltransferase subunit STT3A			633.303	688.961		597.854	1008.39	378.668		803.651
P47708	P47708;Q768S5	RP3A_MOUSE	Rph3a	Rabphilin-3A	783.033			1013.46	1372.58	731.162	814.749	453.772	623.245	742.33	342.528	416.977
P47713	P47713;Q3UMQ1;Q9DBX5	PA24A_MOUSE	Pla2g4a	Cytosolic phospholipase A2				278.421	409.463
P47738	P47738;Q544B1;A0A0G2JEU1;A0A0G2JF60;Q3TVM2;Q3U6I3;Q3U9J7;Q3UJW1;A0A0G2JFQ0	ALDH2_MOUSE	Aldh2	Aldehyde dehydrogenase, mitochondrial	935.626	641.105	2333.78	4938.72	3569.98	2979.52	3358.54	2002.86	2099.29	2726.94	2344.63	2785.79
P47753	P47753;Q3UAS2;Q3UJV2;Q5RKN9	CAZA1_MOUSE	Capza1	F-actin-capping protein subunit alpha-1				427.088	698.134	316.963	253.561
P47754	P47754;P47753;A0A0G2JE27;A0A0N4SVM0;D6RCW7;Q3TLJ0;Q3UAS2;Q3UBZ3;Q3UCD2;Q3UJV2;Q5DQJ3;Q5RKN9	CAZA2_MOUSE	Capza2	F-actin-capping protein subunit alpha-2	7326.84	4082.33	6505.19	8119.45	9103.61	7896.33	5581.57	7054.99	7078.98	9275.52	9764.71	10336.4
P47757	P47757;A2AMW0;Q3TRH8;Q3TVK4;Q923G3	CAPZB_MOUSE	Capzb	F-actin-capping protein subunit beta	3046.52	1858.7	5128.29	2856.65	2402.64	2314.8	2187.75	3137.1	2615.18	3176.08	3468.17	2965.14
P47758	P47758;Q542X6	SRPRB_MOUSE	Srprb	Signal recognition particle receptor subunit beta				232.932			65.3462
P47809	P47809;Q543X6;B1ATL6	MP2K4_MOUSE	Map2k4	Dual specificity mitogen-activated protein kinase kinase 4	513.468	1399.48	1039.45	1466.98	942.636	672.774	999.407	354.173	1050.36	900.195	825.057	423.112
P47857	P47857;Q99K08;A0A2R8VHA5;A0A2R8VHV2	PFKAM_MOUSE	Pfkm	ATP-dependent 6-phosphofructokinase, muscle type	6671.72	3800.15	8624.67	5728.94	6341.11	7049.82	9169.04	7792.22	7532.55	7969.21	6819.71	7856.47
P47911	P47911;Q3UCH0;Q3UFI4	RL6_MOUSE	Rpl6	Large ribosomal subunit protein eL6	4513.45	2396.3	5479.28	9714.23	5892.39	3393.68	3727.5	5132.78	3349.14	2943.14	3217.13	2798.25
P47915	P47915;A0A1L1SS27;A0A1L1STJ3;Q5M8M8;W4VSN7	RL29_MOUSE	Rpl29	Large ribosomal subunit protein eL29				462.774	256.055	195.059	332.444			292.203
P47962	P47962;Q3THE1;Q3TKR5;Q3U850;Q58EU6	RL5_MOUSE	Rpl5	Large ribosomal subunit protein uL18	1305.38	311.219	1782.39	2599.81	1777.67	1333.18	1064.01	1163.24	1243.43	1008.92	422.799	727.27
P47963	P47963;Q5RKP3	RL13_MOUSE	Rpl13	Large ribosomal subunit protein eL13	5887.99	3183.09	11264.2	9573.59	8919.81	7349.97	9385.85	11987.2	10631.4	9488.73	8129.73	7860.26
P47964	P47964;Q5M9L1	RL36_MOUSE	Rpl36	Large ribosomal subunit protein eL36	2095.92	1384.91	5344.25	5988.25	4360.99	3709.46	4782.16	6217.08	2859.35	4739.44	3760.18	4660.04
P48024;Q9CXU9	P48024;Q3UBT8;Q4V9T8;Q9CXU9;A0A1L1SSA3;J3QPZ8	EIF1B_MOUSE;EIF1_MOUSE	Eif1;Eif1b	Eukaryotic translation initiation factor 1	544.849			490.252	302.14	365.079						461.116
P48025	P48025;Q3UPF7;E9PWE9;Q6P1E0;Q3V3Q2	KSYK_MOUSE	Syk	Tyrosine-protein kinase SYK				364.159	242.136	171.43	102.523
P48036	P48036	ANXA5_MOUSE	Anxa5	Annexin A5	1156.57	437.74	2311.3	2729.47	3272.18	2574.63	3050.86	1826.13	1764.69	2132.99	1473.51	1277.27
P48320	P48320;Q548L4	DCE2_MOUSE	Gad2	Glutamate decarboxylase 2				475.275	419.671
P48428	P48428;A0A1Y7VJ48;Q5I0U7	TBCA_MOUSE	Tbca	Tubulin-specific chaperone A	756.08	711.622		1043.04	867.45	1372.76	1127.21	846.62	1135.59	1581.83	1223.91	1346.57
P48453	P48453;P48455;P63328;A0A2I3BPC5;A0A6B9EQU3;E0CZ78;E9Q6P2;G3X8U7;Q3UXV4;Q80XK0;Q9D5R5;Q8C649	PP2BB_MOUSE	Ppp3cb	Serine/threonine-protein phosphatase 2B catalytic subunit beta isoform	3632.44	1960.74	4383.44	4251.16	3409.38	3545.26	3653.69	4216.29	3989.12	5577.18	4932.27	5759.31
P48678	P48678	LMNA_MOUSE	Lmna	Prelamin-A/C	7437.6	4365.5	7606.42	4451.01	2428.39	3767.88	3144.65	5273.23	2821.99	3715.12	3292.95	3790.79
P48722	P48722;A0A0N4SVU2;E0CY23	HS74L_MOUSE	Hspa4l	Heat shock 70 kDa protein 4L	983.138	1105.16	708.177	1299.8	1474.38	915.844	1392.02	898.679	2209.76	1728.84	979.978	1920.42
P48758	P48758;B2RXY7;A0A1B0GRG8	CBR1_MOUSE	Cbr1	Carbonyl reductase [NADPH] 1	1292.37	758.466		1947.94	2296.9	1551.72	1449.01	1192.23	2088.23	2309.69	1895.5	1694
P48771	P48771	CX7A2_MOUSE	Cox7a2	Cytochrome c oxidase subunit 7A2, mitochondrial				2315.33	1556.92	1012.38	327.989
P48962	P48962;P51881;Q3V132;B2RTC8;Q545A2;Q8BVI9	ADT1_MOUSE	Slc25a4	ADP/ATP translocase 1	3148.37	5134.99	5316.03	6824.67	9592.9	5837.76	5553.76	4594.15	7241.65	3594.2	2725.5	3829.54
P49025	P49025;D3YU89;D3Z1U0;E9QL53;F6SBR5	CTRO_MOUSE	Cit	Citron Rho-interacting kinase	867.46	1611.96		559.031	710.455	952.239	863.971	972.266	1198.08	929.897	1433.26	1143.93
P49312	P49312;Q3TFB1;Q3TIK8;Q3U7F3;Q3UK83;Q5EBP8	ROA1_MOUSE	Hnrnpa1	Heterogeneous nuclear ribonucleoprotein A1	3621.85	1604.15	2872.72	761.875	644.262	1266.05	1373.49	1855.86	2090.4	894.962	1319.6	1681.18
P49443	P36993;P49443;Q546R1;Q99NF7;Q8R4T7;Q9EQE2;Q9EQE3	PPM1A_MOUSE	Ppm1a	Protein phosphatase 1A	1208.98	821.615		1551.89	1551.86	1726.52	2189.38	1643.14	841.491	1781.12	1543.69	1656.79
P49615	O35495;P11440;P30285;P49615;P97377;Q04735;Q14AX6;Q3V3A1;Q64261;Q69ZA1;Q80YP0;Q8K0D0;Q99J95;Q04899;Q0VBK8;Q3UGB9;Q545C3;A0A0G2JDL3;D3Z2T9;E9PVC7;E9PZX7;E9Q9E4;I6L9D3;Q3TM24;Q3U307;Q3U4J9;Q3U6X7;Q3UPI3;Q543F6;Q543G3;Q6LEQ3;Q6NVF8;Q8BN81;Q8BP21;Q8C411;Q91WP4;Q99JW7;A0A1L1SUS7;A0A1Y7VLM0;E3W997;Q0VDL5;Q0VDL6;Q8R4A4	CDK5_MOUSE	Cdk5	Cyclin-dependent kinase 5	5085.05	5349.82	5495.84	2533.04	3450.23	3829.7	4539.52	4050.46	5301.64	4551.94	3310.67	4576.63
P49710	P49710;Q542G0	HCLS1_MOUSE	Hcls1	Hematopoietic lineage cell-specific protein				1099.48	596.342	505.421
P49722	P49722;Q3UWT6;Q9CZ58;Q8BKE0	PSA2_MOUSE	Psma2	Proteasome subunit alpha type-2	2921.21	1213.38	7643.55	1325.22	2353.57	699.153	1937.69	1047.03	3771.76	1882.45	2580.18	1952.95
P49813	P49813	TMOD1_MOUSE	Tmod1	Tropomodulin-1				503.669	264.442	171.986	434.06	461.975	280.8	391.281		205.757
P49817	P49817;H3BKG0	CAV1_MOUSE	Cav1	Caveolin-1				541.94
P50096	P50096;F7DEU6;E0CYE2	IMDH1_MOUSE	Impdh1	Inosine-5'-monophosphate dehydrogenase 1		431.553			792.746		875.06		1204.07	1021.09	244.074	245.269
P50114	P50114;Q3UY00	S100B_MOUSE	S100b	Protein S100-B	6395.04	5385.01	4192.04	7898.59	8627.24	5399.05	4270.38	5125.74	5110.9	5472.74	3797.33	5708.45
P50136	P50136;Q3U3J1;Q99L69	ODBA_MOUSE	Bckdha	2-oxoisovalerate dehydrogenase subunit alpha, mitochondrial	1031.51			1056.6	1263.92	1590.1	1276.88	1738.07	1966.54	1197.57		1189.54
P50247	P50247;Q3TF14;Q3U4D1;Q3U5U5;Q5M9P0;Q8BPI7	SAHH_MOUSE	Ahcy	Adenosylhomocysteinase	1432.69	1373.2	2104.42	763.354	831.392	948.329	1391.08	1185.5	1641.72	934.16	1101.59	434.793
P50396	P50396	GDIA_MOUSE	Gdi1	Rab GDP dissociation inhibitor alpha	6714.33	5569.04	3933.31	6254.44	6481.9	5234.13	5113.87	4178.82	6626.81	5577.37	6526.38	6269.25
P50446	P50446;Q8BGZ7;Q9Z331;Q6IFZ8;Q9CV72;A0A2R8VHP3;A0A6B9SLG6;A0A6C0WZK9;Q05B38;Q0VDR7;Q3UV11;Q99MH7	K2C6A_MOUSE	Krt6a	Keratin, type II cytoskeletal 6A	1573.67	2042.97	16737.8	906.256	1712.02	2001.58	1527.85	1499.01	3113.25	951.216	1898.63	1351.35
P50516	P50516;D3YWH3;D3Z1B9	VATA_MOUSE	Atp6v1a	V-type proton ATPase catalytic subunit A	13171	8208.74	13870.9	20416.6	21036.9	21443.3	17309.9	14900.1	15858	18586.6	15780.9	17402.4
P50518	P50518	VATE1_MOUSE	Atp6v1e1	V-type proton ATPase subunit E 1	7094.49	5252.19	9335.02	10600.3	8632.47	8752.09	7127.81	8121.09	8774.38	8044.02	8005.76	8756.11
P50544	P50544;B1AR28;Q3UJR6	ACADV_MOUSE	Acadvl	Very long-chain specific acyl-CoA dehydrogenase, mitochondrial	856.609	375.502		1021.03	1620.17	825.209	419.417	355.207	1065.28	421.162	688.403	708.712
P50580	P50580;Q3TGU7;Q05BN2;Q3UMW2	PA2G4_MOUSE	Pa2g4	Proliferation-associated protein 2G4	3199.94	3680.97	3267.77	1645.45	1556.61	1722.01	1968.94	2254.12	3804.05	2610.22	3679.88	3258.64
P50586	P50586;Q4VA41;A0A0R4J1P1	TUB_MOUSE	Tub	Tubby protein				250.266						334.495
P51150	P51150;Q4FJQ0;A0A0N4SVG9;A0A0N4SVR6	RAB7A_MOUSE	Rab7a	Ras-related protein Rab-7a	3745.62	1503.16	4241.37	4600.36	5183.85	4218.83	4090.53	2860.52	3625.14	5785.76	5268.28	5754.38
P51174	P51174;A0A0R4J083	ACADL_MOUSE	Acadl	Long-chain specific acyl-CoA dehydrogenase, mitochondrial	1274.75	1195.95		875.334	1126.52	639.819	918.92	2358.55	1968.17	469.323	499.177	825.227
P51410	P51410;A0A0G2JES3;A0A140T8T4;D3YZT0;D3Z629;Q5EBQ6;Q5M9J5	RL9_MOUSE	Rpl9	Large ribosomal subunit protein uL6	771.98	535.138		1592.46	1029.05	835.733	617.34	968.494	970.653	544.292	993.759	1206.5
P51655	P51655	GPC4_MOUSE	Gpc4	Glypican-4	853.296	1522.14	715.824	475.452	683.175	903.237	737.331	1109.33	708.993	1180.99	1395.99	909.495
P51660	P51660;Q3TT11;Q3UHW2	DHB4_MOUSE	Hsd17b4	Peroxisomal multifunctional enzyme type 2	477.21	173.754	1683.8	607.162	743.903	1097.86	351.786	730.915	911.289	531.759	610.864
P51855	P51855;Q3TWM2;Q541E2;Q8R436;A2AQN9;Q3TF63	GSHB_MOUSE	Gss	Glutathione synthetase	563.744		2000.93	361.829	529.591	377.733	362.282	429.1	545.87	349.601	699.759	440.145
P51859	P51859;A0AA74KSY4;E0CXA0	HDGF_MOUSE	Hdgf	Hepatoma-derived growth factor	5103.66	2466.29	2981.86	578.265	1146.86	1101.02	1368.57	1453.03	3869.25	1723.23	3189.09	1794.94
P51863	P51863;Q921S5	VA0D1_MOUSE	Atp6v0d1	V-type proton ATPase subunit d 1	960.142		1434.88	2217.85	2812.53	2557.86	1910.09	1560.72	1364.9	1034.64	935.43	1235.51
P51880	P51880;E9Q0H6;Q5NDA4	FABP7_MOUSE	Fabp7	Fatty acid-binding protein, brain	5427.02	4804.89	7930.16	14299.8	9284.54	12012.4	12730.3	7633.12	7686.7	13097.3	7068.37	9846.36
P51881	P51881;Q545A2	ADT2_MOUSE	Slc25a5	ADP/ATP translocase 2				562.416	751.328	451.437	782.636			805.271		242.273
P52196	P52196;Q545S0	THTR_MOUSE	Tst	Thiosulfate sulfurtransferase	991.144		3565.07	1032.18	1214.19	764.318	728.691	1423.32	559.311	713.036	1123.7	904.281
P52479	P52479;G8DZ23;G8DZ37;G8DZ75	UBP10_MOUSE	Usp10	Ubiquitin carboxyl-terminal hydrolase 10		656.126		346.897	270.13		167.144	684.609	565.421	193.617		339.97
P52480	P52480	KPYM_MOUSE	Pkm	Pyruvate kinase PKM	13947.5	7313.94	16756.6	11156.2	14067.6	9075.15	9763.18	7986.37	11506.2	10025.2	11582.5	13046.5
P52503	P52503	NDUS6_MOUSE	Ndufs6	NADH dehydrogenase [ubiquinone] iron-sulfur protein 6, mitochondrial	1807.54			1256.05	1286.7	315.802		252.346	3885.51		107.385	547.148
P52623;Q99PM9;Q9HA47	Q9HA47;P52623;Q99PM9;A0A0A6YXG9;A0A0B4J1E5;A2AN37;Q543C2;Q8C476;F7CBX2	UCK1_HUMAN;UCK1_MOUSE;UCK2_MOUSE	UCK1;Uck1;Uck2	Uridine-cytidine kinase 1				240.678	128.59	348.959				347.45
P52825	P52825;Q3UDA8;Q3UN55	CPT2_MOUSE	Cpt2	Carnitine O-palmitoyltransferase 2, mitochondrial				289.202	719.599	628.199	109.51			607.738	580.89
P52912	P52912;Q564E7;A0A0N4SUX1;D3YY02;D3Z4H6;G5E8L2;Q80ZW7;Q8BT02;Q8CII5	TIA1_MOUSE	Tia1	Cytotoxic granule associated RNA binding protein TIA1	710.548			111.844	101.212	216.432				154.313
P53026	P53026;A0A3B2WBL1;A0A3B2WDD2;Q3U561;Q5XJF6;A0A3B2W820;A0A3B2W824;A0A3B2WCA5;D6RE43	RL10A_MOUSE	Rpl10a	Large ribosomal subunit protein uL1	3595.44	2954.45	6545.66	7530.98	5576.09	4050.57	4865.44	7158.27	4814.84	4377.92	3584.35	3873.58
P53395	P53395;Q7TND9	ODB2_MOUSE	Dbt	Lipoamide acyltransferase component of branched-chain alpha-keto acid dehydrogenase complex, mitochondrial				592.386	443.556	485.268	431.683			555.464
P53810	P53810;F8WGG5;J3QPW1;J3QQ30;Q3TGI6;Q3TIQ3;Q3UE53;Q5ND42	PIPNA_MOUSE	Pitpna	Phosphatidylinositol transfer protein alpha isoform		500.692		639.529	1061.97	432.95	624.567			947.294	481.446
P53811	P53811;Q8JZZ5	PIPNB_MOUSE	Pitpnb	Phosphatidylinositol transfer protein beta isoform				213.847	222.128	454.009	284.168			181.427
P53986	P53986;Q544N9;Q3TRK9;Q8C2E6;Q8C571;Q8BPS5	MOT1_MOUSE	Slc16a1	Monocarboxylate transporter 1				345.929	256.31	327.1
P53994	P53994;P59279;Q0PD65;Q6PDZ3;Q8BXY4;Q0PD64;A0A8J2HGA5;G3UXQ7;G3V022;Q3TEG7;Q5U628;Q9DB48	RAB2A_MOUSE	Rab2a	Ras-related protein Rab-2A	1466.4	843.174	2080.01	2419.8	2876.22	2501.99	2098.06	1759.82	1189.49	1856.96	2452.32	2659.33
P54071	O88844;P54071;Q0QER9;Q3TJ51;Q5HZJ8;Q8C338;A0A087WPT4;A0A087WRS9;A0A0U1RP68;D3YVY3;D6RIL6	IDHP_MOUSE	Idh2	Isocitrate dehydrogenase [NADP], mitochondrial	3400.9	2300.46	3408.62	3268.2	2525.44	3035.8	3501.98	2036.98	3192.46	3149.58	3353.54	3744.78
P54227	P54227;Q545B6;D3Z1Z8;D3Z5N2;Q8C2H3;Q91XT3;Q9CXQ8;Q9CYU5;Q9DCP3	STMN1_MOUSE	Stmn1	Stathmin	8667.9	4901.83	9264.04	5668.47	7929.64	7561.33	9444.28	4715.92	6853.25	8032.6	8121.51	7583.42
P54285	P54285;A0A2U3TZ49;D3Z3Z3;Q8K5A7	CACB3_MOUSE	Cacnb3	Voltage-dependent L-type calcium channel subunit beta-3				151.95		98.7188				146.993
P54728	P54728;Q3TJ52;Q3U041;Q3UQN3;Q6NVC3	RD23B_MOUSE	Rad23b	UV excision repair protein RAD23 homolog B	1130.13		2628.86	1548.97	1230.05	1132.04	1043.02	972.233	1080.51	1793.96	2103.52	1434.98
P54775	P54775;A0A140LIZ5;Q3TFA5;Q3TUN5;Q3UBF0;Q52L53;Q569X4;Q8BKU2	PRS6B_MOUSE	Psmc4	26S proteasome regulatory subunit 6B	617.944		1033.88	1156.84	947.709	992.916	852.188	1403.29	1804.69	1109.37	841.268	721.754
P54822	P54822;E9Q242;Q3TMB8	PUR8_MOUSE	Adsl	Adenylosuccinate lyase	647.506	535.49	1068.52	599.617	615.734	409.418	730.958	728.63	276.198	1111.06		408.762
P54823	P54823	DDX6_MOUSE	Ddx6	Probable ATP-dependent RNA helicase DDX6	1793.74	1025.12		358.733	688.994	509.132		552.899			543.391	562.019
P54869	P54869;Q8N7N8	HMCS2_MOUSE	Hmgcs2	Hydroxymethylglutaryl-CoA synthase, mitochondrial	857.681	345.479		461.162	661.756	524.047	331.289	1230.42	1109.43		1104.69	1231.89
P55012	P55012;E9QM38	S12A2_MOUSE	Slc12a2	Solute carrier family 12 member 2				575.855	661.394		617.442			565.649
P55066	P55066;A0A0R4IZX5	NCAN_MOUSE	Ncan	Neurocan core protein	2944.77	957.22	3744.44	3706.56	4206.29	3242.97	3477.42	4801.29	3143.89	3791.25	4336.45	4316.42
P55088	P55088;A0A0R4J0Z3;A0A5F8MQ17;Q50H70;A0A3Q4EI78;Q8BR89	AQP4_MOUSE	Aqp4	Aquaporin-4	158.404			783.187	569.559	694.144	1080.07	452.617		800.74	779.818
P55200	P55200;S4R199	KMT2A_MOUSE	Kmt2a	Histone-lysine N-methyltransferase 2A			3685.86							1884.45
P55258	P55258;Q0PD50;Q3UHW5	RAB8A_MOUSE	Rab8a	Ras-related protein Rab-8A			1665.71	582.657	589.976	713.054	505.296	720.035		525.898		345.613
P55264	P55264;Q8BWS6	ADK_MOUSE	Adk	Adenosine kinase	1867.14	1158.19	2773.86	1291.49	1861.8	2170.14	1637.34	1023.95	1882.09	1764.91	1554.15	932.91
P55772	D6RFA9;D6RHQ2;P55772;Q544U5;Q8CDV7;Q8CEB1	ENTP1_MOUSE	Entpd1	Ectonucleoside triphosphate diphosphohydrolase 1				1511.26		365.83	437.779
P55821	P55821;Q545S4;Q9CZ46	STMN2_MOUSE	Stmn2	Stathmin-2	22107	9246.98	9584.31	9909.61	13041.1	9531.02	15995.6	9444.61	12937.5	13843.9	9973.76	10181.7
P55849	P55849;Q8C4K6;Q2VPA9;Q32ME9	DSC1_MOUSE	Dsc1	Desmocollin-1	1294.87	1990.83	7334.77	216.36	724.944	1010.4			1181.6	452.377		786.044
P56135	P56135;F8WHP8	ATPK_MOUSE	Atp5mf	ATP synthase subunit f, mitochondrial	390.59			538.925	911.516	363.282		369.036		1307.91
P56212	P56212;E9Q4B9;E9Q827;E9PXD7	ARP19_MOUSE	Arpp19	cAMP-regulated phosphoprotein 19				328.279
P56371	P56371;B2RRN5;Q3ULK1	RAB4A_MOUSE	Rab4a	Ras-related protein Rab-4A	999.568	551.477	3541.87	1555.45	2065	2611.55	2778.81	2315.71	1741.61	2257.53	2557.19	1971.83
P56382	P56382;Q545F5;G8DXN9;G8DXP0;G8DXR6;G8DXS2;G8DXU5;Q6VEU5	ATP5E_MOUSE	Atp5f1e	ATP synthase subunit epsilon, mitochondrial				852.569	417.668	397.38	141.511	396.683		138.549	218.765
P56391	P56391;A0A140LIU3	CX6B1_MOUSE	Cox6b1	Cytochrome c oxidase subunit 6B1	1692.68			3768.3	2571.21	1460.73	1441.1	1873.01	1234.99	789.49		602.74
P56395	P56395;G5E850;Q544Z9;A0A494B9D8	CYB5_MOUSE	Cyb5a	Cytochrome b5		594.489	1307.89	1326.21	996.77	877.043	306.297	481.435	1016.61	792.293		324.373
P56399	P56399;Q3U4W8	UBP5_MOUSE	Usp5	Ubiquitin carboxyl-terminal hydrolase 5	3714.83	2433.59	4561.57	4009.97	3560.19	4464.55	4826.31	3825.63	4188.18	5516.13	5420.48	4299.09
P56480	P56480	ATPB_MOUSE	Atp5f1b	ATP synthase subunit beta, mitochondrial	22033.1	9065.65	40093.5	45175.7	58113.9	42626.2	37300.8	26694.8	26458.6	34555.5	29697.8	27096.9
P56546	P56546;Q3UGL5;Q3UIX8;Q91YZ2;E9PWQ9	CTBP2_MOUSE	Ctbp2	C-terminal-binding protein 2				173.533		120.982				256.913
P56564	P56564;Q543U3;Q8C3T7;Q8C7W8	EAA1_MOUSE	Slc1a3	Excitatory amino acid transporter 1				689.702	408.124
P56695	P56695;Q3TDI2;Q80UI9;Q3UMA8;F7D926;Q3UN10	WFS1_MOUSE	Wfs1	Wolframin	1173.82	322.135		406.87	464.767	896.514	932.163	1107.01	830.749	621.378	925.467	1378.04
P56812	P56812;D3Z7Q5;Q564F6	PDCD5_MOUSE	Pdcd5	Programmed cell death protein 5				170.074	466.527	398.95	389.089			259.782	217.926
P56959	P56959;F6QCI0;Q3TLE4;Q564D0;Q8BQ46;Q3UK30;Q3USY4;Q8CFQ9;G3UXT7	FUS_MOUSE	Fus	RNA-binding protein FUS	3880.29	2954.62	3292.3	826.756	1212.23	1406.45	2004.2	2594.62	3733.67	1878.71	2251.35	2392.3
P57722	P57722;G3UYM5	PCBP3_MOUSE	Pcbp3	Poly(rC)-binding protein 3	974.023		1323.8	634.511	703.757	871.65	1403.42	757.311	550.016	620.167	1281.38	790.732
P57746	P57746;Q3U861;Q3UJH5;Q3UK81;Q9CTI8	VATD_MOUSE	Atp6v1d	V-type proton ATPase subunit D	4182.69	3371.08	13899.5	6324.35	8214.79	5513.25	8275.31	4562.3	7809.13	8305.79	6476.2	7221.22
P57759	P57759	ERP29_MOUSE	Erp29	Endoplasmic reticulum resident protein 29	2420.63	1762.47		2536.97	2455.42	1578.71	2381.87	2148.54	3159.93	2916.52	2926.15	1693.74
P57776	P57776;A0A0R4J1E2;A0A0R4J1L2;D3YY68;F6ZFU0;Q80T06;Q91VK2	EF1D_MOUSE	Eef1d	Elongation factor 1-delta	1270.46	1996.58	2152.21	1737.86	2445.43	1517.76	2507.17	2234.59	2737.1	2285.24	3001.05	2208.05
P57780	P57780;A0A1L1SV25;E9Q2W9;Q1A602;Q3UDJ7;Q3ULT2	ACTN4_MOUSE	Actn4	Alpha-actinin-4	2397.58	1566.58		1768.48	1862.82	1319.58	1318.21	1765.27	2371.73	2020.67	2552.81	2101.65
P58252	P58252;Q3TJZ1;Q3TK17;Q3TLB1;Q3TW58;Q3TWX1;Q3TX47;Q3UBL9;Q3UDC8;Q3UMI7;Q3UZ14;Q8BMA8;Q8C153;Q6P9L9	EF2_MOUSE	Eef2	Elongation factor 2	6455.01	6950.72	7517.4	4458.3	4981.17	4640.67	4487.06	6208.44	7420.44	6582.61	7467.87	6337.17
P58281	P58281;Q80TX7;E0CXD1;H7BX01;F6U775;Q8BK99	OPA1_MOUSE	Opa1	Dynamin-like 120 kDa protein, mitochondrial	584.353	1257.56	1240.88	1003.04	790.766	1301.68	967.43	1003.39	911.519	964.242	1324.99	530.041
P58389	P58389;Q543N6;A2AWE9;Q8C0E1	PTPA_MOUSE	Ptpa	Serine/threonine-protein phosphatase 2A activator				93.3884		131.427						193.118
P58404	P58404;Q3U3S0;V9GXI9	STRN4_MOUSE	Strn4	Striatin-4	493.921			329.352	374.137	581.29	484.72	462.369	557.104	378.591	424.226
P58771	P58771;A0A2R2Y2P8;E9Q453;E9Q455;E9Q456;F8WID5;G5E8R0;G5E8R2;Q545Y3;Q8BP43;Q8BSH3;A2RRI1;B7ZNL3;E9Q448;E9Q450;E9Q452;E9Q454;G5E8R1;Q564G1	TPM1_MOUSE	Tpm1	Tropomyosin alpha-1 chain	1325.45	909.95	2470.96	2611.04	2333.49	1739.02	1721.96	1457.1	1875.99	2178.61	2519.88	3117.96
P58774	P58774;A2AIM4;Q61344;Q6PJ18;Q91VH3;Q9D1R6	TPM2_MOUSE	Tpm2	Tropomyosin beta chain	184.758	293.156		428.152	350.846	196.164		322.439	198.454	446.159		412.298
P58854	P58854;E9Q0R3;Q3TAJ6;Q3TN67;Q8BKJ3;F6QMZ4	GCP3_MOUSE	Tubgcp3	Gamma-tubulin complex component 3	589.104			358.888	295.192	204.441	618.178		440.495	713.436	696.132	607.476
P58871	P58871;B9EKJ7;Z4YJL4	TB182_MOUSE	Tnks1bp1	182 kDa tankyrase-1-binding protein		239.646		270.476		346.323	279.599			142.442
P59017	P59017;Q3TNR7;Q3UGC5	B2L13_MOUSE	Bcl2l13	Bcl-2-like protein 13				201.197						155.607
P59281	P59281;G3X932;H7BX46;Q6PAT3	RHG39_MOUSE	Arhgap39	Rho GTPase-activating protein 39				247.932	98.6808	523.875	275.022			574.586		528.775
P59325	P59325;Q05CH7;Q3TKY2;Q3TQR3;Q8BVV6;A0A1Y7VKT5;Q05CM5	IF5_MOUSE	Eif5	Eukaryotic translation initiation factor 5	1587.76	1593.46		1145.38	912.837	1317.01	772.317	980.035	1372.89	955.269	1658.66	1637.4
P59644	P59644;Q3TBW1	PI5PA_MOUSE	Inpp5j	Phosphatidylinositol 4,5-bisphosphate 5-phosphatase A				309.58	325.87	303.308	362.087			379.721		590.211
P59648	A0A0U1RPY2;P59648	FXYD7_MOUSE	Fxyd7	FXYD domain-containing ion transport regulator 7	2016.44	982.823	6570.34	5678.91	6813.25	5547.74	5118.55	3465.37	2499	3863.39	3691.86	1899.52
P59708	P59708	SF3B6_MOUSE	Sf3b6	Splicing factor 3B subunit 6	1513.52	1008.09		664.793	618.336	981.812	1017.37	1020.49	1256.97	876.171	1280.3	1051.44
P59764	P59764;A0A1Y7VLY2;Q3US86;Q3TQD2	DOCK4_MOUSE	Dock4	Dedicator of cytokinesis protein 4	1224.34	1022.27	3642.08	1694.93	1345.36	1549.07	2379.07	1866.83	2245.68	2569.73	2136.98	1524.97
P59999	P59999;Q7TPD9;Q8BVW6;Q9D3C4	ARPC4_MOUSE	Arpc4	Actin-related protein 2/3 complex subunit 4	5676.94	3786.89	5482.42	6280.37	6665.8	6132.12	6719.09	5501.29	5486.7	8993.43	8694.53	8403.16
P60041	P60041;Q545V6	SMS_MOUSE	Sst	Somatostatin				967.768	889.005	740.545	695.747			512.626		154.572
P60122	P60122;Q3U1C2;Q3UJN2	RUVB1_MOUSE	Ruvbl1	RuvB-like 1	280.561			524.683	390.419	489.009	469.745	625.66		304.331	386.723	530.49
P60202	P60202;Q3UYM8;Q62079	MYPR_MOUSE	Plp1	Myelin proteolipid protein	1130.7	1165.86	3383.96	6571.75	5852.81	4409.68	4196.09	2434.6	3143.42	2023.16	2208.8	1874.53
P60229	P60229;Q3UIG0;Q9CT23	EIF3E_MOUSE	Eif3e	Eukaryotic translation initiation factor 3 subunit E	1335.78	742.976	1439.99	1138.6	619.839	1086.14	610.994	822.754	900.177	726.464	1498.64	774.725
P60335	P60335	PCBP1_MOUSE	Pcbp1	Poly(rC)-binding protein 1	15630.4	6103.08	16099.1	10979.7	14423.4	13853.8	19166	17100.4	14161.5	16031	13420.5	15808.3
P60469	P60469;A0A1B0GRM4;C7G3P1	LIPA3_MOUSE	Ppfia3	Liprin-alpha-3	1175.48	925.422		1222.22	1238.86	1460.99	1332.62	1477.71	883.227	1220.42	1315.28	1135.11
P60487	P60487;Q5U5Y4;Q6IS27	PLPP_MOUSE	Pdxp	Chronophin	1461.9	792.946		906.482	836.756	1535.24	1751.68	1391.55	1804.75	1051.69	699.72	1143.79
P60521	P60521	GBRL2_MOUSE	Gabarapl2	Gamma-aminobutyric acid receptor-associated protein-like 2	1357.42	1075.3		1574.44	1331.64	1862.35	896.412	957.607	1412.08	2230.73	1184.85	1989.31
P60710	B2RRX1;P60710;P63260;Q4KL81;Q3U5R4;Q3U804;Q3U939;Q3UA89;Q3UAA9;Q3UAF6;Q3UAF7;Q3UGS0;Q61276;A1E281;E9Q5F4;E9Q606;G3UYG0;G3UZ07;Q3TIJ9;Q3TSB7;Q3UCF8;Q3UD81	ACTB_MOUSE	Actb	Actin, cytoplasmic 1	112256	85087.9	141041	252766	211815	142479	147530	102341	121192	148186	125322	137436
P60761	P60761	NEUG_MOUSE	Nrgn	Neurogranin	938.377	1480.52		1461.87	1652.6	1828.18	1681.02	1351.81	1986.32	595.174	1787.98	1152.58
P60764	P60764;P63001;Q05144;Q3TLP8;K7Q7T7;Q14A12;Q8BPG5;Q8C4N8;Q9D859;A0A2R8VHH0;A2AC13;Q8QZS2	RAC3_MOUSE	Rac3	Ras-related C3 botulinum toxin substrate 3	3711.8	2673.31	4788.75	5135.87	4361.26	5010.11	4426.81	4061.43	4671.97	5546.97	3806.01	5457.76
P60766	P60766;Q3UL78	CDC42_MOUSE	Cdc42	Cell division control protein 42 homolog	3897.08	2479.95		3428.3	4815.91	2810.81	5904.1	3300.68	5445.71	5716.01	4768.4	6265.77
P60824	P60824;D3YU80;K4DI65	CIRBP_MOUSE	Cirbp	Cold-inducible RNA-binding protein	2529.36	1011.2	1920.73	423.46	167.574	388.452	880.342	1010.9	995.098	351.867	562.908	641.602
P60840	P60840	ENSA_MOUSE	Ensa	Alpha-endosulfine	457.109			377.516	603.824	730.321	754.009		370.529	327.531		497.338
P60843	P60843;Q3TFG3;Q3TGK7;Q3TLL6;Q3U8I0;Q3UXC2;Q4FZL1;Q5F2A7	IF4A1_MOUSE	Eif4a1	Eukaryotic initiation factor 4A-I	361.202			238.148		200.001			384.328	608.544		689.448
P60867	P60867;Q5BLK2	RS20_MOUSE	Rps20	Small ribosomal subunit protein uS10	1844.09	1315.7	1532.96	4394.57	1875.18	1743.35	963.868	1953.89	2915.31	1160.65	2181.97	2276.16
P60879	P60879	SNP25_MOUSE	Snap25	Synaptosomal-associated protein 25	16255.2	9940.65	21489.9	27705.1	30067	38011.2	39683.7	27793.9	24113.9	32432.5	30999.2	22187.9
P60904	P60904;A2AUE1;G5E8T0;Q921J3	DNJC5_MOUSE	Dnajc5	DnaJ homolog subfamily C member 5				738.479	1127.47	686.885	188.883	640.914
P61021	P61021;B2RPS1;Q0PD56	RAB5B_MOUSE	Rab5b	Ras-related protein Rab-5B	84.9005			185.657	168.887	147.367		282.942	214.999	507.81
P61022	P61022;B0R091;B0R092	CHP1_MOUSE	Chp1	Calcineurin B homologous protein 1	394.174		1628.95	710.244	668.21	907.069	1107.51	870.259	130.544	974.983	576.594	697.371
P61027	P61027;Q4FJL0;Q3U621	RAB10_MOUSE	Rab10	Ras-related protein Rab-10	1726.27			2548.49	2484.74	2388.99	1210.12	1614.58	2293.67	1400.28	972.213	1150.4
P61028	P61028;Q0PD49	RAB8B_MOUSE	Rab8b	Ras-related protein Rab-8B				221.232	378.622					193.543
P61082	P61082;F6WMC0;F7CDT0;G5E919;Q8R352	UBC12_MOUSE	Ube2m	NEDD8-conjugating enzyme Ubc12	1355.94		2767.3	2294.04	1966.65	2862.8	2373.03	3139.16	3113.8	3206.55	1795.54	1914.72
P61087	P61087;Q6ZWQ6;A0A0J9YU07;A0A0J9YUI1;Q3V3R8	UBE2K_MOUSE	Ube2k	Ubiquitin-conjugating enzyme E2 K	1218.56	1000.71	2088.74	1069.51	1210.31	1088.96	887.071	1115.5	740.244	1321.67	1632.21	700.342
P61089	P61089;A2RTT4;A0A1W2P7Z3	UBE2N_MOUSE	Ube2n	Ubiquitin-conjugating enzyme E2 N	9005.23	6505.08	21867.1	16348.6	18412.8	13493.8	18362.9	16584.8	15831.8	14094	9759.62	15686
P61161	P61161;Q5SW83;Q8BMA4	ARP2_MOUSE	Actr2	Actin-related protein 2	1773.18	1531.4		2124.28	1883.13	1541.01	1797.19	1356.93	2292.46	1991.09	2190.93	2097.44
P61164	P61164;A0A494BB86;Q8R5C5;Q8R1B2	ACTZ_MOUSE	Actr1a	Alpha-centractin	5004.67	2665.22		4393.67	3579.67	4326.32	2767.07	3634.87	3637.68	4667.49	4272.78	3874.8
P61202	P61202;Q3V3N6;A2AQE4;Q3UK65	CSN2_MOUSE	Cops2	COP9 signalosome complex subunit 2	950.534			837.533	698.175	604.099	612.789	661.059		358.453	547.485	525.511
P61205;P84078	P84078;P61205;Q8BSL7;Q3U344	ARF1_MOUSE;ARF3_MOUSE	Arf1;Arf3	ADP-ribosylation factor 3	9637.7	12424.7	16094.9	16848.1	16315.7	18435.9	18575.6	9607.91	12190.4	14345.6	17711.9	7468.7
P61222	P61222;Q3UHY8;Q3TIU8;Q3TJM9;Q6NXX7	ABCE1_MOUSE	Abce1	ATP-binding cassette sub-family E member 1	288.281			288.137		706.668			354.245	1256.29	380.881	441.488
P61226	P61226;Q80ZJ1;Q8BU31;Q6ZWR0	RAP2B_MOUSE	Rap2b	Ras-related protein Rap-2b	988.477		1140.71	1525.48	1353.18	2882.28	1277.31	1494.83	813.492	1470.36	775.769	733.009
P61255	P61255;Q4FZH2;B1ARA3;B1ARA5;Q3U7N1	RL26_MOUSE	Rpl26	Large ribosomal subunit protein uL24	2089.54	1257.04	3020.96	6112.93	2201.15	2749.78	2534.71	3210.84	1998.12	2125.8	2128.36	2239.83
P61264	P61264;A0A0U1RNT8	STX1B_MOUSE	Stx1b	Syntaxin-1B	1893.03	1594.85	2511.71	4320.1	3734.1	4438.11	2363.37	2215.76	2528.36	2059.83	1847.54	1375.09
P61290	P61290;Q4FK54;A2A4J1	PSME3_MOUSE	Psme3	Proteasome activator complex subunit 3	1398.67	699.446		924.584	524.479	615.711	585.999	1036.9	1012.31	1157.18	1143.16	1599.3
P61294	P61294;Q0PD53	RAB6B_MOUSE	Rab6b	Ras-related protein Rab-6B	481.167			1567.5	1445.83	2041.36	1641.02	1134.93	536.594	1400.86	1167.08	892.246
P61327;Q9CQL1	P61327;Q9CQL1;A0A023T778;G3UZW7	MGN2_MOUSE;MGN_MOUSE	Magoh;Magohb	Protein mago nashi homolog	1112.08	841.027		349.903	67.8727	231.362		679.681	1268.01		535.304	724.774
P61358	P61358;A2A4Q0;Q5BLJ9;Q9CSM4	RL27_MOUSE	Rpl27	Large ribosomal subunit protein eL27	2205.48	3273.65	4954.16	6080.96	2600.54	2666.12	2541.78	2853.78	2303.88	1311.47	1234.13	2554.73
P61620;Q9JLR1	P61620;Q9JLR1;Q3TJD0;Q3TTK6;A0A8J2MYS0;A2ATT9;Q9CYJ6	S61A1_MOUSE;S61A2_MOUSE	Sec61a1;Sec61a2	Protein transport protein Sec61 subunit alpha isoform 1	477.426		4144.58	925.034	1243.35	1265.4		1566.92	1592.42	1147.09	952.584	632.959
P61750	P61750;Q14BR4;E9Q798;F6UFB9	ARF4_MOUSE	Arf4	ADP-ribosylation factor 4	496.253		801.08	1231.55	1075.6	924.774	1191.22	1512.42	711.134	894.815	465.449	933.593
P61922	P61922;Q3V1S0	GABT_MOUSE	Abat	4-aminobutyrate aminotransferase, mitochondrial	7786.73	2982.41		1638.09	2550.8	2145.21	1993					4301.79
P61924	P61924;A0A2R8VJV3;Q542M2;Q8R3M1	COPZ1_MOUSE	Copz1	Coatomer subunit zeta-1	811.067	1053.32		973.718	626.903	756.866		997.642	66.6418	1088.4
P61961	P61961;D3YW97;H7BWZ1	UFM1_MOUSE	Ufm1	Ubiquitin-fold modifier 1	371.159			478.349	331.192	511.67	371.419	583.638		232.19
P61967	P61967	AP1S1_MOUSE	Ap1s1	AP-1 complex subunit sigma-1A	871.143	195.312		749.925	948.428	1034.28	1152.44	1192.85	585.197	1341.5	881.255	1018.91
P61971	P61971;Q3U8H8	NTF2_MOUSE	Nutf2	Nuclear transport factor 2	942.584	639.216	23640.4	539.039	3287.19	869.507	977.973	571.434	3444.24	591.539	1032.72	508.303
P61979	P61979;Q5FWJ5;A0A286YCM2;A0A286YDH1;A0A286YDM3;A0A286YEC4;B2M1R6;H3BK96;H3BKD0;H3BKI8;Q3TJ38;Q3TL71;Q3TUA1;Q3U6X2;Q3U9Q3;A0A286YE41;H3BJ43;Q8BT23	HNRPK_MOUSE	Hnrnpk	Heterogeneous nuclear ribonucleoprotein K	21226.5	9078.21	6844.63	5531.93	4723.65	6046.04	8737.08	13113.2	13383.9	7796.81	9292.27	9920.59
P61982	P61982;A8IP69	1433G_MOUSE	Ywhag	14-3-3 protein gamma	34953.9	21280.7	21589.2	37303.5	37253.9	22971.4	24328.2	24845.4	28066.1	30548.2	33154.1	37456.9
P62069;Q9D9M2	P62069;Q9D9M2;D3YVU0;O88348	UBP12_MOUSE;UBP46_MOUSE	Usp12;Usp46	Ubiquitin carboxyl-terminal hydrolase 46	196.646	547.5		675.034	509.667	729.629	389.971	583.062	532.369	166.238		331.134
P62071	P10833;P62071;Q3U1N3;A0A1B0GRG1;A0A1B0GRT5	RRAS2_MOUSE	Rras2	Ras-related protein R-Ras2		675.886		1310.74	1623.26	2114.18	1452.53	1856.47	1587.77	798.825		558.359
P62075	P62075;A0A1W2P7H2	TIM13_MOUSE	Timm13	Mitochondrial import inner membrane translocase subunit Tim13	421.092	1029.91		311.674	505.121	163.509		288.836	1283.14		220.864	519.63
P62077	P62077	TIM8B_MOUSE	Timm8b	Mitochondrial import inner membrane translocase subunit Tim8 B	961.554	1601.41		319.783	445.333	456.283	389.337	282.87	1206.01	408.556	1447.18	727.443
P62082	P62082;Q4FZE6	RS7_MOUSE	Rps7	Small ribosomal subunit protein eS7	1510.58	862.725		2372.11	1060.43	1095.89	1624.35	1897.2	907.703	831.351	1220.21	1303.02
P62137	P62137;P62141;P63087;A0A0G2JFF1;A0A0G2JGC1;Q3U7K1;Q6ZWM8;Q3TYF5;Q3U8W0	PP1A_MOUSE	Ppp1ca	Serine/threonine-protein phosphatase PP1-alpha catalytic subunit	2277.04	3485.46		1713.28	1459.47	1634.19	1093.65	2363.04	3087.58	2190.74	2697.8	2346.11
P62141	P62141;A0A0J9YUU8	PP1B_MOUSE	Ppp1cb	Serine/threonine-protein phosphatase PP1-beta catalytic subunit	2744.01	1986.48	2458.71	2295.93	2264.15	2518.84	1889.9	3046.69	3314.36	2307.66	2223.97	3466.85
P62192	P62192;Q542I9	PRS4_MOUSE	Psmc1	26S proteasome regulatory subunit 4	1069.92			460.288	880.769			926.594	2201.3	725.109		354.939
P62196	P62196;A0A1S6GWH1;Q8K1K2;Q99KR1	PRS8_MOUSE	Psmc5	26S proteasome regulatory subunit 8	1482.53		3783.8	2517.15	1954.62	2366.78	2154.1	3794.53	1702.44	2991.39	1723.32	2022.51
P62242	P62242;Q3UA25;Q3UJU6;Q497E9;Q5M9L9;Q9CQW4;Q9CRJ5	RS8_MOUSE	Rps8	Small ribosomal subunit protein eS8	1500.83	922.205	2372.43	3078.08	1578.2	1610.47	1644.19	1915.35	1313.49	1791.48	1752.43	1720.5
P62245	P62245;F8WJ41;Q5M9M4	RS15A_MOUSE	Rps15a	Small ribosomal subunit protein uS8	1204.66	752.677	1746.63	1100.74	854.899	623.789	1179.42	1310.7	1448.67	1089.84	1217.98	1518.01
P62259	P62259;Q5SS40;Q8BPH1;F6WA09	1433E_MOUSE	Ywhae	14-3-3 protein epsilon	12728.9	8551.98	13500.7	19502.7	19619	13551.8	12996.5	10769	9175.11	13412.7	16119	15693.4
P62264	P62264;D3Z7I1;O70569;Q3UJS5	RS14_MOUSE	Rps14	Small ribosomal subunit protein uS11	1139.28	702.786		1302.91	1481.64	777.64	901.256	1857.37	1116.15	869.213		988.865
P62270	P62270;F6YVP7;Q3TW65;Q561N5	RS18_MOUSE	Rps18	Small ribosomal subunit protein uS13	7943.37	4051.52	9973.1	11301.8	6641.42	7768.27	7007.63	10321.4	9642.43	10222.4	8708.92	8477.59
P62274	P62274	RS29_MOUSE	Rps29	Small ribosomal subunit protein uS14	1454.95	1395.75	2860.53	3803.25	2955.82	2448.36	3083.94	3417.05	2619.76	2249.01	2890.25	767.362
P62281	P62281;A0A1B0GSE8;Q3UC02;Q9DB79;A0A1B0GRR3	RS11_MOUSE	Rps11	Small ribosomal subunit protein uS17	3326.35	1890.42	4106.43	4458.17	2317.34	3058.74	3635.99	5173.54	4640.16	1958.08	3693.23	3055.27
P62301	P62301;Q5BLJ7	RS13_MOUSE	Rps13	Small ribosomal subunit protein uS15	5523.48	4379.17	6444.69	8450.51	4666.35	3838.44	3039.43	7996.21	6375.74	3860.47	4712.72	6147.13
P62305	P62305;E9Q4F4;E9Q0W8	RUXE_MOUSE	Snrpe	Small nuclear ribonucleoprotein E	1639.98	1021.86		1917.13	832.659	1367.72	1369.01	2305.45	1913.37	395.584	2751.96	1934.12
P62315	P62315	SMD1_MOUSE	Snrpd1	Small nuclear ribonucleoprotein Sm D1	1871.4	1867.1	1701.14	824.632	757.505	1020.67	832.789	1500.07	1453.19	665.455	1509.7	1659.63
P62317	P62317;Q14AF6	SMD2_MOUSE	Snrpd2	Small nuclear ribonucleoprotein Sm D2	2549.57	2769.2	1547.56	1035.34	972.431	930.423	2064.98	2855.94	2639.59	1272.47	2346.22	1504.6
P62320	P62320	SMD3_MOUSE	Snrpd3	Small nuclear ribonucleoprotein Sm D3	2889.9	2553.09	1667.01	1400.06	803.534	1339.56	1634.47	3255.05	1748.48	1441.32	2645.27	2690.86
P62331	P62331;Q3U0D7	ARF6_MOUSE	Arf6	ADP-ribosylation factor 6	590.988			765.989	905.396	767.55	891.734		209.124	371.704		329.125
P62334	P62334;Q14AQ1;A0A8J2HGA4;Q8QZS9	PRS10_MOUSE	Psmc6	26S proteasome regulatory subunit 10B	723.707	1410.97		1070.24	756.599	1062.51	963.287	1220.91	1224.8	832.043	830.538	684.047
P62482	P62482;A0A571BEM7;A0A571BF54;A0A571BGH0;E0CXZ9;Q3U0B0;Q3U7L1;Q3UPV6	KCAB2_MOUSE	Kcnab2	Voltage-gated potassium channel subunit beta-2	1247.32			820.47	455.424	862.082	1220.83	1935.68	749.86	468.808
P62484	P62484;Q8CBW3;Q3TJ64;Q3TJR5;Q3TMI0;Q3TPY5;Q3UAH6;Q6AXD2;A0A087WNT3;A0A087WNU9;A0A087WP64;A0A087WPE6;A0A087WPP8;A0A087WRS3;B7ZCU0;B7ZCU2;B7ZCU3;B7ZCU4;B7ZCU5;J3QNK8;Q3UBL3;Q3UVN6;Q6AXD3;Q6AXH6	ABI2_MOUSE	Abi2	Abl interactor 2	941.619	558.086		1128.92	927.018	1343.8	940.95	839.818		1067.38	1239.72	920.418
P62500	P62500;D3Z0V7;E9QLZ1	T22D1_MOUSE	Tsc22d1	TSC22 domain family protein 1	506.233			616.291	1149.48	603.178	781.126	322.137		554.011		509.379
P62627	P62627;A2AVR9	DLRB1_MOUSE	Dynlrb1	Dynein light chain roadblock-type 1	2769.07	1980.71	5197.24	2380.75	2501.96	3146.1	3432.26	2465.37	2468.75	4655.02	3333.95	2952.35
P62631	P62631	EF1A2_MOUSE	Eef1a2	Elongation factor 1-alpha 2	87514.8	92042.6	63135	44001.2	33358.6	45001	37431	54184.1	71927.5	32485.2	54153	61115.7
P62702	P62702;Q3UXQ6;Q3V1Z5;Q545F8;Q545X8	RS4X_MOUSE	Rps4x	Small ribosomal subunit protein eS4	5489.61	5291.62	6967.83	11328.9	7235.78	6948.38	6214.03	10701.1	7068.23	6329.24	4087.4	6612.37
P62715;P63330	P62715;P63330;Q8BN07;Q8VED4	PP2AA_MOUSE;PP2AB_MOUSE	Ppp2ca;Ppp2cb	Serine/threonine-protein phosphatase 2A catalytic subunit beta isoform	1215.71	828.49		1379.3	1296.1	1440.35	1355.84	1990.26	1449.74	1572.58	1248.15	913.939
P62717	P62717;A0A1D5RLW5;A0A1D5RM79;A0A1D5RM85;A0A1D5RMC7;Q3THJ0	RL18A_MOUSE	Rpl18a	Large ribosomal subunit protein eL20				646.173	189.481	131.358				101.627
P62737;P63268;P68033;P68134	P62737;P63268;P68033;P68134;Q3U122;Q3UJ36;Q497E4;A0A0U1RQ96;A0A494B9T3;D3YZY0;D3Z2K3;Q3TG92;Q61264;Q61272;Q61852;Q9CXK3;A0A1D5RM20;Q3UIJ3;Q61273;Q61274;Q61275	ACTA_MOUSE;ACTC_MOUSE;ACTH_MOUSE;ACTS_MOUSE	Acta1;Acta2;Actc1;Actg2	Actin, aortic smooth muscle	436.417	306.162		924.118	654.713	669.568	901.915	813.077	850.329	760.163		334.988
P62743	P62743;A0A0U1RQ06;Q3UJ76;Q7TT10	AP2S1_MOUSE	Ap2s1	AP-2 complex subunit sigma	2692.51	2227.07	1294.99	2313.75	2929.35	3355.63	2987.62	2988.15	2298.92	2491.8	3281.55	3443.89
P62746	P62746;Q4FJM5;Q3TIC2	RHOB_MOUSE	Rhob	Rho-related GTP-binding protein RhoB				825.495	2032.45	1135.79	1347.49			843.907
P62748	P62748;A0A1Y7VMK3	HPCL1_MOUSE	Hpcal1	Hippocalcin-like protein 1	1367.11	704.903		1345.58	1706.06	1533.14	1235.03	1523.29	1014.71	1310.57	1299.32	1244.37
P62751	P62751;Q5M9M5;Q4V9X9;Q91YK6	RL23A_MOUSE	Rpl23a	Large ribosomal subunit protein uL23	2004.06	790.746	1504.82	3217.2	1540.15	1752.38	1526.64	2193.56	1786.73	1593.76	3154.93	1122.41
P62754	P62754;Q3TL53;Q5BLK1	RS6_MOUSE	Rps6	Small ribosomal subunit protein eS6	2758.01	2516.15		5834.51	3539.17	2281.96		3172.82	2586.24	3277.97	1402.32	2632.49
P62761	P62761;B2L107;Q3TVC0;Q4W4C9	VISL1_MOUSE	Vsnl1	Visinin-like protein 1	4189.62	7488.71	4720.96	5693.04	3827.43	5883.94	4078.02	2520.05	2238.44	3072.04	2951.87	3004.55
P62774	P62774	MTPN_MOUSE	Mtpn	Myotrophin	1516.91	1278.02		1520.09	1730.01	2015.11	1719.79	1186.54	1790.51	1801.34	1798.14	1657.99
P62806	P62806;B2RTM0;Q61667	H4_MOUSE	H4c1	Histone H4	24281.6	10967.1	62369.2	80442.1	82771	83059	33955.8	90507.3	32701.7	49048.9	31035.1	39448.6
P62812	P26048;P26049;P62812;Q8BHJ7;Q3URD4;Q544F7;Q544G1;A0A0U1RPE4;B1AVY2;Q8C8J1;Q8CAB3	GBRA1_MOUSE	Gabra1	Gamma-aminobutyric acid receptor subunit alpha-1	1537.89	1079.22	2363.98	2512.7	4012.03	3551.52	3961.52	3224.65	2386.46	2852.54	2956.8	1905.02
P62814	P62814;A0A1S6GWG6	VATB2_MOUSE	Atp6v1b2	V-type proton ATPase subunit B, brain isoform	9731.87	6538.64	11234.7	15021.9	15542.9	16234.9	14956.6	11528.5	13260.9	13893.4	12016.4	12934
P62821	P62821;Q9D1G1;Q0PD67;A0A494B945;A0A494BA38;A0A494BBL7;Q0PD66;Q3UB66;Q3V3C2;Q5SW87;Q5SW88;Q6ZPF0	RAB1A_MOUSE	Rab1A	Ras-related protein Rab-1A	1155.08	961.327		1736.4	1987.35	1586.01	1261.63	1156.78	1078.14	1180.37	1184.67	1082.12
P62823	P62823;A0A286YDR2;Q3TU26;Q542T7	RAB3C_MOUSE	Rab3c	Ras-related protein Rab-3C				401.27			1149.25
P62827	P62827;Q3ULW0	RAN_MOUSE	Ran	GTP-binding nuclear protein Ran	18070.3	10648.1	5182.05	6761.26	8157.24	8150.31	6729.96	7843.38	14397.3	6483.24	9682.95	8342.39
P62830	P62830;A2A6F8	RL23_MOUSE	Rpl23	Large ribosomal subunit protein uL14	1388.27	1194.66	2621.12	4391.44	2463.56	1462.1	2703.78	3000.06	3216.75	1522.73	1656.21	2025.87
P62835;Q99JI6	P62835;Q99JI6;Q52L50;A0A0G2JE52;C5H0E8;Q3U7U8;Q3V3W9;A0A0G2JDL9;A0A0G2JED9	RAP1A_MOUSE;RAP1B_MOUSE	Rap1a;Rap1b	Ras-related protein Rap-1A	3267.31	3630.71	5901.56	8161.53	7065.26	6008.66	4945.37	3477.07	5689.05	4813.46	3662.94	5107.35
P62849	P62849;A0A286YEB7;Q3TIF8;Q5M9M7;Q9CQK2;Q9CY61;Q9D7P1;Q9DCA4	RS24_MOUSE	Rps24	Small ribosomal subunit protein eS24	595.139			604.315				683.693				317.564
P62852	P62852;A0A1L1SQA8;Q58EA6	RS25_MOUSE	Rps25	Small ribosomal subunit protein eS25	3505.11	3081.87	4335.49	8144.87	3104.92	3827.59	4299.78	7997.97	3681.56	4615.71	5572.69	4576.56
P62855	P62855;Q497N1	RS26_MOUSE	Rps26	Small ribosomal subunit protein eS26	265.425			714.542	761.441	634.896	898.421	650.595	945.314	594.39		1148.16
P62858	P62858;G3UYV7;Q059I1	RS28_MOUSE	Rps28	Small ribosomal subunit protein eS28	5407.13	1762.63	4212.03	3785.15	2169.46	2215.52	4579.79	6731.53	4529.65	3196.67	6895.42	3918.15
P62862;P62867	P62862;A0A494B9Z0;P62867;Q3THB2;A0A494BBA8;Q91V99;Q920W8	RS30_MOUSE;RS30_MUSSI	Fau	Ubiquitin-like FUBI-ribosomal protein eS30 fusion protein	962.75	725.227	1459.17	2782.03	1810.19	1786.22	1448.45	2046.57	1678.12	901.926	1404.93	1921.55
P62869	P62869;A0A3B2WBM3	ELOB_MOUSE	Elob	Elongin-B	2709.76	1382.2		2326.14	3169.04	3539.97	3295.62	3352.77	2293.86	3491	4035	3847.86
P62874	P62874;H3BKR2;H3BLF7;Q3TQ70;Q3U1B1	GBB1_MOUSE	Gnb1	Guanine nucleotide-binding protein G(I)/G(S)/G(T) subunit beta-1	13898.1	7270.97	15956.1	39733.8	32474.9	42249.9	22846.5	14582.7	15111.8	17689.5	14977.9	11088.1
P62889	P62889;Q497D7;Q58DZ3;Q5PR15;A0A2I3BQF4	RL30_MOUSE	Rpl30	Large ribosomal subunit protein eL30	6007.4	3698.58	3117.23	8401.82	4699.16	3826.21	5420.47	7402.32	6120.12	5090.99	5976	5541.66
P62897	P62897;Q56A15	CYC_MOUSE	Cycs	Cytochrome c, somatic	12914.3	13016.8	2816.25	5128.52	5797.31	2974.33	2721.73	8150.38	9729.91	2455.44	13656.7	6457.75
P62900	P62900;A0A0A6YX26;A0A0A6YXL3;Q5M9K9;Q9CY93;Q58DZ1	RL31_MOUSE	Rpl31	Large ribosomal subunit protein eL31	5100.44	4730.26	8196.87	11174	8047.32	6797.61	7557.65	8327.38	9455.43	7993.04	7999.87	7863.31
P62908	P62908;D3YV43;Q3UCL7;Q3UK56;Q5YLW3;Q9CZP6;Q9D0A2;A0A140LI77	RS3_MOUSE	Rps3	Small ribosomal subunit protein uS3	2259.17	1985.87	4519.06	5716.6	2457.35	3418.57	3336.1	3764.57	2730.81	2920.57	3036.36	3639.88
P62911	P62911	RL32_MOUSE	Rpl32	Large ribosomal subunit protein eL32	5131.43	3643.49	3974.16	8653.09	7356.61	5534.43	10808.7	11120.1	7698.77	11998.3	9337.92	9111.87
P62918	P62918;Q3THC7;Q3UJS0	RL8_MOUSE	Rpl8	Large ribosomal subunit protein uL2	3035.76	2022.91	5421.26	8709.39	4604.48	5669.06	4447.51	6894.87	6592.27	3792.57	3368.93	3058.75
P62962	P62962;Q5SX50;Q3U7V7;Q8CEH8	PROF1_MOUSE	Pfn1	Profilin-1	10178.5	6955.44	7007.67	11009.6	13066.6	9244.44	12146.8	7292.31	10013.6	13816.7	13128.7	13536.7
P62983	P0CG49;P62983;P62984;P0CG50;E9QNP0;E9Q9J0;Q5M9K3;Q642L7;Q78XY9;A0A0A6YW67;A5JUZ1;E9Q4P0;E9Q5F6;Q3TH47;Q5SX22;Q8C2K3;Q8R0Z9;Q8VC46;Q922B0;Q922Z8	RS27A_MOUSE	Rps27a	Ubiquitin-ribosomal protein eS31 fusion protein	20994.2	9196.66	38432.3	12123.9	19035.1	14541.2	20935.6	13602.2	18292.4	36091.5	32406.3	24055.2
P62996	P62996;F8WJG3;Q5PR75	TRA2B_MOUSE	Tra2b	Transformer-2 protein homolog beta	1857.94	1133.6		709.27	705.157	490.167	1051.76	1612.23	1096.18	816.038	1944.6	1008.57
P63005	P63005;Q5SW18;Q3TIK0;Q3TJG1;Q3UGR6;Q3UH92;Q3UHM0	LIS1_MOUSE	Pafah1b1	Platelet-activating factor acetylhydrolase IB subunit beta	3001.62	2405.92	2992.62	3071.41	2142.24	2021.39	1915.13	2609.91	2861.3	2640.29	1416.14	3550.06
P63011	P35276;P62823;P63011;Q9CZT8;Q0PD63;A0A286YDR2;A2A7Z6;Q0PD62;Q3TU26;Q542T7;Q543Q4;D3YW33;D3YWL1;Q9CXS2	RAB3A_MOUSE	Rab3a	Ras-related protein Rab-3A	1546.01		1748.07	2025.88	3543.87	2464.4	2941.13	2052.31	1567.75	2355.48	1952.89	2462.38
P63017	P16627;P17156;P17879;P63017;Q61696;A1L347;D3Z5E2;Q3TEK2;Q3TF16;Q3TH56;Q3TQ13;Q3TRH3;Q3TZJ3;Q3UBA6;Q504P4;A1E2B8;B2CSK2;B7U582;Q3TAI8;Q3TB63;Q3TU85;Q3UDS0;Q9R2A1	HSP7C_MOUSE	Hspa8	Heat shock cognate 71 kDa protein	25622.2	13920.7	26509.5	27993	32583.7	25735.4	26445.7	24934.3	28967.9	29216.4	27935	29748
P63024	P63024	VAMP3_MOUSE	Vamp3	Vesicle-associated membrane protein 3				215.908		241.483	395.441			186.23
P63028	P63028;D3YU75	TCTP_MOUSE	Tpt1	Translationally-controlled tumor protein	1374.53	1779.42		755.754	1187.4	1256.51	1787.71	755.981	851.334	1609.87	1004.02	1686.4
P63030	P63030;D3YWY6;D3Z5S0;E9Q0V4;Q3TCV4;Q3UX28;Q9D6B6	MPC1_MOUSE	Mpc1	Mitochondrial pyruvate carrier 1	893.077			1459.09	1729.89	1135.19	676.856	543.233	655.869	627.367
P63037	P63037;Q5NTY0;Q3TK61;B1AXY0;B1AXY1;B1AXX9	DNJA1_MOUSE	Dnaja1	DnaJ homolog subfamily A member 1	110.153	519.751		269.056		204.483
P63038	P63038	CH60_MOUSE	Hspd1	60 kDa heat shock protein, mitochondrial	3743.04	2718.41	6902.44	7852.83	8493.49	6774.4	6172.71	5542.51	4859.86	5144.14	6481.3	4435.19
P63040	P63040;P84086	CPLX1_MOUSE	Cplx1	Complexin-1	5924.38	4953.79	6300.22	5593.97	6830.53	7631.95	6199.02	2469.44	5636.03	7105.75	5764.76	6485.7
P63044	P63024;P63044;B0QZN5;O35619;Q8CHR4	VAMP2_MOUSE	Vamp2	Vesicle-associated membrane protein 2	8428.56	5515.72	12969.6	17957.1	21835.1	23290.8	17022.2	13434.6	12572.7	12919.9	12279.9	10916
P63054	P63054;D3YXH0	PCP4_MOUSE	Pcp4	Calmodulin regulator protein PCP4	2435.35		4414.02	3018.83	4277.68	2384.25	2492.52	2289.73	4374.23	3292.16	3099.09	4310.12
P63073	P63073;Q3TK95;A0A0G2JFB4;A0A0G2JGT5;A0A0G2JH04;Q8C470	IF4E_MOUSE	Eif4e	Eukaryotic translation initiation factor 4E	316.242			114.889		397.925	373.655		365.826	276.868		342.412
P63080	P63080;F6ZYH6;Q8C446	GBRB3_MOUSE	Gabrb3	Gamma-aminobutyric acid receptor subunit beta-3				390.007	345.947	620.742						388.017
P63085	P63085;O35558;Q3UF82	MK01_MOUSE	Mapk1	Mitogen-activated protein kinase 1	11266.5	10162.6	10032.3	11025.8	10577.6	10993.5	10501.1	7970.08	8237.22	11187.1	9455.17	10871.4
P63087	P63087;A0A0G2JFF1;A0A0G2JGC1;Q3U7K1;Q6ZWM8	PP1G_MOUSE	Ppp1cc	Serine/threonine-protein phosphatase PP1-gamma catalytic subunit	476.812	929.214		257.805	212.511	544.476	359.159		299.398	560.165	805.252	555.779
P63094;Q6R0H7	P63094;Q6R0H7;A0A571BE25;A0A571BEM2;Z4YKV1;A0A571BEI3	GNAS1_MOUSE;GNAS2_MOUSE	Gnas	Guanine nucleotide-binding protein G(s) subunit alpha isoforms short	939.196	885.064	1116.22	1468.42	1865.78	1746.25	1568.56	2697.1	1361.51	1249.29	1407.09
P63101	P63101;A0A2I3BQ03	1433Z_MOUSE	Ywhaz	14-3-3 protein zeta/delta	28272.1	16853.6	19373.7	27783.8	39380.9	21285.3	23935.3	22520.1	20186.6	33742.3	25278.9	26868.4
P63137	P50571;P63080;P63137;Q53WT3;F6ZYH6;Q8C446;A0A0G2JGS8;F6WUM4	GBRB2_MOUSE	Gabrb2	Gamma-aminobutyric acid receptor subunit beta-2	584.91			673.876	614.876	787.14	429.744	341.1		579.463
P63166	P63166;A0A087WRQ4	SUMO1_MOUSE	Sumo1	Small ubiquitin-related modifier 1	1768.45	585.323	2162.34	932.602	1076.31	594.976	1368.15	1604.76	1505.14	1762.12	1475.92	1388.62
P63213	P63213	GBG2_MOUSE	Gng2	Guanine nucleotide-binding protein G(I)/G(S)/G(O) subunit gamma-2	1975.44	3883.46		4221.98	3293.18	3644.76	2134.96	1338.93	1834.55	1046.39	1424.01	862.862
P63242	P63242;Q8BGY2;A0A0A0MQM0;Q66JR8	IF5A1_MOUSE	Eif5a	Eukaryotic translation initiation factor 5A-1	4359.06	4709.52	4973.13	2552.35	2716.41	3741.12	3255.61	3120.6	4118.97	2826.12	3015.12	3104.06
P63276	P63276;Q3TK12;Q5M9L7;Q8BT90	RS17_MOUSE	Rps17	Small ribosomal subunit protein eS17	833.793	1420.22	1119.33	1371.09	1142.83	929.117	1002.75			710.739	1499.56
P63318	P63318;Q3UN66;Q2NKI4	KPCG_MOUSE	Prkcg	Protein kinase C gamma type	2153.79			1054.74	2957.16	2360.95	2096.59	1570.05	699.661	1415.7		783.362
P63321	P63321;A0A1Y7VL93;Q9CXY0	RALA_MOUSE	Rala	Ras-related protein Ral-A	1123.02	1395.46	2248.72	2607.31	1908	2512.21	1565.82	1527.09	1615.82	1575.74	1460.55	1487.65
P63323	P63323;A0A1W2P7A1;F7AEH4	RS12_MOUSE	Rps12	Small ribosomal subunit protein eS12	297.432			886.945	977.018		377.659	295.047	372.483	467.695	752.937	385.422
P63325	P63325;Q3U9P0;Q5M9K7	RS10_MOUSE	Rps10	Small ribosomal subunit protein eS10	2919.7	1986.92	1177.55	5709.23	2450.25	1890.82	2145.18	3145.07	2937.07	1296.92	2205.93	2265.27
P63328	P63328	PP2BA_MOUSE	Ppp3ca	Protein phosphatase 3 catalytic subunit alpha	10336.2	5759.09	9896.85	10960.4	9603.13	9643.07	7990.64	8505.93	10451.4	13866.8	13406.1	16872.8
P67778	P67778;Q3TV00;Q5SQG5	PHB1_MOUSE	Phb1	Prohibitin 1	1005.98	1195.38	1260.08	1393.18	2379.74	2398.09	2266	1890.76	1527.35	2058.22	2237.05	1927.7
P67871	P67871;G3UZX4;G3UWU5;G3UZA4;G3UZJ5;N0E462;N0E463;N0E4C0;N0E4C5;N0E636	CSK2B_MOUSE	Csnk2b	Casein kinase II subunit beta				1164.37		861.095	1439.29			552.213		1460.56
P67984	P67984;Q4VAG4	RL22_MOUSE	Rpl22	Large ribosomal subunit protein eL22	679.992	704.589		1754.79	632.09	523.732	621.619	1004.79	555.994	371.64	315.386	1125.26
P68037	P68037;Q561N4;A0A338P702;A0A338P786;A0A338P7E5;Q3TIH9	UB2L3_MOUSE	Ube2l3	Ubiquitin-conjugating enzyme E2 L3	359.544			1399.6	686.023	1471.49		706.666		655.695	442.344
P68040	P68040	RACK1_MOUSE	Rack1	Small ribosomal subunit protein RACK1	2228.61	1890.85	1948.46	4461.23	2314.89	1516.77	1449.14	2777.51	2000.77	2036.76	2411.76	1864
P68181	P68181;Q8C4J3;Q8CBP8	KAPCB_MOUSE	Prkacb	cAMP-dependent protein kinase catalytic subunit beta	576.875			239.536	560.016	259.849					466.174	448.555
P68254	P68254;A3KML3	1433T_MOUSE	Ywhaq	14-3-3 protein theta	1182.46	1533.35	3084.85	2125.22	1937.99	1861.32	1192.18	2299.55	1602.46	1913.19	1745.48	1911.1
P68368	P05213;P05214;P68368;P68369;P68373;Q9JJZ2;Q52L87;A0A0A0MQA5;Q3TIZ0;Q5FW91;Q99KA2;Q9D9Y2	TBA4A_MOUSE	Tuba4a	Tubulin alpha-4A chain	37755.2	25391.2	41194.8	59918.9	52999.9	56273.4	36222.1	34623.1	38829.7	39196.7	33464.3	36719.8
P68369	P05213;P05214;P68369;P68373;Q52L87;A0A2R8VHF3;O89052;Q3TIZ0;Q5FW91	TBA1A_MOUSE	Tuba1a	Tubulin alpha-1A chain	39228.5	23437.4	45620	52941.1	55382.3	55901	50888.5	40774.5	40026.6	42047.4	39746.2	38854.2
P68372	P68372;Q9CVR0	TBB4B_MOUSE	Tubb4b	Tubulin beta-4B chain	34765.1	19231.3	60305.4	64496.4	67575.5	64840.2	57364.8	51552.3	40111.4	61889.1	43295.2	40441.5
P68404	P68404	KPCB_MOUSE	Prkcb	Protein kinase C beta type	954.36	1050.64		968.728	939.847	973.966	1110.27	1067.61	1069.92	571.135		675.583
P68500	P68500;E9PYK7;Q3TRE5;Q3UUQ8	CNTN5_MOUSE	Cntn5	Contactin-5				247.052	593.125	384.584	376.907	656.04	427.034	90.2169
P68510	P68510	1433F_MOUSE	Ywhah	14-3-3 protein eta	5296.4	5088.77	6461.22	8329.51	8740.3	5477.72	5772.12	5723.65	5022.87	6923.04	6886.63	7760.47
P70168	P70168;Q3TFE8;Q3UHW8;Q7TSZ6	IMB1_MOUSE	Kpnb1	Importin subunit beta-1	3078.21	817.557	2477.83	2547.3	2207.36	2903.44	2658.22	3408.81	2189.25	3156.38	2393.62	2965.2
P70175	P70175;A2BEE9;Q52KF7;Q80TH1	DLG3_MOUSE	Dlg3	Disks large homolog 3	5873.86	5614.18	5638.68	3482.77	4355.32	5497.98	5759.3	4666.87	6318.69	6995.14	8101.43	7380.92
P70195	P70195;Q5D098	PSB7_MOUSE	Psmb7	Proteasome subunit beta type-7	1882	1425.47		1115.31			1470.78			2364.29	2662.7	2680.29
P70202	P70202;Q14BZ3	LXN_MOUSE	Lxn	Latexin	104.608			674.805	852.994	405.372	203.851	254.063
P70206	P70206;Q3U3W7	PLXA1_MOUSE	Plxna1	Plexin-A1	270.641			571.775	721.747	310.288	411.95	552.973	970.292	680.219
P70207	P70207	PLXA2_MOUSE	Plxna2	Plexin-A2	409.187			320.889	387.789	576.921	263.079				665.734
P70232	P70232;A0A0N4SUL1	NCHL1_MOUSE	Chl1	Neural cell adhesion molecule L1-like protein	437.534			751.898	240.055	478.013	442.669	1574.07		896.808	376.893	966.652
P70268	P70268;D6RH37	PKN1_MOUSE	Pkn1	Serine/threonine-protein kinase N1		287.704		554.62	165.257	474.715	311.155	303.62		269.727		147.621
P70288	A0A0R4J008;O09106;P70288;Q58E49;Q8BQ10	HDAC2_MOUSE	Hdac2	Histone deacetylase 2	1225.62	1240.76		617.117		561.71	542.048	1090.02	902.477	339.312	601.197	813.141
P70296	P70296;D3Z1V4;D6RHS6;Q3TGC5;Q5EBQ2	PEBP1_MOUSE	Pebp1	Phosphatidylethanolamine-binding protein 1	2298.93	1801.43	7760.93	2016.62	3782.91	2149.78	2424.72	1262.83	6208.06	826.43	1991.92	1589.61
P70318	P52912;P70318;Q545C1;Q564E7;A0A0N4SUX1;A0A0N4SVR8;A0A0U1RP00;D3YY02;D3Z4H6;D6RGU1;G5E8L2;Q80ZW7;Q8CII5;Q921W2	TIAR_MOUSE	Tial1	Nucleolysin TIAR	2119.59	1267.25		740.274	701.373	876.246	1040.7	1125.44	1277.52	1334.92	762.666	1137.99
P70333	O35737;P70333;Q3UR26;Q811L7;Q8C2Q7	HNRH2_MOUSE	Hnrnph2	Heterogeneous nuclear ribonucleoprotein H2	3693.22	691.907		1025.24	723.53	1082.06	725.917	1313.62	1003.52	817.345	594.418	780.803
P70336	A0A1Y7VMN0;F8VPK5;P70336;Q3UMT5	ROCK2_MOUSE	Rock2	Rho-associated protein kinase 2	781.249	848.276	1393.11	721.136	776.266	1096.1	1150.03	1202.56	1416.59	1023.55	1287.86	1195.95
P70338	P70338;H3BJM0;A0A0R4J292;H3BLQ9;Q8C287	GFI1_MOUSE	Gfi1	Zinc finger protein Gfi-1	372.204		6650.5	332.205	785.158		243.983		1466.91
P70349	P70349;B0R1E3	HINT1_MOUSE	Hint1	Adenosine 5'-monophosphoramidase HINT1	2337.27	1147.2		3411.95	2638.78	2902.06	2721.49	2928.05	2662.06	2969.21	3347.24	2747.92
P70372	P70372;Q3TT05;Q3UFF9;Q8BM84;Q8BTQ1;Q8BVF8;Q8BW03	ELAV1_MOUSE	Elavl1	ELAV-like protein 1	2044.62	1234.45		891.397	833.42	1565.4	1573.05	2452.53	1209.07	1009.98	1682.58	1151.17
P70388	P70388;Q5SV02;A8Y5I3;E9PUJ2;Q3UNL2	RAD50_MOUSE	Rad50	DNA repair protein RAD50				219.08
P70398	P70398;Q4FE56	USP9X_MOUSE	Usp9x	Probable ubiquitin carboxyl-terminal hydrolase FAF-X	2444.07		3577.51	2131.98	2565.37	2450.92	1665.27	2965.32	2413.02	2169.78	2636.99	1663.14
P70399	P70399;A0A5H1ZRL7;F6ZRL3;Q3V1P7;Q8BZ87;Q8C0U1	TP53B_MOUSE	Tp53bp1	TP53-binding protein 1	959.884			394.634								465.204
P70404	P70404;Q3TGZ3;Q3TKM5;Q684I8	IDHG1_MOUSE	Idh3g	Isocitrate dehydrogenase [NAD] subunit gamma 1, mitochondrial	235.197			649.183	1014.37	837.36		1543.15
P70407;P70408	P70407;P70408;F8WHU6;Q8VI68;H3BKV8	CAD10_MOUSE;CADH9_MOUSE	Cdh10;Cdh9	Cadherin-9				102.577	175.755	165.799				134.489	123.217
P70414	P70414;G3X9J1;A0A3Q4EBU5;G5E8Y0;Q27PY9;Q68FL0;Q8BXB3;Q9ET73	NAC1_MOUSE	Slc8a1	Sodium/calcium exchanger 1				906.812	643.524	1316.08	583.557	732.503		800.29
P70429	P70429;A0A1Y7VJA2;E9PVP4;F8WJB9;Q6PB99	EVL_MOUSE	Evl	Ena/VASP-like protein	986.606			1675.5	1288.71	1215.95	1294.87		2690.52	1411.95	546.036	2722.71
P70441	P70441;Q3TG37;Q9R1A1	NHRF1_MOUSE	Nherf1	Na(+)/H(+) exchange regulatory cofactor NHE-RF1	1288.1	862.667		1293.74	1324.21	903.084	674.752	1028.14	1364.23	1390.35	1536.59	1077.43
P70460	P70460	VASP_MOUSE	Vasp	Vasodilator-stimulated phosphoprotein				302.156								143.074
P70663	P70663;Q3TYD5;Q3UYK7	SPRL1_MOUSE	Sparcl1	SPARC-like protein 1	1373.14	1200.66	1304.25	1272.8	1029.27	763.036	597.953	987.686	896.979	969.389	697.211	1882.36
P70670;Q60817	P70670;Q60817;Q3UK68	NACAM_MOUSE;NACA_MOUSE	Naca	Nascent polypeptide-associated complex subunit alpha, muscle-specific form	108.99			273.144	183.795	337.621	149.43	248.38	789.848	499.201	97.4097	364.329
P70704	P70704;A0A0M3HEP7;A1L332;Q52KQ7;Q5DTG0;Q8CA15	AT8A1_MOUSE	Atp8a1	Phospholipid-transporting ATPase IA	679.174	768.347		1107.9	1300.04	950.836	571.343	830.051	453.994	859.863	1256.41	612.806
P80313	P80313;Q3TIJ7;Q3TET0;Q3THH8;Q3TJN2;Q3UDB1;Q3UIJ0;Q8C5Q5	TCPH_MOUSE	Cct7	T-complex protein 1 subunit eta	1139.63	980.345	1734.72	1133.83	642.46	921.506	455.208	1384	1302.96	890.431	632.858	1288.03
P80314	P80314;Q542X7;A0A1W2P6Q3;A0A1W2P7B7;A0A1W2P828;A0A1W2P871;Q9JJD8	TCPB_MOUSE	Cct2	T-complex protein 1 subunit beta	4766.77	4878.96	3149.52	4927.36	4200.88	4340.92	3694.03	5596.19	4802.27	6513.12	4619.69	5288.08
P80315	P80315;Q564F4;G5E839;Q3TII0;Q3UJZ8	TCPD_MOUSE	Cct4	T-complex protein 1 subunit delta	1694.41	1574.68	1745.19	2005.47	1694.48	1901.84	1352.18	2923.4	1942.87	2253.95	2428.97	2546.8
P80316	P80316;E0CZA1	TCPE_MOUSE	Cct5	T-complex protein 1 subunit epsilon	2524.82	2203.94	2865.25	2234.94	1674.47	1837.48	1653.95	2743.27	2019.67	1884.05	1719.69	2639.68
P80317	P80317;Q3TI05;Q3TI62;Q3TIX8;Q3TW97;Q52KG9;Q8VEI1	TCPZ_MOUSE	Cct6a	T-complex protein 1 subunit zeta	7155.12	6244.45	11439.7	7412.84	7024.8	7610.08	7245.86	7518.46	6811.92	7971.83	7293.09	8982.38
P80318	P80318;E9Q133;Q3TBM6;Q3U0I3;Q3U4U6;Q3UJP4;F6Q609	TCPG_MOUSE	Cct3	T-complex protein 1 subunit gamma	4182.61	2362.58		3819.71	3067.73	3747.77	3255.5	3840.26	3802.58	3263.69	2989.49	4017.01
P80560	P80560;A3KN68;Q3UU93;Q571D4	PTPR2_MOUSE	Ptprn2	Receptor-type tyrosine-protein phosphatase N2	424.932			185.589	312.039	152.386	323.303			207.666
P81117	P81117;Q3UKN6;Q3TV28	NUCB2_MOUSE	Nucb2	Nucleobindin-2	370.876			470.081	322.12	470.412				506.844
P83510	P83510;B2RQ80;B2RXX2;B2RY17;B9EKN8;E9PUL9	TNIK_MOUSE	Tnik	Traf2 and NCK-interacting protein kinase	398.009		732.95	648.724	591.883	1060.66	801.649			414.587		448.608
P83741	P83741;Q6SLK2	WNK1_MOUSE	Wnk1	Serine/threonine-protein kinase WNK1	406.129			544.752	1146.96	2088.7	1586.87		1417.21	1407.05	980.305	838.009
P83882	P83882;Q5M9P1;A0A0A6YW33	RL36A_MOUSE	Rpl36a	Large ribosomal subunit protein eL42				991.844	697.419			315.815		229.768
P83940	P83940;A0A087WNT1;A0A087WQE6	ELOC_MOUSE	Eloc	Elongin-C				488.075	333.772	118.56	365.031		536.927	934.2
P84075	P84075;Q91X97;P62748;A2A7R5;E9PV73;A0A1Y7VMK3;D3YVA2;D3Z2Z8	HPCA_MOUSE	Hpca	Neuron-specific calcium-binding protein hippocalcin	3609.31	3657.75	4093.96	3890.9	3029.76	4907.22	2716.85	3057.82	2356.35	2661.17	3619.97	2669.03
P84084	P84084	ARF5_MOUSE	Arf5	ADP-ribosylation factor 5	11269.3	6129.16	12361	13987.8	12919.5	14844.1	14602.6	14568.8	12552.6	16995.4	12953.2	18036.6
P84091	P84091;Q5FWI9;Q3TH69;Q3TWV4;Q6A0C9;Q3UCW9	AP2M1_MOUSE	Ap2m1	AP-2 complex subunit mu	3915.87	5010.58	3557.01	4870.52	5122.35	4775.6	3427.39	4683.95	6160.98	4987.18	3837.13	5288.39
P84096	P84096;Q3UDZ1;A0A1B0GSL4;B2KKU6	RHOG_MOUSE	Rhog	Rho-related GTP-binding protein RhoG	448.281			846.795	468.093	782.991	511.635		451.498	611.622		688.983
P84099	P84099;A2A547;Q5I0T8	RL19_MOUSE	Rpl19	Large ribosomal subunit protein eL19	2772.47	2260.87	17775.7	2644.91	3555	2154.51	2188.48	2515.28	5103.54	2084.24	1747.66	1418.74
P84104	P84104;Q3U781;Q9D6W4	SRSF3_MOUSE	Srsf3	Serine/arginine-rich splicing factor 3	6022.03	3222.64	2925.15	2000.41	1692.81	2096.03	3331.19	7034.28	5723.36	1458.35	3616.26	3185.48
P97300	P97300	NPTN_MOUSE	Nptn	Neuroplastin	3941.44	1455.88	7825.3	6809.44	9452.62	9947.29	10966.5	7847.94	6579.29	7216.43	8445.12	4927.86
P97315	P97315;Q4FJX4	CSRP1_MOUSE	Csrp1	Cysteine and glycine-rich protein 1	913.547	265.035		1032.78	1256.06	766.214	949.088	707.584	1722.18	449.309	854.943	911.264
P97351	P97351;Q564F3;Q3U5P8;Q3UAC2;Q9D1S3	RS3A_MOUSE	Rps3a	Small ribosomal subunit protein eS1	2907.15	2666.12	4315.14	6014.78	4340.44	3261.17	3376.71	4865.12	3509.57	3496.56	2498.1	4019.54
P97355	P97355;A2AC81;E9PZ58	SPSY_MOUSE	Sms	Spermine synthase				253.428
P97371	P97371;G3UXY0;G3UXZ5;G3X9K9;Q5HZK3	PSME1_MOUSE	Psme1	Proteasome activator complex subunit 1	350.793	546.47		754.092	139.435		317.917		435.338	238.221		693.743
P97372	P97372;A0A1G5SJA5;G3X9V0;Q5SVP3;Q99LN3	PSME2_MOUSE	Psme2	Proteasome activator complex subunit 2				1014.95	905.906	888.978	382.396		873.948
P97379	P97379;Q3U541;Q3U6B1;Q3U931;Q542W3	G3BP2_MOUSE	G3bp2	Ras GTPase-activating protein-binding protein 2	1824.12	2262.55	706.483	1383.23	654.597	1192.17	862.698	2270.15	2022.6	1032.62	1567.53	1550.04
P97384	P97384;D3Z7U0	ANX11_MOUSE	Anxa11	Annexin A11	694.045		1851.87	1219.03	1594.45	1464.45	1168.51	1135.24	1883.42	1393.77	1671.55	1334.08
P97390	P97390;Q3THX4	VPS45_MOUSE	Vps45	Vacuolar protein sorting-associated protein 45	2583.8	2849.14		1318.66	1190.26	1568.47	687.852	2021.03	2245.79	1484.03	790.26	2096.46
P97393	P97393;B9EKC3	RHG05_MOUSE	Arhgap5	Rho GTPase-activating protein 5		209.943		389.425	415.66	367.742	206.342	380.028	434.629	473.112		344.291
P97401	P97401	SFRP3_MOUSE	Frzb	Secreted frizzled-related protein 3	1301.5	1057.36				292.012			1388.38
P97427	P97427;Q3TXY0;Q6P1J1	DPYL1_MOUSE	Crmp1	Dihydropyrimidinase-related protein 1	15001	8345.25	9075.33	13348.5	13143.3	13257.3	10008.5	10708	12922.8	14390.3	14859.2	14738.3
P97429	P97429;A0A0N4SV57;A0A0N4SW89;D3Z0S1;Q7TMN7;Q8BSL2;S4R1F2	ANXA4_MOUSE	Anxa4	Annexin A4	1540.27		1060.01	1344.24	1371.84	1752.42	1497.78	1186.18	1014.44	1276.98	2212.67	1119.71
P97434	P97434;Q5SWZ5;Q8C8T6	MPRIP_MOUSE	Mprip	Myosin phosphatase Rho-interacting protein	909.381			425.52		371.937		815.804	462.436	618.131		139.622
P97441	P97441;Q3TMQ7;Q3UN07;Q6NZC3;S4R169;S4R2S4	ZNT3_MOUSE	Slc30a3	Probable proton-coupled zinc antiporter SLC30A3			588.2	811.419	946.179	1517.97	1278.85	964.586	689.153	1315.64	672.652	679.779
P97450	P97450	ATP5J_MOUSE	Atp5pf	ATP synthase-coupling factor 6, mitochondrial	4295.48	1958.95	10221	15169.2	23938.6	15001.8	14609.6	5703.98	6631.68	11462.9	7789.19	6035.79
P97461	P97461;D3YYM6;D3Z1S8	RS5_MOUSE	Rps5	Small ribosomal subunit protein uS7	1316	398.162		1170.97	639.309	363.754	586.656	281.517		430.059	1086.98	424.553
P97478	P97478;A0A140LIF0;Q3TYT1	COQ7_MOUSE	Coq7	5-demethoxyubiquinone hydroxylase, mitochondrial				218.507	135.276	190.907				206.044
P97742	P97742;Q7TQD5;A8ASF5;Q3UGT1;A0A494BAD3	CPT1A_MOUSE	Cpt1a	Carnitine O-palmitoyltransferase 1, liver isoform	394.497				1766.78	3301.71	2808.71		2666.3	2979.7	2339.39	1571.42
P97765	P97765;Q544A1;Q3TRG5;Q9DBP6	WBP2_MOUSE	Wbp2	WW domain-binding protein 2	2467.22	1499.79	1965.75	1175.59	2033.15	1505.56	1873.8	1992.62	1850.28	3034.04	1866.82	2489.5
P97797	P97797;Q6F5F0;A0A0A6YWR3;A0A0A6YYP6;Q6F5F2;Q6P6I8;A2ANC1;B7ZNT3;Q6F5F1	SHPS1_MOUSE	Sirpa	Tyrosine-protein phosphatase non-receptor type substrate 1	664.396			1205.57	1789.97	2786.89	2322.41	1942.65		1516.6	1268.83	1111.49
P97798	P97798;E9QK04;Q7TQG5;A0A1L1SRD6	NEO1_MOUSE	Neo1	Neogenin	1022.92			397.642	404.688	333.38	451.135	997.787		754.583	1359.29	990.949
P97807	P97807	FUMH_MOUSE	Fh	Fumarate hydratase, mitochondrial		741.918		1319.19	1038.44	761.791				517.246
P97855	P97855;Q571F9	G3BP1_MOUSE	G3bp1	Ras GTPase-activating protein-binding protein 1	1898.4	2814.81	991.665	882.193	1280.86	1046.33	1575.55	1330.85	2500.25	1644.17	2488.15	1794.14
P98078	A0A0R4J104;P98078;E0CXT5;E0CZ53;E9PX84;E9QL31;Q3TMQ2;Q3TN55;Q3TRE6;Q3TRI2;Q9DCE6	DAB2_MOUSE	Dab2	Disabled homolog 2				318.528
P98200	P98200;Q3UUN5;D3Z2Z6;D6RG72;E9Q8X4;Q9D4I4	AT8A2_MOUSE	Atp8a2	Phospholipid-transporting ATPase IB				229.03		177.818				386.225
P99024	P68372;P99024;Q9D6F9;Q80ZV2;Q9CVR0;Q9DCR1	TBB5_MOUSE	Tubb5	Tubulin beta-5 chain	69563	42069.5	89610.5	103936	101911	116028	110057	89317.5	85245.8	89612.8	87445.9	83423
P99026	P99026	PSB4_MOUSE	Psmb4	Proteasome subunit beta type-4	1163.64			439.066	894.905	723.623	433.437	648.87	1657.45	641.346	357.78	745.456
P99027	P99027;A0A5F8MPY2	RLA2_MOUSE	Rplp2	Large ribosomal subunit protein P2	155.46			192.128	396.435	435.529	356.27
P99028	P99028	QCR6_MOUSE	Uqcrh	Cytochrome b-c1 complex subunit 6, mitochondrial	464.955			2135.1	2088.12	1708.41	1490.18	781.077	1065.4	1055.76	1456.71	680.019
P99029	P99029;H3BJQ7;A0A494BAZ4;G3UZJ4;Q3U7H9;Q3UWS9;Q9D6X2;Q9JHL8	PRDX5_MOUSE	Prdx5	Peroxiredoxin-5, mitochondrial	1058.99	992.173		2087.48	1133.65	1283.64	506.297	1052.56	1007.93	223.936	1057.01	419.185
Q00493	Q00493;Q543R4	CBPE_MOUSE	Cpe	Carboxypeptidase E	1665.84	949.754	3371.34	2864.22	4141.39	2917.5	2998.38	2368.18	1679.7	3248.31	1634.78	2763.75
Q00558	Q00558;Q8CCG9	HAP40_MOUSE	F8a1	40-kDa huntingtin-associated protein				281.625	436.217		271.229
Q00612	Q00612;Q3TNL1;Q790Y8	G6PD1_MOUSE	G6pdx	Glucose-6-phosphate 1-dehydrogenase X	869.354			913.881	492.267	661.861	917.031			575.575		248.027
Q00PI9	Q00PI9	HNRL2_MOUSE	Hnrnpul2	Heterogeneous nuclear ribonucleoprotein U-like protein 2	3224.37	1952.8	1816.1	1200.37	609.036	1133.82	938.494	2441.82	2003.69	1080.62	1451.11	1561.57
Q01065	Q01065;A0A2I3BPC1;Q6PDS5;Q9DBS6;A0A2I3BR90	PDE1B_MOUSE	Pde1b	Dual specificity calcium/calmodulin-dependent 3',5'-cyclic nucleotide phosphodiesterase 1B	2666.75	465.984	2365.6	2075.64	1755.2	2064.36	2817.47	1970	1461.39	2493.8	1770.21	2412.7
Q01097	Q01097;G3X9V4	NMDE2_MOUSE	Grin2b	Glutamate receptor ionotropic, NMDA 2B	680.991	2641.58		717.462		857.137	605.012		1831.23			1416.29
Q01149	Q01149;Q3TX57;Q3TU64;Q3TUE2;E0CXI2	CO1A2_MOUSE	Col1a2	Collagen alpha-2(I) chain	761.157	1802.91	3075.94	360.285	1107.04	643.336	702.483		1200.73	344.221	689.179	1432.9
Q01405	Q01405;E9Q1S3;Q8C1E4	SC23A_MOUSE	Sec23a	Protein transport protein Sec23A	1057.21	1148.22	1178.96	1104.69	1353.18	1161.26	931.788	1653.38	1556.35	1505.32	1780.02	1561.77
Q01768	Q01768;Q5NC82;E9PZF0;B0LAA8	NDKB_MOUSE	Nme2	Nucleoside diphosphate kinase B	1187.45	1033.52	3251.83	1975.02	1631.56	1377.73	1262.17	2206.36	1944.26	1657.44	2230.55	1811.36
Q01853	Q01853;Q8BNF8	TERA_MOUSE	Vcp	Transitional endoplasmic reticulum ATPase	6312.41	5672.6	7397.04	7249.86	6806.48	6831.8	7763.41	8494.33	9729.21	8644.45	8505.51	9141.93
Q02013	Q02013;Q3TLW5	AQP1_MOUSE	Aqp1	Aquaporin-1				810.176	1056.69	811.621	2524.81	987.697	964.21	1492.89	1036.43	1102.36
Q02053	Q02053;B9EHN0;A0A1S6GWH5	UBA1_MOUSE	Uba1	Ubiquitin-like modifier-activating enzyme 1	3885.11	3123.71	2854.2	4522.14	4985.28	4559.12	4762.69	4156.1	4795.16	4639.81	4667.86	4084.3
Q02248	Q02248;E9Q6A9;F6QZ47;Q3UZT7	CTNB1_MOUSE	Ctnnb1	Catenin beta-1	916.008	987.232	1143.05	1262.69	1720.08	1538.52	1598.74	940.273	1423.79	1660.69	1195.62	1180.13
Q02257	Q02257	PLAK_MOUSE	Jup	Junction plakoglobin	1025.83	781.426	9820.29	369.101	1184.14	749.904	549.165	715.902	1986.15	800.127	947.016	560.274
Q02357	Q02357;A0A0R4J1N7;B7ZW98;D3YTV8;D3Z5M4;E9QNT8;F7D1P5;G5E8J2;G8JL84;Q0VGY9;Q61304	ANK1_MOUSE	Ank1	Ankyrin-1					530.368		671.861		928.188	558.039	987.464
Q02819	Q02819;A0A1C7CYU3;Q3TCI1;Q8BRD3;A0A1B0GR92;A0A1B0GT83	NUCB1_MOUSE	Nucb1	Nucleobindin-1	431.899	430.125	867.278	903.16	791.124	562.137	984.992	680.43	902.886	866.45	859.278	793.676
Q03137	Q03137;Q99KA8;Q3V1W9	EPHA4_MOUSE	Epha4	Ephrin type-A receptor 4				369.044		352.193		205.66
Q03157	Q03157;Q3TCA7;Q3TUB1	APLP1_MOUSE	Aplp1	Amyloid beta precursor like protein 1	366.142	1496.03		339.63		364.217	653.257		763.574	186.128		403.565
Q03173	Q03173;A0A0A6YW06;A0A0A6YXC8;E9QKQ9;E9QKR1;E9QLZ9;A0A0A6YVZ6	ENAH_MOUSE	Enah	Protein enabled homolog				489.494	251.538	483.571	595.884	518.138	520.81	942.669	548.105	765.803
Q03265	Q03265;D3Z6F5	ATPA_MOUSE	Atp5f1a	ATP synthase subunit alpha, mitochondrial	13782.8	7380.37	25198.2	33478.1	46793.9	36758.8	34250.5	24958.5	22968.5	26653.4	23639.8	18055.7
Q03517	Q03517;Q4W8U9	SCG2_MOUSE	Scg2	Secretogranin-2			981.829	1295.05	1325.36	1423.7	1138.67	1361.85	1983.31	1295.95	1483.63	1208.63
Q03717	Q03717;Q80X33	KCNB1_MOUSE	Kcnb1	Potassium voltage-gated channel subfamily B member 1	604.969	1047.58		727.637	1219.1	787.081	634.448		1077.78	1781.22	1516.31	580.959
Q03958	Q03958;Q792E4;G3UYF9	PFD6_MOUSE	Pfdn6	Prefoldin subunit 6				141.597	642.703	210.189	858.97			512.399	446.085	451.123
Q04447	Q04447	KCRB_MOUSE	Ckb	Creatine kinase B-type	5945.69	6955.05	5775.32	6370.98	8272.89	5969.25	5262.08	6387.55	7160.32	4128.54	5350.35	3911.41
Q04690	Q04690	NF1_MOUSE	Nf1	Neurofibromin	476.694			501.979	311.656	580.988	385.377			214.342	581.149	223.317
Q04736	Q04736;Q3TJI7;Q8CBP1;A0A0J9YUV2	YES_MOUSE	Yes1	Tyrosine-protein kinase Yes	1117.52			836.207	1097.66	1712.1	1123.49		2420.6	896.982	774.966	1266.14
Q04750	Q04750	TOP1_MOUSE	Top1	DNA topoisomerase 1	983.602	1409.51		954.342	389.774	578.49	1051.8	973.384	901.693	586.785		364.049
Q05186	Q05186	RCN1_MOUSE	Rcn1	Reticulocalbin-1	911.058			846.464	865.985	455.3	1078.2	449.03	509.618	667.837	631.411	493.585
Q05512	Q05512;E9QMP6;A0A0R4J0B1;A0A0R4J227;E9PYX3;E9Q9N6;Q571J8;E9Q2G8;E9Q8H5	MARK2_MOUSE	Mark2	Serine/threonine-protein kinase MARK2	1724.82	1115.86		1296.91	1224.74	886.378	2069.35	2075.58	1696.46	1128.95	1854.34	1338.36
Q05816	Q05816;Q3TLH6;Q497I3	FABP5_MOUSE	Fabp5	Fatty acid-binding protein 5	4138.96	3179.06	29021.3	2859.46	2798.75	2857.21	1674.69	2733.73	2091.13	1365.17	1576.57	1440.53
Q05909	Q05909;A0A991ELE1;A0A991EL01	PTPRG_MOUSE	Ptprg	Receptor-type tyrosine-protein phosphatase gamma							287.545			470.72		488.673
Q05920	Q05920;E9QPD7;G5E8R3;Q3T9S7;Q3TCQ3;Q3UFS6	PYC_MOUSE	Pc	Pyruvate carboxylase, mitochondrial	954.134	1110.08	2219.94	1806.3	1882.22	1610.67	2208.3	1648.94	1740.65	1659.43	1678.27	1303.87
Q05BC5	Q05BC5	Q05BC5_MOUSE	Arfgap1	Arfgap1 protein	3202.07	4784.47	1384.45	614.971	941.319	974.175	2363.14	2756.08	1892.47	1022.99	4593.03	3248.79
Q06185	Q06185;Q5EBI8	ATP5I_MOUSE	Atp5me	ATP synthase subunit e, mitochondrial	155.083			593.702	816.876	474.292		109.859		150.124
Q06335	Q06335;Q3UDL6;Q60709;A0A1L1SS44;Q3TPZ7;Q61482;Q64348;Q7TT34	APLP2_MOUSE	Aplp2	Amyloid beta precursor like protein 2	809.15			75.1783								647.516
Q06890	Q06890;Q549A5;Q9JK98	CLUS_MOUSE	Clu	Clusterin	2224.09	876.35	3543.71	457.344	449.155	774.989	972.144	497.874		730.159	1970.11	1679.46
Q07076	Q07076;A0A2C9F2D2;Q3TJ49;Q3UYL7;Q8BP75;Q922A2	ANXA7_MOUSE	Anxa7	Annexin A7	1112.4		1843.8	1510.2	1100.17	1300.04	963.791			835.14	1071.09
Q07235	Q07235;Q543R5;A0A087WQM1;Q3TWH7;Q4FJU1	GDN_MOUSE	Serpine2	Glia-derived nexin	825.946	1537.33		659.631	541.854	702.416	399.805	525.071	1326.09		993.09	1473.98
Q08189	Q08189	TGM3_MOUSE	Tgm3	Protein-glutamine gamma-glutamyltransferase E	5338.71	1167.76	4731.6	278.175	2070.34	365.541	785.392		5434.65	1788.46	3171.43	1592.64
Q08274	Q08274;E9Q6J8;Q5HZG7;Q8K0I9	DMWD_MOUSE	Dmwd	Dystrophia myotonica WD repeat-containing protein	373.815			413.942	388.431	377.497	824.107	289.706		696.411
Q08331	Q08331;Q8CCS7	CALB2_MOUSE	Calb2	Calretinin	1875.7	597.913		917.548	1280.17	865.624	1250.81	770.048	715.035	1191.63	1134.52	1045.73
Q08642	Q08642;Q3TBF1;A3KME9	PADI2_MOUSE	Padi2	Protein-arginine deiminase type-2	677.612			418.489	895.703	458.844	926.763		903.51	731.593	756.15
Q08879	Q08879;B2CQD6;Q3TWK8	FBLN1_MOUSE	Fbln1	Fibulin-1	4013.45	1864.97	962.999		2778.96		3104	4467.66	3273.99	3882.72	3089.61	3936.79
Q09014	Q09014;F8WH69;Q3U9Y3;Q3UA02;Q3UBI5;Q7TMH0;S4R293	NCF1_MOUSE	Ncf1	Neutrophil cytosol factor 1				236.725
Q0GNC1	Q0GNC1;E9QLA5;A0A1Y7VM80	INF2_MOUSE	Inf2	Inverted formin-2	1042.54	2011.39		584.117	669.171	163.397	854.83		2432.07	1350.39	1401.28
Q0KL01	Q0KL01	UBX2B_MOUSE	Ubxn2b	UBX domain-containing protein 2B	2041.35	1676.16	2754.61	2032.06	1489.54	1832.53	821.704	1112.95	2663.4	1434.83	1639.7	1683.84
Q0KL02	Q0KL02;A0A2I3BQT2;A0A2I3BRP6	TRIO_MOUSE	Trio	Triple functional domain protein	1264.34	1619.86		969.734	1438.27	1554.9	1610.06	1486.41	651.557	1020.63	1149.42	927.115
Q0VE82	Q0VE82;Q8BIJ1;Q8C019	CPNE7_MOUSE	Cpne7	Copine-7	996.743	2044.81				726.722	612.469		3285.34
Q0VF55	Q0VF55	Q0VF55_MOUSE	Atp2b3	Calcium-transporting ATPase	480.796			360.554	521.187	416.701		317.778
Q0VGU4	Q0VGU4	VGF_MOUSE	Vgf	Neurosecretory protein VGF	1554.92		2017.58	1854.58	2469.1	2355.67	2950.98	1287.45	1989.37	2972.64	2229.16	1899.57
Q11011	Q11011;E9Q039;E9Q6F4;F6QYF8	PSA_MOUSE	Npepps	Puromycin-sensitive aminopeptidase	1793.99	1217.59	3388.96	1489.18	2025.56	1631.65	1868.49	1608.19	1839.53	1860.45	1715.53	1904.06
Q148V7	Q148V7;A0A087WSS1;E9QM90;G3X9J4	RELCH_MOUSE	Relch	RAB11-binding protein RELCH	477.795		2399	926.752	773.675	1019.88	1517.85	1166.01	2464	1790.65	1007.23
Q149F3;Q8R050	Q149F3;Q8R050;Q8CCV1;Q3UL02;Q8BPH0	ERF3A_MOUSE;ERF3B_MOUSE	Gspt1;Gspt2	Eukaryotic peptide chain release factor GTP-binding subunit ERF3B	791.57	721.448		404.486	530.632	592.158	396.015	485.32	718.249	327.966		699.537
Q2EMV9	Q2EMV9;B2RSI3	PAR14_MOUSE	Parp14	Protein mono-ADP-ribosyltransferase PARP14				497.56				314.148		390.127
Q2KHK6;Q3TR54;Q8CB12;Q99NB5	Q2KHK6;Q3TR54;Q99NB5;Q8CB12;A0A679B0N4;G3UXG6	GSDC2_MOUSE;GSDC3_MOUSE;GSDC4_MOUSE;GSDMC_MOUSE	Gsdmc;Gsdmc2;Gsdmc3;Gsdmc4	Gasdermin-C2	4155.3	2050.84	2898.05	2915.75	4483.26	6022.57	4709.85	5295.46	5757.91	7324.88	5963.11	6978.11
Q2M3X8	Q2M3X8	PHAR1_MOUSE	Phactr1	Phosphatase and actin regulator 1	1666.71	504.182		1748.02	932.858	1505.79	2010.07	2058.11	2562.98	1710.31		1710.2
Q2NL51	Q2NL51;D3Z7E5	GSK3A_MOUSE	Gsk3a	Glycogen synthase kinase-3 alpha	524.302	1022.34		263.755	338.92	628.514	539.289	320.177	550.537	440.503	209.523	432.401
Q2PFD7	Q2PFD7;A0A1D5RLK2;A0A1D5RMH7;B3KRC4;E9PUC5;F6Z9E6;Q8C0E9	PSD3_MOUSE	Psd3	PH and SEC7 domain-containing protein 3	8536.96	12883	3372.02	2756.62	2567.93	3618.04	3713.74	4440.82	7668.58	2627.41	4990.28	5094.55
Q2TBE6	Q2TBE6;A0A494BBQ4	P4K2A_MOUSE	Pi4k2a	Phosphatidylinositol 4-kinase type 2-alpha				236.059		296.71	70.5927		151.76
Q2TPA8	Q2TPA8;Q9D015	HSDL2_MOUSE	Hsdl2	Hydroxysteroid dehydrogenase-like protein 2				265.906	367.355	241.402	258.468	284.265		297.532
Q2VIS4	Q2VIS4;E7BVC8;E9QPZ3	FILA2_MOUSE	Flg2	Filaggrin-2	1157.89	1033.27	8717.46	207.777	864.582	215.248			1812.08	471.654	1479.33	763.518
Q32MW3;Q9R0X4	Q9R0X4;Q32MW3	ACO10_MOUSE;ACOT9_MOUSE	Acot10;Acot9	Acyl-coenzyme A thioesterase 10, mitochondrial				650.516	546.615	525.941	626.302			263.238
Q3TCH7	Q3TCH7;Q9CTG1;Q9CW15;Q8R1T2	CUL4A_MOUSE	Cul4a	Cullin-4A				120.591			191.957			109.364
Q3TDD9	Q3TDD9	PPR21_MOUSE	Ppp1r21	Protein phosphatase 1 regulatory subunit 21	890.814		3854.73	1410.29	1715.29	1847.32	1648.12	1395.13	1527.12	2121.67	1055.76	2571.15
Q3TDK6	Q3TDK6;A0A0J9YUG1	ROGDI_MOUSE	Rogdi	Protein rogdi homolog				627.338	527.168	1016.99	930.464	1271.8	2582.56	770.455	790.805	456.796
Q3TEA8	Q3TEA8;A2AM62;A2AM63;Q3B7C1;Z4YKA3;Z4YKB8;A2AM70	HP1B3_MOUSE	Hp1bp3	Heterochromatin protein 1-binding protein 3	4476.06	1024.58		2409.42	2197.47	3618.63	2646.73	4860.21	2534.73	1732.54	1024.14	954.542
Q3TFQ1	Q3TFQ1;Q3UBW1	SPRY7_MOUSE	Spryd7	SPRY domain-containing protein 7				435.151		481.116	269.821			436.722		116.809
Q3TGS7;Q3V2H3;Q6ZWQ5;Q99M52	Q3V2H3;Q3TGS7;Q6ZWQ5;Q99M52	Q3TGS7_MOUSE;Q3V2H3_MOUSE;Q6ZWQ5_MOUSE;Q99M52_MOUSE	Snx12	Sorting nexin 12				607.398		767.859	1466.84
Q3THE2	Q3THE2;Q9CQ19;Q6ZWQ9;D3YV37;Q922W7;Q9CXD2;Q9D6E6	ML12B_MOUSE	Myl12b	Myosin regulatory light chain 12B	1142.31	769.156	3773.76	2740.52	2263.48	2254.43	2629.84	1618.84	1466.07	1687.27	1400.36	1206.36
Q3THK7	Q3THK7;B2RRH9	GUAA_MOUSE	Gmps	GMP synthase [glutamine-hydrolyzing]	1460.12			363.735	283.303	423.396	426.372		1736.36	347.546	725.407	621.637
Q3THS6	Q3THS6;Q99J57;A0A0U1RNK6;A0A0U1RNT6;Q3TED1;Q3TSS0;Q3UAP7;Q3UZA2;Q6PE05;A0A0U1RQ95	METK2_MOUSE	Mat2a	S-adenosylmethionine synthase isoform type-2	850.413	1180.84		546.355	595.998	833.604	1013.91		2407.44	878.275	1168.32	956.506
Q3TIV5	Q3TIV5	ZC3HF_MOUSE	Zc3h15	Zinc finger CCCH domain-containing protein 15	868.546	1087.45		286.484		484.318	444.428	595.088		349.118	849.018	787.229
Q3TLE4;Q8BQ46	Q3TLE4;Q3V452;Q8BQ46;Q3V2Z2	Q3TLE4_MOUSE;Q8BQ46_MOUSE	Taf15	TATA-binding protein-associated factor 2N	417.04	610.024		143.033				278.29	339.009	94.3011
Q3TLH4	Q3TLH4;A0A0A0MQ79;S4R294;S4R2J9	PRC2C_MOUSE	Prrc2c	Protein PRRC2C	780.222	755.752	2920.56	434.765	556.142	550.055	591.508	679.48	905.154	770.858	642.852	958.051
Q3TLP5	Q3TLP5;B7Z7N0;F6YTG0;F6Z5N5;Q8R3H3	ECHD2_MOUSE	Echdc2	Enoyl-CoA hydratase domain-containing protein 2, mitochondrial		722.744		662.277	899.856					259.638		337.254
Q3TRJ4	Q3TRJ4	K1C26_MOUSE	Krt26	Keratin, type I cytoskeletal 26	11805.1	13579	44769.5	2467.64	4772.92	8898.37	3175.75	2259.84	9618.46	1067.2	1771.96	4087.75
Q3TTY5	Q3TTY5;B2RTP7	K22E_MOUSE	Krt2	Keratin, type II cytoskeletal 2 epidermal	1272.59	1937.1	4630.11	362.453	1905.92	702.74	1402.78	1245.4	6129.4	534.318	1401.31	936.754
Q3TVA9	Q3TVA9;A0A0N4SW14;D3Z165;E6Y2W6;E6Y2W7;E9QP94	CC136_MOUSE	Ccdc136	Coiled-coil domain-containing protein 136				73.8898		49.1847	155.763			91.6355
Q3TVZ1;Q542K4;Q91XI2	Q3TVZ1;Q542K4;Q91XI2	Q3TVZ1_MOUSE;Q542K4_MOUSE;Q91XI2_MOUSE	Cat	Catalase	1685.76	1522.26	8754.6	742.357	2191.24	979.722	1444.86		3190.82	751.36	621.659	785.89
Q3TWW8	Q3TWW8;Q8BKL0	SRSF6_MOUSE	Srsf6	Serine/arginine-rich splicing factor 6	11406.1	8531.37	3040.68	4157.69	2086.81	3190.44	5248	6732.21	7085.5	3335.39	4936.58	5460.48
Q3TXS7	Q3TXS7;Q05CG9;Q8BU34;Q8CGG2	PSMD1_MOUSE	Psmd1	26S proteasome non-ATPase regulatory subunit 1	1435.05	2624.34	1677.87	3049.28	1927.62	2919.79	1605.99	2450.75	3105.64	2502.45	2413.36	2092.15
Q3TXX4	Q3TXX4;A0A1B0GRU0;Q7TQH3	VGLU1_MOUSE	Slc17a7	Vesicular glutamate transporter 1	1400.66		2025.66	3201.61	4496.45	2563.24	2730.02	1876.56	1643.56	1973.62	921.191	880.358
Q3TY60	Q3TY60;A4FUR1;E9Q8P8	F131B_MOUSE	Fam131b	Protein FAM131B	574.139			1036.6	1601.18	1386.79	2266.94	986.915	697.503	1269.22	870.572	959.229
Q3TY94;Q6P1J1;Q71H75	Q3TXY0;Q6P1J1;Q3TY94;Q71H75	Q3TY94_MOUSE;Q6P1J1_MOUSE;Q71H75_MOUSE	Crmp1	Amidohydrolase-related domain-containing protein	1771.69	251.656	2041.9	1707.17	2076.16	1988.55	1405.56	1243.72	850.643	1442.51	1274.75	1393.74
Q3U0D9	Q3U0D9	HACE1_MOUSE	Hace1	E3 ubiquitin-protein ligase HACE1				150.418	133.699	311.989	347.237			293.797
Q3U0M1	Q3U0M1;A0A8V5KY88	TPPC9_MOUSE	Trappc9	Trafficking protein particle complex subunit 9	631.168			742.002	960.134	1327.25	1451.2	1108.16	1204.45	1274.89	665.987
Q3U0V1	Q3U0V1;A0A3B2WCD8	FUBP2_MOUSE	Khsrp	Far upstream element-binding protein 2	6769.9	2379.16	3591.63	2072.71	1973.52	2531.79	2944.6	4604.29	5291.76	2786.84	4984.6	3090.26
Q3U1J4	Q3U1J4;A0A494BAF6;Q91YC8	DDB1_MOUSE	Ddb1	DNA damage-binding protein 1	660.272		1164.61	309.344	434.595	271.169		718.238	769.095	529.69	1448.5	422.341
Q3U1Y4	Q3U1Y4;A0A0R4J172;B9EKY0;F6RXE7	DEN4B_MOUSE	Dennd4b	DENN domain-containing protein 4B				325.501	495.21	328.065	597.085		709.586	961.851	537.519	599.905
Q3U2P1	Q3U2P1;A2AA71;A2AA72	SC24A_MOUSE	Sec24a	Protein transport protein Sec24A		264.002		458.601
Q3U2W7;Q5J7N1	Q3U2W7;Q5J7N1;Q82954	Q3U2W7_MOUSE;Q5J7N1_MOUSE	Kras	GTPase KRas	1118.13	1796.12		959.679	1097.57	895.071	760.276	1260.28	1265.92	657.304	1200.14	1183.24
Q3U3N6	Q3U3N6;B2RPS6;B1AXJ1	AP4AT_MOUSE	Tepsin	AP-4 complex accessory subunit Tepsin		1034.53		846.725	1039.69	2000.46	2356.9	1372.8	1322.85	1876.8	953.846
Q3U452	Q3U452	Q3U452_MOUSE		ATP synthase subunit alpha	926.505	368.226		3659.93	6585.3	3622.17	1958.9		979.163	2821.34	839.651	1496.28
Q3U487	Q3U487	HECD3_MOUSE	Hectd3	E3 ubiquitin-protein ligase HECTD3				424.065	700.078	573.791	355.276			335.743
Q3U4I7	A0A494BA58;B7ZN16;B9EIT1;Q3U4I7;A0A494BB94	PYRD2_MOUSE	Pyroxd2	Pyridine nucleotide-disulfide oxidoreductase domain-containing protein 2				541.167		390.611	360.866			408.992
Q3U6U7;Q3UDG2	Q3U6U7;Q3UDG2	Q3U6U7_MOUSE;Q3UDG2_MOUSE	Wars1	Tryptophan--tRNA ligase, cytoplasmic	1585.08			1077.83	767.281	893.125	1199.73	859.192	909.22	1188.39	778.415	934.604
Q3U7U3	Q3U7U3;D6RJ76;F8WIP1	FBX7_MOUSE	Fbxo7	F-box only protein 7	389.116			488.56	674.171	387.187	761.236	596.528	389.835	451.017	319.108
Q3U8W9;Q3UMT8;Q8VHM5	Q3U8W9;Q3UKV5;Q3UMT8;Q3UZI0;Q8BL32;Q8VHM5;F7B5B5;Q99KG1	Q3U8W9_MOUSE;Q3UMT8_MOUSE;Q8VHM5_MOUSE	Hnrnpr	RRM domain-containing protein	2013.6	1272.59		500.278			403.924	1676.19	937.137	313.878		918.141
Q3UEB3	Q3UEB3	PUF60_MOUSE	Puf60	Poly(U)-binding-splicing factor PUF60	779.288	1176.64		786.522	419.9	382.531		2363.69	1520.55	676.585		725.703
Q3UFN8	Q3UFN8	Q3UFN8_MOUSE	Matr3	Matrin-3 (Fragment)	956.504	473.319				186.884	1287.78		683.077		62.9152
Q3UGC7;Q66JS6	Q3UGC7;Q66JS6;Q2YDW1	EI3JA_MOUSE;EI3JB_MOUSE	Eif3j1;Eif3j2	Eukaryotic translation initiation factor 3 subunit J-A	1323.99	433.9		1145.43	885.669	1289.45	1280.96	1375.11	1255.46	1100.82	1237.77	1110.73
Q3UH60	Q3UH60;B2RQC7	DIP2B_MOUSE	Dip2b	Disco-interacting protein 2 homolog B	1441.67	1351.67	1691.01	1298	1407.26	1183.05	1139.35	799.512	1254.94	1437.61	1621.87	1040
Q3UH68	Q3UH68;A0A571BG24;A0A5F8MPN3;D3YU22;D3YU59;D3Z589;Q8CGB7	LIMC1_MOUSE	Limch1	LIM and calponin homology domains-containing protein 1							280.476					424.574
Q3UHB1	Q3UHB1;Q692V2;A0A1W2P799	NT5D3_MOUSE	Nt5dc3	5'-nucleotidase domain-containing protein 3		773.343		1463.37	1545.88	1649.68	1279.16	1160.03	1243.16	1195.66		1059.36
Q3UHD1	Q3UHD1;E9Q4H5;Q5DTN9;Q6PB68;Q8BL11	AGRB1_MOUSE	Adgrb1	Adhesion G protein-coupled receptor B1				333.801	320.551	588.723
Q3UHD2	Q3UHD2;A0A1Y7VIZ4	GFOD1_MOUSE	Gfod1	Glucose-fructose oxidoreductase domain-containing protein 1				317.039	314.738	447.467		476	671.294	456.836		532.706
Q3UHD6	Q3UHD6	SNX27_MOUSE	Snx27	Sorting nexin-27	766.126	363.808		961.899	926.661	1025.75	906.5	1476.26	998.943	1317.09	857.777	728.637
Q3UHD9	Q3UHD9;A0A5F8MPB7	AGAP2_MOUSE	Agap2	Arf-GAP with GTPase, ANK repeat and PH domain-containing protein 2	3171.13	2684.95	3666.94	1702.58	2016.37	3043.56	3253.71	2368.74	2694.76	3189.42	2578.04	2844.72
Q3UHI4	Q3UHI4;B9EKE7	TMED8_MOUSE	Tmed8	Protein TMED8	814.67				228.342	205.923	707.382			954.237		1637.27
Q3UHJ0	Q3UHJ0;A0A571BDM4	AAK1_MOUSE	Aak1	AP2-associated protein kinase 1	1364.07	1622.65	1577.77	1686.54	2232.6	2152.4	2774.07	2317.83	1753.43	2183.96	2344.12	1435.37
Q3UHK6	Q3UHK6;Q9WTS5;A0A0A0MQ92;A0A0A0MQB7;B9EJ72;B4DY80	TEN4_MOUSE	Tenm4	Teneurin-4	1963.2	998.94			269.246	385.07					788.688	896.075
Q3UHL1	Q3UHL1;A0A0A6YW88	CAMKV_MOUSE	Camkv	CaM kinase-like vesicle-associated protein	1394.81	2292.12	2033.06	2643.65	2839.24	4118.14	2699.96	3296.66	2119.88	4173.64	2147.71	2929.94
Q3UHX2	Q3UHX2;B2RTB0	HAP28_MOUSE	Pdap1	28 kDa heat- and acid-stable phosphoprotein	571.056			369.87	159.862	747.414			902.872			447.706
Q3UI43	Q3UI43;A0A1D5RM60	BABA1_MOUSE	Babam1	BRISC and BRCA1-A complex member 1	294.359	557.662		531.372	558.622	612.846	235.881	419.419	885.264	425.885	534.317	799.703
Q3UIU2	Q3UIU2;A2AP31;A2AP32	NDUB6_MOUSE	Ndufb6	NADH dehydrogenase [ubiquinone] 1 beta subcomplex subunit 6				2626.42	3089.76	4287.66	4439.68			3027.28	3397.58
Q3UJB0	Q3UJB0	SF3B2_MOUSE	Sf3b2	Splicing factor 3B subunit 2	2585.71	1987.84		1147.88	705.438	1131.15	1786.91	2896.73	1443.28	1368.47	1815.05	1466.86
Q3UJB9	Q3UJB9;A0A0R4J1Q0;D6RE33;G5E896	EDC4_MOUSE	Edc4	Enhancer of mRNA-decapping protein 4	929.838	1383.9		715.203	750.675	631.328	1199.68	1188.12	656.262	1053.33	555.68	1154.45
Q3UKJ7	Q3UKJ7	SMU1_MOUSE	Smu1	WD40 repeat-containing protein SMU1	1177.4	564.187		133.095				318.136	581.635		192.795	384.687
Q3UKP6	Q3UKP6	Q3UKP6_MOUSE	Baiap2	Brain-specific angiogenesis inhibitor 1-associated protein 2				423.067	563.431	549.604	321.625			861.557	692.516	313.737
Q3ULJ0	Q3ULJ0;B2RSR7	GPD1L_MOUSE	Gpd1l	Glycerol-3-phosphate dehydrogenase 1-like protein	978.019	1022.79	2291.54	836.155	1245.61	1064.28	1449.35	758.93	845.092	952.672	1340.46	682.625
Q3ULQ2	Q3ULQ2	Q3ULQ2_MOUSE	Pin1rt1	Peptidyl-prolyl cis-trans isomerase	6093.8	3800.79	9537.5	4900.13	6395.05	7779.21	7755.18	6225.64	5724.8	5999.2	8095.8	3685.7
Q3ULZ2	Q3ULZ2	FHDC1_MOUSE	Fhdc1	FH2 domain-containing protein 1	8081.23	10514.6	101081	5382.31	15647.8	5756.1	5069.22	4450.05	28126.6	2264.68	3659.01	1774.62
Q3UM45	Q3UM45	PP1R7_MOUSE	Ppp1r7	Protein phosphatase 1 regulatory subunit 7	1825.2	2484.77	1430.96	1744.94	2213.32	1996.02	2425.05	1914.61	1988.08	2250.13	2144.11	2563.92
Q3UMR5	Q3UMR5	MCU_MOUSE	Mcu	Calcium uniporter protein, mitochondrial				1398.71	914.876	1307.37	310.526			1190.28	412.489
Q3UMT1	Q3UMT1;F6XWD4;Q1WWN0	PP12C_MOUSE	Ppp1r12c	Protein phosphatase 1 regulatory subunit 12C	342.609			306.448		483.434		214.287		260.211		256.4
Q3UMY5	Q3UMY5;F8WJ93;A0A0R4J0H0;A0A0R4J1G7;A0A3Q4EHV9;A7ISP9	EMAL4_MOUSE	Eml4	Echinoderm microtubule-associated protein-like 4	587.432	50.3477		468.696	659.607	750.916	1029.67	314.935	451.363	635.475	583.353	524.229
Q3UNH4	Q3UNH4	GRIN1_MOUSE	Gprin1	G protein-regulated inducer of neurite outgrowth 1	2218.88			1657.51	2306.98		1445.57	2411.98	2256.01	1273.9	1297.58	2030.71
Q3UPL0	Q3UPL0;S4R2A9;Q05DS7;Q9CVL3;S4R1T5;S4R256	SC31A_MOUSE	Sec31a	Protein transport protein Sec31A	873.066	860.741		763.755	860.848	812.942	831.334	1000.08	1320.38	1121.86	556.616	1183.19
Q3UQS2	Q3UQS2;B2RVW5	LSME1_MOUSE	Lsmem1	Leucine-rich single-pass membrane protein 1	1934.57	3041.62	9424.48	10674.3	9030.19	9996.95		4788.82	4400.68	3220.84	2711.71	2110.97
Q3USB7	Q3USB7	PLCL1_MOUSE	Plcl1	Inactive phospholipase C-like protein 1	597.8		2350.92	538.964	553.977	732.513	856.09	1330.35		666.043	1085.26	407.82
Q3UTH8	Q3UTH8;A0A0G2JE35;B1AXI4;B1AXI6;A0A0G2JEH1;A0A0G2JEU6;A0A0G2JFA1;B1AXI2;S4R1K5	ARHG9_MOUSE	Arhgef9	Rho guanine nucleotide exchange factor 9	669.187	500.664		657.917		580.143	776.115	681.599	744.793	696.116	164.711	1397.06
Q3UTJ2	Q3UTJ2;A0A0R4J1X5;A0A0S3CWK3;A0A1L7NR37;B7ZWM6;B9EKP8;D3YTN2;D3YUT0;D3YY43;D3Z080;D3Z4W6	SRBS2_MOUSE	Sorbs2	Sorbin and SH3 domain-containing protein 2	582.707	536.468	1228.92	579.71	763.813	1005.94	1269.02	765.26	786.26	809.511		1016.75
Q3UU96	Q3UU96;A0A1D5RLQ9;B2RXX8;D3YYN8;E9PVY0;H7BX44;F6Q5A5;F6S5Z6;F6YZJ7	MRCKA_MOUSE	Cdc42bpa	Serine/threonine-protein kinase MRCK alpha	667.319			118.067	65.5505							185.765
Q3UUG6	Q3UUG6;A0A0J9YUB2	TBC24_MOUSE	Tbc1d24	TBC1 domain family member 24	1126.9	416.57		914.004	1412.65	1088.77	1891.51	1123.46	1573.34	1008.57	996.08	1159.27
Q3UV17	Q3UV17	K22O_MOUSE	Krt76	Keratin, type II cytoskeletal 2 oral	16577.7	14264.7	122045	4207.92	17734.2	79873.7	8665.75	8463.74	42760.9	5096.29	8047.51	6377.63
Q3UV70	Q3UV70;A2AJP9;A2AJQ0;A8Y5Q0;A8Y5Q1;Q05BF9	PDP1_MOUSE	Pdp1	[Pyruvate dehydrogenase [acetyl-transferring]]-phosphatase 1, mitochondrial				406.622	532.393	303.854
Q3UVL4	Q3UVL4	VPS51_MOUSE	Vps51	Vacuolar protein sorting-associated protein 51 homolog			1021.63	814.274	734.932	930.051	1242.09	956.975	1057.04	1063.43	1233.97	947.803
Q3UVX5	Q3UVX5;B2BH30;B7ZMP7;E9QMC2;Q4VA56	GRM5_MOUSE	Grm5	Metabotropic glutamate receptor 5	1573.76	784.87		1192.77	1675.65	1644.53	2276.47	2123.14	2952.16	1750.37		1224.17
Q3UYC0	Q3UYC0	PPM1H_MOUSE	Ppm1h	Protein phosphatase 1H	511.67	688.647		723.37	795.198	960.565	728.997			671.497	670.15	697.052
Q3V3Q7	Q3V3Q7;A0A1Y7VLZ7;E9Q7E9;Q3V3Y3;Q6PCX4	PACS2_MOUSE	Pacs2	Phosphofurin acidic cluster sorting protein 2				313.506	607.299	684.512	549.041		909.383
Q3V3V9	Q3V3V9;S0DHL8;Q14BI8	CARL2_MOUSE	Carmil2	Capping protein, Arp2/3 and myosin-I linker protein 2				131.837								380.543
Q400C8	Q400C8;B1AT59;B1AT60;Q3UP02	AMZ2_MOUSE	Amz2	Archaemetzincin-2				419.803		657.768	523.93	314.495		690.409	450.529
Q4ACU6	Q4ACU6;A0A2R8VH81;F8S0X7	SHAN3_MOUSE	Shank3	SH3 and multiple ankyrin repeat domains protein 3	1442.78	1863.27	2275.08	982.506	1092.51	1543.62	2014.55	1599.24	2292.76	1798.31	1143.81	2161.68
Q4KMM3	Q4KMM3	OXR1_MOUSE	Oxr1	Oxidation resistance protein 1	1188.91			740.176	695.938	1020.56	762.218	377.745	1075.72	751.309	717.116	530.793
Q4KUS2	Q4KUS2;H3BJZ7	UN13A_MOUSE	Unc13a	Protein unc-13 homolog A				494.234
Q4QQM4	Q4QQM4;A2AGS6	P5I11_MOUSE	Trp53i11	Tumor protein p53-inducible protein 11				288.278		334.746	620.645		1553.09	476.846
Q4V9X0;Q8C649	Q4V9X0;Q8C649	Q4V9X0_MOUSE;Q8C649_MOUSE	Ppp3ca	Ppp3ca protein	350.36			212.434	211.671	215.757
Q4V9Z5	Q4V9Z5	SE6L2_MOUSE	Sez6l2	Seizure 6-like protein 2	5566.36	3802.73		1408.16	5736.03	2352.39	4487	4482.18	11942.5	5130.65	4618.13	6154.63
Q4VAA2	Q4VAA2;A0A087WNP6;A0A087WRM0;A0A087WS49;F8WGL9	CDV3_MOUSE	Cdv3	Protein CDV3				180.653	153.329		203.095
Q4VAE3	Q4VAE3	TMM65_MOUSE	Tmem65	Transmembrane protein 65				295.768	127.606
Q4VBE8	Q4VBE8;Q8K265	WDR18_MOUSE	Wdr18	WD repeat-containing protein 18				273.461
Q501J6	Q501J6;Q3U741;Q3TU25	DDX17_MOUSE	Ddx17	Probable ATP-dependent RNA helicase DDX17	8125.12	4776.4	3571.35	1440.65	1204.88	1677.12	2016.99	3611.66	3570.03	2141.16	3663	3457.28
Q505F5	Q505F5;B1AX98;E9PV22	LRC47_MOUSE	Lrrc47	Leucine-rich repeat-containing protein 47	2566.86	1400.39		708.52	1207.12	1174.57	861.424	986.118	1784.86	944.985	1658.91	1378.55
Q542T4	Q09J72;Q542T4	Q542T4_MOUSE	Mbp	Myelin basic protein		551.316		965.139	1215.07	241.428				268.706
Q569Z5	Q569Z5;F8WHR6;Q3UZ56	DDX46_MOUSE	Ddx46	Probable ATP-dependent RNA helicase DDX46	754.364	1472.21		297.431				1100.83			419.294	494.514
Q569Z6	Q569Z6;Q8BZN7;Q91VL2	TR150_MOUSE	Thrap3	Thyroid hormone receptor-associated protein 3	1487.2	1313.52		850.027	739.245	818.539	1427.85	2837.11	1887.04	655.309	1455.7	1911.6
Q571B7;V9GX34	V9GX34;Q571B7	Q571B7_MOUSE;V9GX34_MOUSE	Csmd2	MKIAA1884 protein (Fragment)	246.257			112.422			334.898	155.351	214.918	169.285		296.778
Q571I9	Q571I9;A0A1B0GSU0;D3Z0B9;Q9CWT9	A16A1_MOUSE	Aldh16a1	Aldehyde dehydrogenase family 16 member A1				506.503	520.775	538.375	494.699	583.895	393.325	650.704		583.283
Q58A65	Q58A65;B8X349	JIP4_MOUSE	Spag9	C-Jun-amino-terminal kinase-interacting protein 4	605.695	604.316		1187.42	1013.27	1049.27	903.941	1110.16	900.701	1129.81	790.469	1104.36
Q5DQR4	Q5DQR4	STB5L_MOUSE	Stxbp5l	Syntaxin-binding protein 5-like					719.999	1029.75	1389.81	667.189		875.182		764.021
Q5DTL9	Q5DTL9;B1AWV9;J7H264;Q8C943;R4H243	S4A10_MOUSE	Slc4a10	Sodium-driven chloride bicarbonate exchanger	1607.51	1172.66		1285.98	1079.9	2092.64	1562.3	1745.51	1436.72	1622.17	897.396	1580.11
Q5DTT2	Q5DTT2	PSD1_MOUSE	Psd	PH and SEC7 domain-containing protein 1	721.927	2981.72		490.836	475.546	472.374	373.501	390.591	782.124	370.825		1049.21
Q5DU25	Q5DU25;A4GZ26;A0A9L6KDT1;D3Z5I6;D3Z6V7;E9QAD8	IQEC2_MOUSE	Iqsec2	IQ motif and SEC7 domain-containing protein 2	1210.97	1089.46		581.55	364.413	739.52	544.509	939.35	1023.99	511.182	1082.84	666.115
Q5EG47	Q5EG47;Q3TUQ7	AAPK1_MOUSE	Prkaa1	5'-AMP-activated protein kinase catalytic subunit alpha-1				270.379		586.279				427.876
Q5F2E8	Q5F2E8;B2RX66;Q3UUG1	TAOK1_MOUSE	Taok1	Serine/threonine-protein kinase TAO1	632.49			552.602		535.473			731.459	856.699
Q5FW52	Q5FW52;V9GXA0;V9GXX2	MLIP_MOUSE	Mlip	Muscular LMNA-interacting protein	492.514			230.759	448.205	439.514	657.284	525.629		216.005	432.414	252.068
Q5FWB6	Q5FWB6	Q5FWB6_MOUSE	Rplp0	60S acidic ribosomal protein P0				788.251	563.894	597.443		442.231		800.622		704.35
Q5FWK3	Q5FWK3;A2AH25;A0A2X0SSA9;Q8BQW4;Q8C5A0	RHG01_MOUSE	Arhgap1	Rho GTPase-activating protein 1	1901.58			770.777	1725.16	1593	787.947	2815.48	2673.97	1440.34
Q5HZI2	Q5HZI2	C2C4C_MOUSE	C2cd4c	C2 calcium-dependent domain-containing protein 4C	636.571			260.504	344.863	493.828	462.432	183.207	587.466	233.696		248.238
Q5M8N0	F7C0H6;Q5M8N0;Q9CW19	CNRP1_MOUSE	Cnrip1	CB1 cannabinoid receptor-interacting protein 1	3678.87	2549.38	3849.44	3207.19	4268.91	3915.52	4421.08	3815.01	3600.68	4183.89	5039.65	3851.72
Q5NCF2	Q5NCF2;B1ASW5;Q14BF8	TPPC1_MOUSE	Trappc1	Trafficking protein particle complex subunit 1	875.998		2923.67	1320.96	1217.39	1282.81	1730.35	1465.97	1165.94	1376.29	1231.9	1341.01
Q5ND34	Q5ND34;K4DI77;Q3UU62;Q68EM0;Q6P8W0;Q8R159	WDR81_MOUSE	Wdr81	WD repeat-containing protein 81		332.634		317.944	362.927	512.152		333.168	488.381	657.969		475.311
Q5PR73	Q5PR73;Q3UWU7	DIRA2_MOUSE	Diras2	GTP-binding protein Di-Ras2	2068.27	1403.07	1832.82	2202.9	2301.7	2264.16	2345.2	1974.51	2586.03	1743.4	1930.92	1792.65
Q5RJI5	Q5RJI5;D3Z5P0	BRSK1_MOUSE	Brsk1	Serine/threonine-protein kinase BRSK1				355.119	371.408	283.349	245.228	361.791	866.532	160.691	1601.6	341.405
Q5RKR3	Q5RKR3;A0A1L1SSI6;A0A1L1SSZ4;A0A1L1SVD6;E9Q9N7	ISLR2_MOUSE	Islr2	Immunoglobulin superfamily containing leucine-rich repeat protein 2	1676.34	1100.81		575.183	636.797	640.463	791.573	644.736	913.616	858.021	1078.15	1955.81
Q5SNZ0	Q5SNZ0;A0A6I8MX08	GRDN_MOUSE	Ccdc88a	Girdin				255.653	255.353
Q5SQ27	Q5SQ27	Q5SQ27_MOUSE	Sec14l3	SEC14-like 3 (S. cerevisiae)				437.191	592.989	537.035	585.154	216.294		521.902	472.822	605.177
Q5SQX6	Q5SQX6;B7Z217;B7Z3H2;B7Z4I3;F6QD74;Q810V4;Q8K118	CYFP2_MOUSE	Cyfip2	Cytoplasmic FMR1-interacting protein 2	708.774	784.767	700.859	1019.73	721.336	1101.44	520.237	965.672	719.383	634.421	539.026	1006.55
Q5SRX1	Q5SRX1;Q5SXA4;Q5SXA5	TM1L2_MOUSE	Tom1l2	TOM1-like protein 2	1232.08	670.799	1463.02	1413.57	1622.63	1680.25	2475.26	1605.92	1396.78	1543.32	1260.3	1448.32
Q5SSH7	Q5SSH7;A0A140LJ04;E9Q5W5	ZZEF1_MOUSE	Zzef1	Zinc finger ZZ-type and EF-hand domain-containing protein 1				356.921	301.374	391.761	398.023	425.487	376.51	397.235		938.761
Q5SSL4	Q5SSL4;A0A2X0U2A7;A0A571BG95;E9PUE7;H3BKV6	ABR_MOUSE	Abr	Active breakpoint cluster region-related protein	1787.66	1663.72		1273.12	1065.01	1338.16	2374.87	1144.06	2066.8	1273.82	939.704	1373.14
Q5SSM3	Q5SSM3	RHG44_MOUSE	Arhgap44	Rho GTPase-activating protein 44	1774.22	1926.14		1080.51	1254.32	1245.12	866.982	1977.07	1332.99	1249.52	1467.18	1892.73
Q5SUR0	Q5SUR0;F6RUL9;Q8BVW7	PUR4_MOUSE	Pfas	Phosphoribosylformylglycinamidine synthase	1385.42			697.772	309.344	844.678	1094.51		1316.82	769.76	1367.61
Q5SW19	Q5SW19;A0A0R4J140;Z4YLI8	CLU_MOUSE	Cluh	Clustered mitochondria protein homolog	489.612			515.609		449.628	631.138	643.679	186.266	528.498	627.656	265.609
Q5SWU9	Q5SWU9	ACACA_MOUSE	Acaca	Acetyl-CoA carboxylase 1	590.129			621.102	583.116	572.493	691.351	284.369		443.121	376.906
Q5SXY1	Q5SXY1;A0A0J9YTU3;A0A0J9YUF8;A0A0J9YUR2;A0A0J9YV86;Q3UPB2	CYTSB_MOUSE	Specc1	Cytospin-B				199.034
Q5U3K5	Q5U3K5	RABL6_MOUSE	Rabl6	Rab-like protein 6				382.48	522.67	509.645	242.653				167.815
Q5U405	Q5U405;E9QPR6	TMPSD_MOUSE	Tmprss13	Transmembrane protease serine 13	178797	204982	60807.3	35682.1	76501.3	66423.1	96539	125233	106904	45544.2	222236	104482
Q5U458	Q5U458;E9Q8B3	DJC11_MOUSE	Dnajc11	DnaJ homolog subfamily C member 11				144.585		324.21	533.703	420.766	544.392	638.187
Q5XG69	Q5XG69	F169A_MOUSE	Fam169a	Soluble lamin-associated protein of 75 kDa	1779.78	1046.98	675.39	324.126		518.505	216.84	655.66	1199.04	532.915	356.676	795.582
Q5XJV6	Q5XJV6;A0A0R4J0W7;A0A1B0GSR5	LMTK3_MOUSE	Lmtk3	Serine/threonine-protein kinase LMTK3	810.617			357.541	510.833	633.392	566.747	613.314		511.745	1160.54	1044.84
Q5XJY5	Q5XJY5;Q3TDU1;Q3U4S9;Q8R1S6	COPD_MOUSE	Arcn1	Coatomer subunit delta	1093.23		849.538	758.975	674.137	555.268	769.758	916.069	671.388	993.235	1159.78	1480.36
Q60597	Q60597;Q6P8I7;Z4YJV4	ODO1_MOUSE	Ogdh	2-oxoglutarate dehydrogenase complex component E1	1441.52	1404.41	3496.17	4980.73	4652.94	4609.5	3589.79	3247.33	3023.92	3759.83	3020.82	2708.07
Q60598	Q60598;Q8BNA5;Q921L6	SRC8_MOUSE	Cttn	Src substrate cortactin	2344.57	2287	3984.28	2278.36	1821.65	2370.64	1814.96	1821.39	2205.21	2359.1	2779.6	2060.37
Q60605	Q60605;A0A1W2P6F6;A0A1W2P6G5;A0A1W2P7Q9;Q3TIG9;Q642K0	MYL6_MOUSE	Myl6	Myosin light polypeptide 6	3669.8	2616.09	4189.52	3407.23	2865.94	2893.58	2589.62	3384.74	3692.75	3196.82	3424.6	2727.87
Q60625	Q60625	ICAM5_MOUSE	Icam5	Intercellular adhesion molecule 5	1676.42	1311.92	3447.87	2014.95	1982.85	2316.8	2051.6	2573.83	2034.52	2165.31	1695.6	1981.87
Q60631	Q60631;Q3U5I5;B1AT92;Q3U1Q4	GRB2_MOUSE	Grb2	Growth factor receptor-bound protein 2	959.717		1404.74	1705.83	999.006	1662.64	1063.59	783.485	1277.91	2085.71	1865.43	1437.38
Q60634	Q60634;Q3UEG9;Q5SS83;Q8CDE0;Q9DC36	FLOT2_MOUSE	Flot2	Flotillin-2	759.376			1349.07	1275.77	2122.35	1418.94	1418.8	1772.56	1711.65	2344.15	1229.94
Q60668	Q60668;F6SHF3;F6ZV59;G3X9W0;G5E8G0	HNRPD_MOUSE	Hnrnpd	Heterogeneous nuclear ribonucleoprotein D0	4355.4	2133.75	3008.15	787.987	1194.13	1306.71	1583.04	2107.7	3406.86	1072.9	1796.7	1183.35
Q60676	Q60676;F7BX26	PPP5_MOUSE	Ppp5c	Serine/threonine-protein phosphatase 5	704.831			287.781	305.482	717.345	310.245		268.289	487.075		376.033
Q60692	Q60692	PSB6_MOUSE	Psmb6	Proteasome subunit beta type-6	1420.8	939.25	3087.07	963.568	886.219	758.813	735.234	1092.76	1957.99	1332.6	1847.97	906.739
Q60714	Q60714;Q544D7;Q3TN26;Q3TP13	S27A1_MOUSE	Slc27a1	Long-chain fatty acid transport protein 1				602.094	531.461	985.444	1710.79		724.831	1155.18
Q60737	Q60737;Q61177	CSK21_MOUSE	Csnk2a1	Casein kinase II subunit alpha				579.692	390.126	280.279				270.73
Q60749	Q60749	KHDR1_MOUSE	Khdrbs1	KH domain-containing, RNA-binding, signal transduction-associated protein 1	3504.66	1105.26	1174.04	784.364	244.933	755.252	1062.55	1797.24	3087.44	754.544	773.146	1106.61
Q60759	Q60759;A0A0A0MQ68;A0A1S6GWJ2;Q8BVD4	GCDH_MOUSE	Gcdh	Glutaryl-CoA dehydrogenase, mitochondrial				170.961	200.128
Q60770	Q60770	STXB3_MOUSE	Stxbp3	Syntaxin-binding protein 3	720.291	734.346		497.703	451.862	494.389	1071.39	462.907	622.262	596.219	881.748	769.528
Q60771	Q60771	CLD11_MOUSE	Cldn11	Claudin-11				475.485	346.833		292.288
Q60780	Q60780;B1ATI9;F6QB26;Q0VBR8;Q3U432;Q3U8N2;Q6A075	GAS7_MOUSE	Gas7	Growth arrest-specific protein 7	2588.84	3664.76		937.543	1872.84	1680.34	884.263	1765.91	2394.51	1638.41	2758	2518.11
Q60790	Q60790;Q3UGJ5	RASA3_MOUSE	Rasa3	Ras GTPase-activating protein 3	502.754	656.822	552.465	489.179	385.909	409.463	337.381			435.894	419.481	336.618
Q60803	Q60803;Q3UHJ1;Q3UHM2	TRAF3_MOUSE	Traf3	TNF receptor-associated factor 3				265.171	528.462	527.281	713.393
Q60841	Q60841;Q148P9	RELN_MOUSE	Reln	Reelin	398.339			206.255	152.281			470.554	224.074	581.676	498.682	969.695
Q60864	Q60864;Q3THQ5	STIP1_MOUSE	Stip1	Stress-induced-phosphoprotein 1	5610.34	6709.07	6225.05	3383.36	3129.04	4019.77	2705.53	4034.02	5535.78	3444.54	5255	4710.92
Q60865	Q60865;Q3UFZ6	CAPR1_MOUSE	Caprin1	Caprin-1	770.203	702.411		282.193	440.812	302.467	320.107	187.895	496.179	476.005	684.364	1035.98
Q60872;Q8BMJ3	Q60872;Q8BMJ3;A0A494BB95;Q3UC76;Q4FJR7	IF1AX_MOUSE;IF1A_MOUSE	Eif1a;Eif1ax	Eukaryotic translation initiation factor 1A	1192.59	1617.57		286.173	217.905	520.254	312.474	560.596	1420.82	644.199	671.483	810.941
Q60875	Q60875;H3BJX8;A0A2X0SFE2;H3BJ40;H3BJ45;H3BJU7;H3BKH9;Q3TYZ4	ARHG2_MOUSE	Arhgef2	Rho guanine nucleotide exchange factor 2	1711.14	1346.63	1676.5	1570.37	1216.2	1382.13	1711.41	1973.92	2135.05	1523.87	1484.37	1762.87
Q60899	Q60899;B1AXZ0;B1AXZ4;B1AXZ5;B1AXZ6;Q3UR02;Q564D8;Q80UJ0;Q80Y51;Q91XI8;Q91XI9	ELAV2_MOUSE	Elavl2	ELAV-like protein 2				222.992	157.096	222.796	184.269	903.098		313.867	317.214	485.996
Q60900	Q60900;A0A1L1SS95;A0A1L1SUG6	ELAV3_MOUSE	Elavl3	ELAV-like protein 3	1687.74		1635.08	671.896	556.698	878.382	531.409	635.489	554.552	809.101	602.944	413.29
Q60902	Q60902;A0A1D5RLS1	EP15R_MOUSE	Eps15l1	Epidermal growth factor receptor substrate 15-like 1	805.039	1053.7		761.074	695.686	726.499	401.986	1645.23	947.266	847.938	960.29	1184.9
Q60929;Q8CFN5	Q60929;Q8CFN5;A0A0H2UH28;A0A0G2JDK0;A0A0G2JDQ1;A0A0G2JEC2;A0A0G2JET3;A0A0G2JFX2;A0A0G2JGK3;A0A0G2JGL3;D3Z6M5;Q3V1B5	MEF2A_MOUSE;MEF2C_MOUSE	Mef2a;Mef2c	Myocyte-specific enhancer factor 2A	699.253	710.95		408.389	195.344	341.564		757.627	177.665	482.237	347.792	378.883
Q60930	Q60930;G3UX26	VDAC2_MOUSE	Vdac2	Voltage-dependent anion-selective channel protein 2	3509.89	1331.14	7631.63	6093.94	9883.89	14645.3	9799.05	8628.79	7736	9458.5	7415.86	5170.17
Q60931	Q60931;J3QMG3;Q3TX38;Q5EBQ0;Q3TTN3	VDAC3_MOUSE	Vdac3	Voltage-dependent anion-selective channel protein 3				1590.85	1698.13	1820.01	795.386	991.845	805.472	897.5
Q60932	Q60932;F2Z471;Q3THL7;Q3TIG8;Q3U6K8	VDAC1_MOUSE	Vdac1	Voltage-dependent anion-selective channel protein 1	1822.76	1128.93	6353.7	4814.82	6173.32	11124	7225.99	4976.59	4365.87	5129.25	5354.03	2507
Q60967	Q60967;Q3TUA8;Q6NZM8	PAPS1_MOUSE	Papss1	Bifunctional 3'-phosphoadenosine 5'-phosphosulfate synthase 1				347.721	505.893	845.98	987.607		663.978	805.307	1138.79	377.91
Q60972	Q60972;A0A8J2MJM9	RBBP4_MOUSE	Rbbp4	Histone-binding protein RBBP4	771.27	527.611		171.459		340.246		595.292	927.271	410.119	780.097
Q60973	Q60973;A2AFI9;A2AFJ1;F6ZLC6;Q3UJI2;Q3UX53;Q8C5H3	RBBP7_MOUSE	Rbbp7	Histone-binding protein RBBP7	2201.61	762.296		321.135		224.614	556.065	1568.12	610.297	255.324	310.515	797.119
Q60996	Q60996;Q6ZQK4	2A5G_MOUSE	Ppp2r5c	Serine/threonine-protein phosphatase 2A 56 kDa regulatory subunit gamma isoform				620.279	1001.2	1036.25	615.884	794.153		470.405		376.136
Q61024	Q61024;Q3TIA9;Q3TV20;D3YYR0;D3Z0C2	ASNS_MOUSE	Asns	Asparagine synthetase [glutamine-hydrolyzing]												215.114
Q61029	Q61029;Q61033;Q3TNH0;Q3U7B3;Q3U955;Q3UR33	LAP2B_MOUSE	Tmpo	Lamina-associated polypeptide 2, isoforms beta/delta/epsilon/gamma	1030.02	815.967	2244.14	994.761	1004.38	1260.83	1554.06	1372.05	1490.56	658.011	1886.48	1307.77
Q61033	Q61033	LAP2A_MOUSE	Tmpo	Lamina-associated polypeptide 2, isoforms alpha/zeta				908.298	1718.22	1176.94			690.406
Q61035	Q61035;Q99KK9;G5E823;Q3U890;Q3UDH1;Q8C2D1;Q8VDX8;Q9D094	HARS1_MOUSE	Hars1	Histidine--tRNA ligase, cytoplasmic	2307.07	2125.37	5261.25	2347.81	2436.95	2519.32	2629.11	2312.83	3624.79	2632.63	3542.32	2211.8
Q61036	O88643;Q61036;G5E884;B1GX80;B1GX81;A3KGC5	PAK3_MOUSE	Pak3	Serine/threonine-protein kinase PAK 3	3811.34	2508.41	3204.03	3422.87	3733.08	2911.08	3200.52	3309.82	3391.03	2806.74	3236.03	2664.22
Q61074	Q61074;A0A0J9YVG0	PPM1G_MOUSE	Ppm1g	Protein phosphatase 1G	627.695			423.416	517.285	539.361	451.939	399.016	869.29	737.57	770.566	568.703
Q61081	Q61081	CDC37_MOUSE	Cdc37	Hsp90 co-chaperone Cdc37	674.388		3069.59	746.572	976.225	691.882	713.761	306.934		864.625	1906.25	762.418
Q61084	Q61084;Q3UVM5;Q5DTS0	M3K3_MOUSE	Map3k3	Mitogen-activated protein kinase kinase kinase 3	1612.36			2235.11	1902.07	2128.02	2728.18	2014.56	1414.64	1946.76	1465.2	2010.4
Q61136	Q61136;C7G3P2;Q8C5G1	PRP4B_MOUSE	Prpf4b	Serine/threonine-protein kinase PRP4 homolog	465.727	617.888		114.309				239.225
Q61137	Q61137;Q3UHD7;A0A0A6YWE6;A0A0A6YXJ4;Q3TPU9	ASTN1_MOUSE	Astn1	Astrotactin-1	726.828			313.997					398.756	815.549	1073.48	1051.69
Q61147	Q61147;E9PZD8;G3X8Q5;G3X9T8;Q2F3J4	CERU_MOUSE	Cp	Ceruloplasmin	546.305			1524.08	1789.91	722.95	1522		781.159	1156.7	809.15	1065.82
Q61151	Q61151;Q3UZJ4;A0A1W2P838	2A5E_MOUSE	Ppp2r5e	Serine/threonine-protein phosphatase 2A 56 kDa regulatory subunit epsilon isoform	373.472			265.971	243.775	527.809	345.967	277.992		449.969		405.469
Q61166	Q61166;Q3U4H0	MARE1_MOUSE	Mapre1	Microtubule-associated protein RP/EB family member 1	1819.33	1973.15		1135.68	1223.25	1325.25	722.534	1283.79	1684.35	1575.04	1710.4	1574.49
Q61171	Q61171;D3Z4A4;Q5M9N9	PRDX2_MOUSE	Prdx2	Peroxiredoxin-2	12701.3	6452.53	8009.88	14728.2	13080.8	13118.5	10708.5	14818	17805.4	15948.6	14392	14489.2
Q61176	Q61176	ARGI1_MOUSE	Arg1	Arginase-1	2685.55	1762.51	14221	590.351	1192.87	1035.02	833.055	1614.29	3215.26	1041.61	2888.13	621.015
Q61187	Q61187;Q3UCW0;Q3UK08;A0A1B0GS09	TS101_MOUSE	Tsg101	Tumor susceptibility gene 101 protein	978.114	1512.01	13759.8	1153.19	1326.59	1832.57	1120.23	1741.02	1294.7	1944.18	1033.7	1418.44
Q61191	Q61191;B1AUX2	HCFC1_MOUSE	Hcfc1	Host cell factor 1	624.474			623.974	640.913	337.002	645.029	506.638	1236.35	926.786	787.386	659.182
Q61205	Q61205;Q3TJC2;D3Z2X5;D3Z7E6;Q8CA83	PA1B3_MOUSE	Pafah1b3	Platelet-activating factor acetylhydrolase IB subunit alpha1	547.466									187.068
Q61233	Q61233;Q3TJX0;Q3U6N7;Q3U6Z1;Q3U9M7	PLSL_MOUSE	Lcp1	Plastin-2	1280.56	10519.4	2169.33	3506.27	1833.39	2768.98	2397.22	2964.85	1812.86	1650.42	1407.04	1040.72
Q61301	P26231;Q61301;E0CXB9;Q545R0;Q3TGQ3;Q6NV50	CTNA2_MOUSE	Ctnna2	Catenin alpha-2	1618.05	2046.11	1721.38	1454.88	1975.95	2035.83	2193.83	2152.75	1827.54	1896.75	1790.69	2152.63
Q61316	Q61316;Q3U2G2;Q571M2;Q99L75;Q8C6R3	HSP74_MOUSE	Hspa4	Heat shock 70 kDa protein 4	1342.53	797.305	735.757	1477.73	1273.34	1106.59	890.468	1509.27	1484.74	1439.56	1414.85	1249.18
Q61330	Q61330;Q3UGZ2;Q3UH39	CNTN2_MOUSE	Cntn2	Contactin-2				682.497	615.356	915.09	480.413	841.121	333.211	968.951	993.781	792.379
Q61361	Q61361	PGCB_MOUSE	Bcan	Brevican core protein	11223.4	4443.76	11070.9	6820.3	7718.28	7035.79	10028.5	13359.1	7955.18	10705.1	10091.7	14914.6
Q61387	Q61387;E9PZS8;Q3U7R2;Q3UDK5;Q99KD6	COX7R_MOUSE	Cox7a2l	Cytochrome c oxidase subunit 7A-related protein, mitochondrial				915.041	573.652	474.612	416.731
Q61390	Q61390;Q8BVT1;B1AT05;Q497N0	TCPW_MOUSE	Cct6b	T-complex protein 1 subunit zeta-2	858.166	338.164		664.3	400.427	389.637	171.943	497.262	252.29	492.079		487.352
Q61481	Q61481;F6X0V1	PDE1A_MOUSE	Pde1a	Dual specificity calcium/calmodulin-dependent 3',5'-cyclic nucleotide phosphodiesterase 1A	1053.22			758.245	899.338	1086.61	1866.63	669.567	493.683	1466.04	1395.11	1914.13
Q61490	Q61490;E9Q3Q6;E9Q4G8;Q54AJ5;Q5MPX5	CD166_MOUSE	Alcam	CD166 antigen	1181.36	995.433	1406.32	2449	2772.4	2123.09	1583.11	1686.64	197.187	1161.01	1287.62	1224.37
Q61543	Q61543;F8WHM5;Q53WR6	GSLG1_MOUSE	Glg1	Golgi apparatus protein 1	70.7962			316.433	163.838
Q61545	Q61545;Q3UI30;Q5SUS9;Q5SUT0;Q6NVA3;Q9CRS5	EWS_MOUSE	Ewsr1	RNA-binding protein EWS	2893.85			740.347				535.125	1700.67	485.423	1034.31
Q61548	Q61548;A0A5F8MPL3;E9Q9A3;E9QLK9;E9QQ05;Q3TWS4;Q3UI39	AP180_MOUSE	Snap91	Clathrin coat assembly protein AP180	6850.62	6226.69	6978.05	10508	10862.3	8300.62	8195.28	9391.28	6313.27	7706.79	6756.72	7840.94
Q61553	Q61553;A0A0G2JDU7	FSCN1_MOUSE	Fscn1	Fascin	4485.11	3380.75	4926.56	3988.29	3797.14	4032.55	4020.18	3621.23	4631.02	4116.92	4038	4126.51
Q61578	Q61578;Q3UZ58;Q6IQY0;Q6PG98	ADRO_MOUSE	Fdxr	NADPH:adrenodoxin oxidoreductase, mitochondrial	581.982	752.725		381.63	193.496		275.439
Q61584	Q61584;A0A0G2JEP0;A0A0H2UH27;Q8C7U4	FXR1_MOUSE	Fxr1	RNA-binding protein FXR1	901.514	353.531		250.883		144.548	224.71	435.941	1470.13	535.526	352.505	773.582
Q61598	Q61598;A0A1Y7VLG4;Q3TIY6;Q3UC72;Q3UPA3;Q3UUX9	GDIB_MOUSE	Gdi2	Rab GDP dissociation inhibitor beta	2166.93	2281.54		2683.04	2653.08	2179.22	2300.54	1991.2	2996.06	3372.59	2432.6	2475.14
Q61599	Q61599;A0A0N4SVH4	GDIR2_MOUSE	Arhgdib	Rho GDP-dissociation inhibitor 2				754.472	444.257
Q61644	Q61644;Q3TYF2;Q543Y7	PACN1_MOUSE	Pacsin1	Protein kinase C and casein kinase substrate in neurons protein 1	4572.86	3741.85	2745.64	5257.62	4923.6	4961.67	3597.46	4603.75	4493.26	3898	3601.85	3707.19
Q61646	Q61646;Q3UBS3	HPT_MOUSE	Hp	Haptoglobin	931.713	552.682	2440.16	254.883	579.399	278.255	477.847	806.317	471.701	182.3
Q61656	Q61656;Q8BTS0;A1L333;B1ARB9;B1ARC0;O35662;Q3UXW3;Q3V0Z8;Q5U222;S4R1I6;S4R1E3	DDX5_MOUSE	Ddx5	Probable ATP-dependent RNA helicase DDX5	5276.09	2896.52		831.678	1236.07	1304.18	1675.93	2546.41	2593.02	1309.65	1578.61	1952.48
Q61667	Q61667	Q61667_MOUSE		Histone H4 (Fragment)			2437.98	1447.73	305.964		440.51	1240.26	702.804
Q61686	Q61686	CBX5_MOUSE	Cbx5	Chromobox protein homolog 5	1380.3	580.892					436.759	588.998	1064.98	384.409	230.233	539.242
Q61699	Q61699;E9Q0U7	HS105_MOUSE	Hsph1	Heat shock protein 105 kDa	3070.83	2760.1	5480.65	4511	3916.22	4795.27	3623.41	4714.23	3581.45	4110.2	4405.13	4223.9
Q61701	Q61701;Q60899;Q60900;Q80XH9;Q9CXQ0;A0A1L1SS95;A2A9R4;B1AXZ0;B1AXZ4;B1AXZ5;B1AXZ6;H3BLG7;Q3UR02;Q564D8;Q80UJ0;Q80Y51;Q91XI8;Q91XI9	ELAV4_MOUSE	Elavl4	ELAV-like protein 4	2952.57	1526.97	3268.15	1779.69	1464.77	1811.44	1733.18	2737.03	2200.4	1972.51	2167.72	2234.89
Q61704	Q61704;A0A2I3BRQ3	ITIH3_MOUSE	Itih3	Inter-alpha-trypsin inhibitor heavy chain H3	464.538			391.54	469.8	286.817	790.014	980.384		760.451	903.704	614.041
Q61739	Q61739;A0A5F8MPB5;Q6PEE8;Q80ZI8;Q8CC06	ITA6_MOUSE	Itga6	Integrin alpha-6	802.747		1167.06	1888.21	2094.1	1165.64	2044.58	700.493	1585.67	1051.39	1398.66	892.891
Q61749	Q61749;A0A0J9YUY0;D3Z780	EI2BD_MOUSE	Eif2b4	Translation initiation factor eIF2B subunit delta	550.032		242.049	228.62	302.615	302.71	614.503	375.46	738.108	638.953	814.384	685.845
Q61753	Q61753;F6ZSB7	SERA_MOUSE	Phgdh	D-3-phosphoglycerate dehydrogenase	371.315	2187		1018.28	902.445	1242.14	903.562	1204.54	704.005	1251.7	914.703	902.52
Q61768	Q61768	KINH_MOUSE	Kif5b	Kinesin-1 heavy chain				462.844	261.616	333.033	210.406	734.685				388.927
Q61792	Q61792;Q543N3;A2A6G7;A2A6G8;A2A6G9;A2A6H0	LASP1_MOUSE	Lasp1	LIM and SH3 domain protein 1	1061.48	511.507		1523.62	1761.71	1144.05	988.06	902.956	1640.99	1098.64	1094.82	981.503
Q61830	Q61830;Q2HZ94	MRC1_MOUSE	Mrc1	Macrophage mannose receptor 1				328.431
Q61879	Q61879;Q3UH59;Q5SV64;Q8BLI1;Q8BLI3;Q8BWI3;Q8BXF2	MYH10_MOUSE	Myh10	Myosin-10	1650.3	686.677	2570.04	1839.68	1781.35	2164.28	1621.77	2159.28	2188.62	1573.92	1878.46	1138.97
Q61885	Q61885;Q3UY21;Q80YU5	MOG_MOUSE	Mog	Myelin-oligodendrocyte glycoprotein				143.254	599.693	137.751		170.429	473.698	490.307		137.675
Q61937	Q5SQB7;Q61937;Q3U536;Q5BL09;Q5SQB0;Q5SQB5;Q5U438;Q8BSZ3;Q9DAY9;Q3UDA7	NPM_MOUSE	Npm1	Nucleophosmin	4615.47	3042.3	4477.89	2067.76	1300.16	2204.53	2250.87	3345.67	4098.89	1569.57	4148.13	2960.45
Q61941	Q61941;E9Q8F4;Q3TWH2;Q8BGK0;Q8C1W8;Q8C3H2;Q8C9V5;Q922E1;Q8C337	NNTM_MOUSE	Nnt	NAD(P) transhydrogenase, mitochondrial	727.476		2331.5	2187.52	2129.72	1337.15	1767.63	1003.29	900.094	1965.52	1002.75	849.908
Q61990	Q61990;A0A2R8VHP9;A0A2R8VI25;A0A2R8VI92;A0A2R8W6H3;A0A2R8W6U6;B2M1R7;Q3TT81;Q3V486	PCBP2_MOUSE	Pcbp2	Poly(rC)-binding protein 2	4520.28	2493.64	3707.39	2601.48	3331.56	3588.32	3261.68	5221.9	3979.4	5415.56	5159.35	5597.82
Q62000	Q62000;Q543C5	MIME_MOUSE	Ogn	Mimecan	387.94									581.641		1320.99
Q62048	Q62048;D3Z375	PEA15_MOUSE	Pea15	Astrocytic phosphoprotein PEA-15	252.971			1601.52	420.471	1848.66	1852.04	1068.3	779.026	1061.1	506.522
Q62059	Q62059;E9PYH0;E9QMK2;E9QMK3;G3XA35;Q3TTS3;F7B603	CSPG2_MOUSE	Vcan	Versican core protein	1164.23	1517.73		859.688	603.837	405.692	303.483	473.659	1141.35	434.104	213.499	1312.99
Q62084	Q62084;A0A494B933;A0A494B9R1;A0A494BB30	PP14B_MOUSE	Ppp1r14b	Protein phosphatase 1 regulatory subunit 14B				244.038	280.983
Q62086	Q62086	PON2_MOUSE	Pon2	Serum paraoxonase/arylesterase 2				299.38
Q62093	Q62093;Q8C671;Q06477	SRSF2_MOUSE	Srsf2	Serine/arginine-rich splicing factor 2	7915.56	4172.73	1810.9	1855.28	1329.8	2194.61	3825.45	5286.18	6135.81	3108.89	3116.25	1739.24
Q62108	Q62108;A0A338P6I6;G3UZL5;A0A338P6E5	DLG4_MOUSE	Dlg4	Disks large homolog 4	5953.45	4409.27	6078.35	4196.53	4938.77	5581.09	6029.74	4736.68	5821.91	6990.58	6531.19	7308.03
Q62167	P16381;Q62095;Q62167;B7ZWF1;B9EIA2;B9EKE9;Q3TQX5;Q3U484	DDX3X_MOUSE	Ddx3x	ATP-dependent RNA helicase DDX3X	1339.39	1453.9	2206.78	765.697	1105.86	1221.42	942.964	1061.84	1736.06	980.694	1188.05	1428.67
Q62186	Q62186;Q3TVJ8;Q9D6F7;Q9D8L3;Q9DC94	SSRD_MOUSE	Ssr4	Translocon-associated protein subunit delta	658.187	508.38	1741.01	993.788	402.458	704.539	740.194	1532.21	1130.54	553.337	1353.36	225.474
Q62188	Q62188;E9PWE8;Q3TAS8;Q3TT92	DPYL3_MOUSE	Dpysl3	Dihydropyrimidinase-related protein 3	10846.3	7068.7	6395.64	15008.9	15324.9	17293.8	12123.3	8963.37	13435.4	9909.89	11639.8	15790.4
Q62189	Q62189;Q9CXX7	SNRPA_MOUSE	Snrpa	U1 small nuclear ribonucleoprotein A	653.881			394.692
Q62203	Q62203;G3UVU2;D3YW09;D3Z5A6;Q7TN25	SF3A2_MOUSE	Sf3a2	Splicing factor 3A subunit 2				139.948
Q62241	Q62241;A0A3B2W450;A0A3B2WCR6;Q569X3	RU1C_MOUSE	Snrpc	U1 small nuclear ribonucleoprotein C	1463.56			234.417		193.227	500.517	1341.59	1280.25		822.674	823.307
Q62255	Q62255;A0A5F8MPC9	SALL3_MOUSE	Sall3	Sal-like protein 3				171.434
Q62261	Q62261;A0A0A0MQG2;Q3TZN6;Q5DTR4	SPTB2_MOUSE	Sptbn1	Spectrin beta chain, non-erythrocytic 1	11355.4	10137.3	11832.6	20113.1	16665.8	19420.7	14441.6	15757.2	11448.2	13948.3	14789.6	14048.4
Q62277	Q62277;A4FUR8	SYPH_MOUSE	Syp	Synaptophysin	2204.39	566.999	6455.26	15131.7	19520.8	9865.23	6074.56	5325.94	5078.82	6049.12	4512.6	2149.79
Q62318	Q62318;Q5EBP9;Q3UDN8	TIF1B_MOUSE	Trim28	Transcription intermediary factor 1-beta	3832.2	1309.96	1895.37	2080.47	1449.26	2168.93	2401.93	4524.69	3574.89	2759.47	2026.62	2758.81
Q62348	Q62348;Q545E6	TSN_MOUSE	Tsn	Translin	530.017			741.3	251.376	396.245	529.753	895.573	522.186	824.659		690.925
Q62351	Q542D9;Q62351;Q8C872	TFR1_MOUSE	Tfrc	Transferrin receptor protein 1				81.1804		161.914
Q62376	Q62376;A2RS68;Q9CR32;A0A1B0GR44;A0A1B0GRR8;Q6ZWP0;Q7TT81	RU17_MOUSE	Snrnp70	U1 small nuclear ribonucleoprotein 70 kDa	4864.34	2482.51		989.748	721.228	1481.91	1170.63	3941.4	2552.89	1000.81	2222.94	1118.46
Q62398	Q62398;A3KGE1	CNGA2_MOUSE	Cnga2	Cyclic nucleotide-gated olfactory channel	1275.97	429.351		416.915	175.64	901.599	1030.48	426.904		2038.92	1375.69	1835.75
Q62407	Q62407;E9QQ25;A0A087WSE3	SPEG_MOUSE	Speg	Striated muscle-specific serine/threonine-protein kinase	13036.8	14097.2	16684.4		1987.3	1845.2	4530.91	7701.56	6993.43	1645.9	16825.9	5607.03
Q62418	Q62418	DBNL_MOUSE	Dbnl	Drebrin-like protein	968.3	844.389	1205.04	814.31	1230.48	1097.89	1917.07	754.68	1089.68	1608.84	944.356	1168.84
Q62419	Q62419;Q3TJB4;Q3TRJ7;Q3U3C4;A0A3B2W7K0	SH3G1_MOUSE	Sh3gl1	Endophilin-A2	400.272			748.549	1504.29	2165.79						1111.46
Q62420	Q62419;Q62420;A2ALV3;Q3TJB4;Q3TRJ7;Q3U3C4;A0A3B2W7K0;A2ALV1;Q8BXU5	SH3G2_MOUSE	Sh3gl2	Endophilin-A1	3516.77	5060.45	3411.53	2525.32	2877.11	2498.02	1707.65	2570.11	3843.55	2002.97	2300.8	2704.52
Q62422	Q62422;A0A494BA97	OSTF1_MOUSE	Ostf1	Osteoclast-stimulating factor 1			701.351	1369.62	843.032	648.483	764.007	650.679		1002.29	631.49	566.868
Q62425	Q62425;A0A0N4SVQ1	NDUA4_MOUSE	Ndufa4	Cytochrome c oxidase subunit NDUFA4	1566.75		1971.75	7783.07	7423.78	3885.2	2952.73	1259.55	1219.87	1411.32	738.734	1290.26
Q62442	Q62442;D3YTU0;Q9CXX2;A0A0N4SUV3	VAMP1_MOUSE	Vamp1	Vesicle-associated membrane protein 1				489.985	738.008	490.442	1060.08	1392.65		349.932	451.799
Q62443	Q62443;A2ACL9	NPTX1_MOUSE	Nptx1	Neuronal pentraxin-1	11218.1	15105.1	7647.13	2380	2977.41	3448.89	2610.61	4073.4	6728.78	3439.71	5987.97	8724.94
Q62448	Q62448;G3XA17;A0JNY7;F7CBP1;Q3U9U9	IF4G2_MOUSE	Eif4g2	Eukaryotic translation initiation factor 4 gamma 2	615.885	204.758	1068.88	852.242	527.211	986.216	667.784	916.516	1272.34	763.849	306.135	827.019
Q62465	Q62465;Q3TXD3;Q3U331;Q499X4;Q5RKP0	VAT1_MOUSE	Vat1	Synaptic vesicle membrane protein VAT-1 homolog	759.913	1366.16		2671.47	2191.98	1933.96	1488.7	1264.78	1522.22	1173.68	589.817
Q62523	Q62523;Q3TCR9;Q7TQE2;Q8CBM0;Q8CD55	ZYX_MOUSE	Zyx	Zyxin	163.23		759.592	362.325	105.852	535.723	251.475	889.806		317.963		321.745
Q63739	Q63739;B9EKL6	TP4A1_MOUSE	Ptp4a1	Protein tyrosine phosphatase type IVA 1	382.699	513.266		463.786	417.325	432.992	202.519	527.445		131.862		254.472
Q63810	Q63810	CANB1_MOUSE	Ppp3r1	Calcineurin subunit B type 1	2891.14	3661.44		1893.02	3424.49	2363.37	2159.3	1159.58	4313.15	3233.59	4059.89	4270.37
Q63844	Q63844;D3Z3G6;D3Z6D8;Q3U2H3;A0A0U1RPZ0	MK03_MOUSE	Mapk3	Mitogen-activated protein kinase 3	1288.32	1652.8	3166.35	1341.33	1355.88	1455.94	1339.34	1704.25	1491.71	1120.96	533.423	868.132
Q63850	Q63850;Q5FWJ9;Q3TFE2;Q3THR9;Q3U2X1;Q3UDG5	NUP62_MOUSE	Nup62	Nuclear pore glycoprotein p62		619.682		232.884	246.579	158.812	480.416	1062.31	431.611	494.978
Q63912	Q63912;G3XA53;Q3UVV3	OMGP_MOUSE	Omg	Oligodendrocyte-myelin glycoprotein	6402.67	3035.97	8852.05	7224.95	8807.27	7968.01	7957.73	9660.2	5438.52	10930.3	10862.2	10426.9
Q63943	Q63943;E9Q5E0;Q3URR2;Q921S6	MEF2D_MOUSE	Mef2d	Myocyte-specific enhancer factor 2D				446.074		495.081		580.844		469.893	451.544
Q63959	Q63959;E9QKI2;A0A140LHI4;A0A140LHT3;A0A140LIW8	KCNC3_MOUSE	Kcnc3	Potassium voltage-gated channel subfamily C member 3				533.131	663.387	502.684	871.976			942.947	662.892
Q64010	Q5ND51;Q64010;Q8BPE7;F7D232;Q5ND50;Q8JZR2;Q920I1	CRK_MOUSE	Crk	Adapter molecule crk	1025.75			965.154	1060.2	1063.23	727.98	838.831	792.979	1345.13	854.174	839.675
Q64012	Q64012;A2AU60;A2AU61;A2AU62;Q3TGD3;Q3U3F6	RALY_MOUSE	Raly	RNA-binding protein Raly	3622.71	2570.18		1409.22	926.353	1126.47	1761.09	2654.63	2059.32	1168.91	2599.99	1179.72
Q640R3	Q640R3;B2RSY3	HECAM_MOUSE	Hepacam	Hepatic and glial cell adhesion molecule				106.673
Q64133	Q64133;Q3TPD9;Q3UJ53;Q3U2X5	AOFA_MOUSE	Maoa	Amine oxidase [flavin-containing] A	678.81		1688.17	921.647	1036.1	1167.58	1024.06	1258.11	853.523	1262.62	1332.64	237.916
Q64152	Q64152;Q3UJR8	BTF3_MOUSE	Btf3	Transcription factor BTF3				760.382			379.538			731.39		365.591
Q641P0	Q641P0	ARP3B_MOUSE	Actr3b	Actin-related protein 3B	1600.55	1198.81		1574.94	1663.55	1603.73	1407.3	1343.87	1845.08	1995.83	1426.8	2579.25
Q64331	Q64331;V9GX76;B2RWR8;E9PVU0;E9Q174;E9Q175;Q6A077;V9GXM4	MYO6_MOUSE	Myo6	Unconventional myosin-VI				500.306	372.049	524.23		857.705	618.387	537.447	473.918
Q64332	Q64332	SYN2_MOUSE	Syn2	Synapsin-2	7836.04	5236.94	4360.34	15795	14994.5	12979.3	9685.04	9142.68	10120.7	9406.22	6535.46	9239
Q64336	Q64336;A2AR81	TBR1_MOUSE	Tbr1	T-box brain protein 1				142.563	124.01
Q64373	Q64373;Q5HZH3;A2AHX9;O35843;Q3T9W4;Q99N35;Q99N36;Q9QWX2	B2CL1_MOUSE	Bcl2l1	Bcl-2-like protein 1				481.779	349.593	331.176	340.859	294.427		559.819		474.016
Q64374	Q64374	RGN_MOUSE	Rgn	Regucalcin	662.753	1445.81		135.397
Q64433	Q64433;Q4KL76;Q9JI95	CH10_MOUSE	Hspe1	10 kDa heat shock protein, mitochondrial	5153.23	4468.26	7320.17	6923.14	6661.48	6630.79	5241.18	5778.1	6376.43	5037	4504.52	5377
Q64436	Q64436;Q91WH7	ATP4A_MOUSE	Atp4a	Potassium-transporting ATPase alpha chain 1	1167.7	824.411	4608.13	2535.08	3294.17	3300.97	2416.19	2375.41	2368.21	2670.47	1826.15	1503.71
Q64487	A2A8L5;Q64487;B9EJA3;E9PVW8;E9Q7I7;G3UWK6;G3UX60;G3UY75;G3UYU6;A0A1Y7VNR5	PTPRD_MOUSE	Ptprd	Receptor-type tyrosine-protein phosphatase delta	706.904	918.918		849.871	1045.99	1229.44	845.568	992.468	1275.97	1205.19	793.542	931.905
Q64511	Q64511;Q3TR62;Q8BRY5	TOP2B_MOUSE	Top2b	DNA topoisomerase 2-beta	1149.44	716.315	744.002	466.294	479.016	426.217	1073.52	914.091	367.336	767.974		751.331
Q64514	Q64514;A0A087WRC0;Q3TB11;Q3TW28;Q3U4M7;Q05DJ9;Q3V3M8;Q3V451	TPP2_MOUSE	Tpp2	Tripeptidyl-peptidase 2	693.526			975.042	841.776	1094	812.335	986.24	1468.67	1081.1	1453.97	1084.5
Q64520	Q64520;E9Q7K1	KGUA_MOUSE	Guk1	Guanylate kinase	447.859			294.39	422.221		378.521	1014.82	282.148	278.135		178.226
Q64523;Q6GSS7	C0HKE1;C0HKE2;C0HKE3;C0HKE4;C0HKE5;C0HKE6;C0HKE7;C0HKE8;C0HKE9;Q64523;Q6GSS7;Q8BFU2;Q8CGP5;Q8CGP6;Q8CGP7;Q8R1M2;Q8CGP4;A0A0N4SV66;A0AUV1;A2AB79;A3KPD0;B2RVF0;B2RWH3;Q149V4;Q64426;Q61668	H2A2A_MOUSE;H2A2C_MOUSE	H2ac20;Hist2h2aa1	Histone H2A type 2-C	200763	63732.6	341392	412288	533584	345673	217205	384965	138002	226823	140446	132978
Q64527	Q64527;Q0VBT1	WNT8A_MOUSE	Wnt8a	Protein Wnt-8a				944.176	568.437	1081.55
Q64674	Q64674;Q543H0;Q3UJL7;Q8BSZ8	SPEE_MOUSE	Srm	Spermidine synthase	2080.35	1488.75		1086.06	770.065	1347.83	769.069	633.57	1121.42	614.484	822.67	1282.92
Q64727	Q64727	VINC_MOUSE	Vcl	Vinculin	679.655	1598.48	2615.74	742.315	700.514	636.162	732.812	858.25	1007.49	679.901	785.489	728.884
Q64729	Q4FJL1;Q64729;E9Q418;Q3U485;Q9D5H8	TGFR1_MOUSE	Tgfbr1	TGF-beta receptor type-1							605.504					363.698
Q64737	Q64737;Q3UJP8;Q3TH49;A0A338P676;A0A338P6X4;D6RCG1	PUR2_MOUSE	Gart	Trifunctional purine biosynthetic protein adenosine-3	677.523			1151.49	1374.98	930.432	1104.28	1142.19		1004.51	1534.72
Q66L44	Q66L44;E9PW07	CBARP_MOUSE	Cbarp	Voltage-dependent calcium channel beta subunit-associated regulatory protein				117.738	125.694	67.113
Q68FD5	Q68FD5;Q5SXR6;Q80U89;Q3UPJ3	CLH1_MOUSE	Cltc	Clathrin heavy chain 1	4673.89	4443.8	11039.5	15203.8	13149.6	14161	11589.7	9757.6	7383	7793.25	7119.39	6595.88
Q68FD9	Q68FD9;D3YTS3	K1549_MOUSE	Kiaa1549	UPF0606 protein KIAA1549		226.811		593.37	553.478	602.498	414.67			381.561
Q68FE6	Q68FE6	RIPR1_MOUSE	Ripor1	Rho family-interacting cell polarization regulator 1	211.064					494.901	273.429		151.145	656.511	923.581	376.417
Q68FF6	Q68FF6;Q5F258	GIT1_MOUSE	Git1	ARF GTPase-activating protein GIT1	4260.14	2325.83	7009.68	1983.41	2733.75	1473.12	3007.29	2524.15	2226.04	1359.59	2663.41	3632.63
Q68FG2	Q3UGZ4;Q68FG2;Q68FM2;Q6A087;Q80ZK2	Q68FG2_MOUSE	Sptbn2	Spectrin beta chain	10700.3	9702.43	11392.3	9997.43	9406.55	10107.9	10582.5	10410.7	10559	9231.56	12042	11917.6
Q68FH0	Q68FH0;A2AS45;A2AS47	PKP4_MOUSE	Pkp4	Plakophilin-4				524.677		563.627				572.819
Q68FL4	Q68FL4;F8WI65;Q80TQ9;F8WGT1;H3BKT5;Q3TSQ0;Q80WX1	SAHH3_MOUSE	Ahcyl2	Putative adenosylhomocysteinase 3			1931.09	2126.79	2706.32	2162.04			1571.62	2326.03		3989.93
Q68FL6	Q68FL6;E9QB02;F6W0G8	SYMC_MOUSE	Mars1	Methionine--tRNA ligase, cytoplasmic	2706.93	3253.18	3784.54	1805.49	1574.55	1019.64	1513.76	1767.64	2508.15	2084.39	2020.37	3036.01
Q68FM6	Q68FM6	PPR29_MOUSE	Elfn2	Protein phosphatase 1 regulatory subunit 29	581.19			505.549	835.184	973.422	641.845		1133.12	421.246		787.813
Q69Z26	Q69Z26;F8WH58	CNTN4_MOUSE	Cntn4	Contactin-4	942.211	889.802		555.178	1173.84	1079.57	1669.23		1467.75	1660.73	2070.62	1352.81
Q69Z98	Q5RJI5;Q69Z98;D3Z5P0;G3FEZ6;G3UWV4;G3UXM5;G3UYN4;G3UZ19;G3UXY1;G3UZN4	BRSK2_MOUSE	Brsk2	Serine/threonine-protein kinase BRSK2	1324.09	2049.82	1416.46	823.316	1047.97	1001.57	799.191	514.79	1457.05	426.146	1100.73	1110.26
Q69Z99	Q69Z99;A0A0J9YTU9;A0A0J9YTW0;A0A0J9YV10	ZN512_MOUSE	Znf512	Zinc finger protein 512	1078.01			284.949	386.038	638.099	467.51	567.328
Q69ZK0	Q69ZK0;B2RXQ5;B9EKR4;I7HPV9	PREX1_MOUSE	Prex1	Phosphatidylinositol 3,4,5-trisphosphate-dependent Rac exchanger 1 protein				238.15	202.35	225.456
Q69ZK9	Q69ZK9	NLGN2_MOUSE	Nlgn2	Neuroligin-2	1271.97	837.392		818.273	1135.82	677.977	1051.01	833.602	511.221	1407.16	1398.38	1492.3
Q69ZR2	Q69ZR2;F8WIE5;Q3UQY6	HECD1_MOUSE	Hectd1	E3 ubiquitin-protein ligase HECTD1				290.356		507.041	226.568			746.296		573.3
Q69ZU6	Q69ZU6;E9PWD2;E9QNR5	THS7A_MOUSE	Thsd7a	Thrombospondin type-1 domain-containing protein 7A	1938.03	3520.8		257.933	339.385				1585.61		809.802	776.581
Q69ZZ6;Q80W04	Q69ZZ6;Q80W04;A0A0N4SWB9;F8WJ98;Q3T9T1;Q3TYQ4;Q3TZY4;A0A5F8MQA9;Q8K2V2	TMCC1_MOUSE;TMCC2_MOUSE	Tmcc1;Tmcc2	Transmembrane and coiled-coil domains protein 1	409.21	559.409				422.691	301.003			383.851
Q6A028	Q6A028	SWP70_MOUSE	Swap70	Switch-associated protein 70				515.152	527.759	917.533				629.072
Q6A065	Q6A065;A0A0A6YXK7;H7BX26	CE170_MOUSE	Cep170	Centrosomal protein of 170 kDa	574.287		638.076	460.78	384.69	899.748	863.736	833.265	663.966	666.618	632.283	537.305
Q6A068	Q6A068;A0A1W2P6Q8;A0A1W2P7H4;A0A1W2P7S8;A0A1W2P7Z8;A0A1W2P855;Q3UCF2;Q05DT4	CDC5L_MOUSE	Cdc5l	Cell division cycle 5-like protein	552.549			232.621				104.14	347.542
Q6A0A9	Q6A0A9;Q3V3S0;Q7TMZ0	F120A_MOUSE	FAM120A	Constitutive coactivator of PPAR-gamma-like protein 1	983.327	569.334	1610	777.463	1192.6	795.304	1186.92	2080.93	1223.09	1038.46	991.777	1033.98
Q6A4J8	Q6A4J8;E9PXY8;F8VPX1;E0CY04	UBP7_MOUSE	Usp7	Ubiquitin carboxyl-terminal hydrolase 7	902.218	948.559		534.153	459.559	531.009	724.605	815.768	1282.16	854.865	957.032	739.095
Q6DFV3	Q6DFV3;A0A0A0MQE8;B2RWX1;B7ZCJ0;B7ZCJ1;G3UWM5	RHG21_MOUSE	Arhgap21	Rho GTPase-activating protein 21				220.997		225.66
Q6DFW4	Q6DFW4;A0A0A0MQ76;A0A087WP00;A0A087WQ46	NOP58_MOUSE	Nop58	Nucleolar protein 58	707.258	802.057		52.1769				200.668	324.147		111.846
Q6DIC0	Q3TKT4;Q6DIC0;A0A0R4J170;H3BLH0;F2Z4A9;H3BJK2;Q3UI73;Q7TND4;A0A140LHE2;A0A140LHF4;A0A140LHP6;A0A140LHZ8;A0A140LI14;A0A140LID0;A0A140LIM0;A0A140LIQ9;A0A140LIV3;A0A140LJK1;H3BJI1;H3BJM2;H3BK47;H3BKJ3;H3BLI4;Q8R0K1;Q8R1W7;Q8R569;Q9D007	SMCA2_MOUSE	Smarca2	Probable global transcription activator SNF2L2	1283.71	1487.43		338.35	325.346	414.857	520.156	1314.13	2386.35	605.18	674.861	696.375
Q6GQT9	Q6GQT9	NOMO1_MOUSE	Nomo1	BOS complex subunit NOMO1	1004.95			864.249	529.434	608.601	843.37	1094.79	959.032	810.223	323.767	479.309
Q6GQW0	Q6GQW0;B2RUH2;H7BWX5	ABTB3_MOUSE	Abtb3	Ankyrin repeat and BTB/POZ domain-containing protein 3						417.751	378.637		271.124	303.158
Q6GTX3	Q6GTX3	Q6GTX3_MOUSE	Apoe	Apolipoprotein E				336.241	714.68	251.169				436.528		352.112
Q6I6G8	Q8K4P8;Q6I6G8;A0A1Y7VJ05	HECW2_MOUSE	Hecw2	E3 ubiquitin-protein ligase HECW2	419.549			413.269	262.84	448.172	780.477	597.377		683.801		564.401
Q6IFX2	P19001;Q61781;Q9QWL7;Q61414;Q6IFX2;B1AQ78;B1AQ77	K1C42_MOUSE	Krt42	Keratin, type I cytoskeletal 42	3868.88	5329.51	18309.3	1849.52	3011.89	3445.94	4840.67	3634.25	6628.06	4448.15	6502.72	3748.67
Q6IQY0;Q6PG98	Q6IQY0;Q6PG98	Q6IQY0_MOUSE;Q6PG98_MOUSE	Fdxr	NADPH:adrenodoxin oxidoreductase, mitochondrial	519.178	3249.5		984.512	2202.16	1418.23	1681.86	1349.8	1340.61	1306.7	2212.73	1194.2
Q6IR34	Q6IR34;A2AIV3;F6SX81;Q8R0E6	GPSM1_MOUSE	Gpsm1	G-protein-signaling modulator 1	1818.22			656.08	1108.7	1154.17	989.923	1621.38	1734.31	1277.89		2839.82
Q6IRU2	Q6IRU2	TPM4_MOUSE	Tpm4	Tropomyosin alpha-4 chain				596.871	463.958	451.368	604.577	686.441	392.234	504.643		273.736
Q6IRU5	Q6IRU5;A2VCP8;Q3TJ95;Q3TWZ9	CLCB_MOUSE	Cltb	Clathrin light chain B	1576.57	836.262	1230.14	2735.25	2908.95	2745.11	2470.93	2619.92	2192.03	2256.47	2351.64	1518.92
Q6IRU7	Q6IRU7;Q8K0Y4	CEP78_MOUSE	Cep78	Centrosomal protein of 78 kDa			1845.69	2276.74								2806.63
Q6KAR6	Q6KAR6;Q8BIT7;Q8K0E2	EXOC3_MOUSE	Exoc3	Exocyst complex component 3				956.236	735.263	683.247	428.417			928.823	1244.85	540.519
Q6NS60	Q6NS60;Q3UGY7	FBX41_MOUSE	Fbxo41	F-box only protein 41	935.192	932.187		336.529	312.676	552.435	582.592		884.128	468.999	885.764	587.478
Q6NTA4;Q80X95	Q6NTA4;Q80X95;G3UYP1	RRAGA_MOUSE;RRAGB_MOUSE	Rraga;Rragb	Ras-related GTP-binding protein B	549.262			786.032	333.248	562.064	715.104			337.853		437.021
Q6NV83	Q6NV83;A0A087WRG2	SR140_MOUSE	U2surp	U2 snRNP-associated SURP motif-containing protein	741.508	576.05		876.623	431.624	686.795	611.161	756.228	881.113	423.653	333.756	903.82
Q6NVE8	Q6NVE8	WDR44_MOUSE	Wdr44	WD repeat-containing protein 44	803.181			463.465	360.519	337.329	463.434		639.705	676.238		259.047
Q6NVF9	Q6NVF9;H3BJW3;H3BJ30;H3BKW0	CPSF6_MOUSE	Cpsf6	Cleavage and polyadenylation specificity factor subunit 6	3997.5	3836.73		986.186	538.546	1188.3	1762.77	2215.12	4068.33	2144.52	1774.92	3032.68
Q6NVG1	Q6NVG1	LPCT4_MOUSE	Lpcat4	Lysophospholipid acyltransferase LPCAT4				157.699	104.657	190.59				98.1253
Q6NXH9	Q6NXH9	K2C73_MOUSE	Krt73	Keratin, type II cytoskeletal 73	4769.52	4054.98	45671.9	2922.49	5247.84	6959.98	2701.11	1792.88	8529.44	1076.44	3895.08	1622.76
Q6NXK2	Q6NXK2;S4R2I9;S4R1H5	ZN532_MOUSE	Znf532	Zinc finger protein 532				466.712
Q6NXK7	Q6NXK7;E9QN98	DPP10_MOUSE	Dpp10	Inactive dipeptidyl peptidase 10				503.689	367.459	577.082		165.612
Q6NZB0	Q6NZB0;A2ALF0;A2ALF2;A2ALF3;F7CXJ2	DNJC8_MOUSE	Dnajc8	DnaJ homolog subfamily C member 8	1296.05	710.387		450.312	608.448	463.425	584.764	314.33	1267.03	635.083	1114.54	770.612
Q6NZJ6	Q6NZJ6;A0A0J9YUS5;E9PVC5;E9PVC6;E9Q9E1;Q6PD42;Q8K0J8;Q8R2V4	IF4G1_MOUSE	Eif4g1	Eukaryotic translation initiation factor 4 gamma 1	1679.15	1716.76		1287.02	1395.64	1161.14	1368.44	1656.41	1543.88	1115.96	1890.33	1831.78
Q6NZL0	Q6NZL0	MTCL3_MOUSE	Mtcl3	Microtubule cross-linking factor 3	1869.05	1825.85	1182.57	1166.98	919.052	1026.92	788.781	1130.31	1772.42	1093.2	1126.96	1561.29
Q6NZR5	Q6NZR5;Q8CDP6;O70349;Q8R3X0	SKI2_MOUSE	Skic2	Superkiller complex protein 2	487.283	1104		347.378	165.938	454.603				173.054
Q6P069	Q6P069	SORCN_MOUSE	Sri	Sorcin	1166	1146.16	2815.42	3328.35	2480.7	3027.83	3551.63	2299.73	1777.41	2860.32	2312.91	2191.24
Q6P1B1	Q6P1B1;Q3UE92;A0A494BBG8;Q3TL27;Q3UKF5;Q8BKH1;Q8BV43;Q8VDK8;S4R1I3	XPP1_MOUSE	Xpnpep1	Xaa-Pro aminopeptidase 1				430.122	36.6226	175.916	446.544	426.883		393.704	680.285	575.819
Q6P1D5	Q6P1D5;A0A0G2JG23;A0A0R4J0Y4;A0A1D5RMI4;A0A1D5RMJ7;A0A0G2JFG4;Q80TP0	SE6L1_MOUSE	Sez6l	Seizure 6-like protein				449.792	593.85	620.791	733.887			508.174		679.128
Q6P1F6	Q6P1F6;Q571J7;Q3TPC5;Q3TT94;Q7TPQ7;Q9CWU3	2ABA_MOUSE	Ppp2r2a	Serine/threonine-protein phosphatase 2A 55 kDa regulatory subunit B alpha isoform	3133.42	2396.86	2690.42	2765.2	3227.51	3297.22	2579.07	3810.45	4283.5	3018.95	3106.61	3416.03
Q6P4S6	Q6P4S6;F6S7W6;F6U8X4;F6U6U5	SIK3_MOUSE	Sik3	Serine/threonine-protein kinase SIK3				759.479		451.466				324.896
Q6P4T2	Q6P4T2;Q8BYH6	U520_MOUSE	Snrnp200	U5 small nuclear ribonucleoprotein 200 kDa helicase	2741.45	1527.92		1269.99	383.213	650.849	641.85	1679.77	1686.53	1260.23	2498.65	1997.76
Q6P5D8	Q6P5D8	SMHD1_MOUSE	Smchd1	Structural maintenance of chromosomes flexible hinge domain-containing protein 1				1110.07	706.88	1097.8		1271.06		694.228
Q6P5F9	Q6P5F9	XPO1_MOUSE	Xpo1	Exportin-1	283.232	1927.45		738.154	637.414	826.016	353.312	677.788	460.716	693.045		410.609
Q6P8I4	Q6P8I4;D3YWA4;F8WI88;Q3KQH9;Q3TM89;Q3UCC5	PCNP_MOUSE	Pcnp	PEST proteolytic signal-containing nuclear protein	1743.53			640.272	672.948	1115.68	1371.8	1109.3	2533.06	1028.15	2522.03	1215.13
Q6P8K8	Q6P8K8	CBPA4_MOUSE	Cpa4	Carboxypeptidase A4	3297.88	1464	33451.2	498.126	5558.38	442.822	1127.23	696.133	6256.08	2005.17	3975.77	1030.31
Q6P8X1	Q6P8X1;A0A1W2P701	SNX6_MOUSE	Snx6	Sorting nexin-6	531.453	727.99		561.988	399.345	393.259	553.475	507.602		373.153	367.589	591.407
Q6P9K8	Q6P9K8;B7ZNJ3	CSKI1_MOUSE	Caskin1	Caskin-1	900.433	1887.31		1044.32	1230.78	1124.92	1293.22	1396.63	1132.21	944.969	1494.43	1150.02
Q6P9K9	Q6P9K9;Q6ZQ56;A0A087WPQ9;E9Q2X2	NRX3A_MOUSE	Nrxn3	Neurexin-3	2810.27	1909.35	833.877	1317.48	1406.24	1976.29	1429.72	2356.51	1903.28	1904.87	2243.59	3025.4
Q6P9L6	Q6P9L6;A0A1L1SU97	KIF15_MOUSE	Kif15	Kinesin-like protein KIF15	1858.94	856.458		1746.25	1495.01	1747.52	950.083	354.354	1012.05	1549.47	1673.74	1237
Q6P9R2	Q6P9R2;F7AVI9;Q6ZPX7	OXSR1_MOUSE	Oxsr1	Serine/threonine-protein kinase OSR1	1780.58	1611.36		815.831	1501	378.346	1378.68				530.445	1320.35
Q6PA06	Q6PA06;Q8BYP9;E9QND8	ATLA2_MOUSE	Atl2	Atlastin-2				414.429	184.954	351.452	515.639	627.962	422.752	492.327		758.079
Q6PAK3	Q6PAK3;Q9JIF0;Q3TPF5;Q3UIG8;Q80WB1;Q8C2D7;A0A140LHS4;A0A140LJ70;A0A171KXD3;Q80WV6;A0A140LI33;A0A140LJF4	ANM8_MOUSE	Prmt8	Protein arginine N-methyltransferase 8	428.769	205.439		234.476	375.081	489.814	511.345			564.141	983.251	449.837
Q6PAR5	Q6PAR5;F6X819;F7ADS7	GAPD1_MOUSE	Gapvd1	GTPase-activating protein and VPS9 domain-containing protein 1	779.404	702.21		939.191	719.344	596.577	779.383	940.011	1136.46	1011.7	1172	934.397
Q6PB44	Q6PB44	PTN23_MOUSE	Ptpn23	Tyrosine-protein phosphatase non-receptor type 23	691.796	716.58		784.843	882.205	958.545	938.498	1360.27	860.385	1230.76	572.223	712.841
Q6PB66	Q6PB66	LPPRC_MOUSE	Lrpprc	Leucine-rich PPR motif-containing protein, mitochondrial				900.755	850.702	766.667		522.738
Q6PB90;Q91XZ4	Q91XZ4;Q14BM8;Q6PB90;Q8CB45;Q8CBD2;Q91Y03;Q3TUJ6;Q3UH89;Q3UYA2;Q4KMS2;Q52KQ3;Q6NXY6;Q7TQF1;Q8C8Z3;Q8CBE8;Q8CC02;Q8CCK1;Q8CE07;Q8CEA8;Q8K486;Q91V48;Q91VD8;Q91XX2;Q91XX3;Q91XX4;Q91XX7;Q91XX8;Q91XZ5;Q91XZ6;Q91XZ8;Q91Y01;Q91Y04;Q91Y06;Q925L0;Q925L2;Q925L4;Q925M2;B2RUH4;B2RUH7;B2RWV0;E9Q5G2;Q6NZD8;Q6NZD9;Q80TB2;Q8BQT7;Q8BRL8;Q8CCS3;Q8CDY9;Q8K1H2;Q91XZ1;Q91XZ3;Q91Y00;Q925C9;Q925L6;Q925M0;Q925M5;Q925M6;…	PCDB6_MOUSE;PCDBE_MOUSE	Pcdhb14;Pcdhb6	Protocadherin beta-14	164.45
Q6PB93	Q6PB93;Q3UA32;Q3UM52	GALT2_MOUSE	Galnt2	Polypeptide N-acetylgalactosaminyltransferase 2				297.772		301.738	410.693	514.146		392.712		493.786
Q6PCP5	Q6PCP5;E0CYB9;A0A1S6GWF9;A0A1S6GWG0;E0CYI3	MFF_MOUSE	Mff	Mitochondrial fission factor				321.758						640.894
Q6PD24	Q6PD24;Q9CW76	AN13D_MOUSE	Ankrd13d	Ankyrin repeat domain-containing protein 13D				267.423		464.146				229.984
Q6PDG5	Q6PDG5;A0A1W2P6N7;Q3UID0	SMRC2_MOUSE	Smarcc2	SWI/SNF complex subunit SMARCC2	1643.59	1327.36		647.845	473.55	972.477	1061.58	1438.64	1965.14	988.4	1432.47	897.496
Q6PDI5	Q6PDI5;A2ALV7	ECM29_MOUSE	Ecpas	Proteasome adapter and scaffold protein ECM29				141.211	127.686
Q6PDL0	Q6PDL0;A0A1D5RM94	DC1L2_MOUSE	Dync1li2	Cytoplasmic dynein 1 light intermediate chain 2				386.817	495.326	380.592				264.243
Q6PDM2	Q6PDM2;H7BX95	SRSF1_MOUSE	Srsf1	Serine/arginine-rich splicing factor 1	13479.2	8283.02		1416.19	1347.48	2283.4	3656.78	6842.51	6424.56	2303.58	4959.43	4522.92
Q6PDY2	Q6PDY2;A0AA74KTB8	AEDO_MOUSE	Ado	2-aminoethanethiol dioxygenase				371.561	521.667	761.294	300.221	664.232	432.886	758.031	580.911	561.081
Q6PE13	Q6PE13;A0A0N4SVB5;Q8BG44	PRRT3_MOUSE	Prrt3	Proline-rich transmembrane protein 3	730.148	798.055	1492.04	1514.03	1403.17	1862.57	2823.61	1333.78	1462.04	1237.6	1644.43	1297.05
Q6PER3	Q6PER3;Q2UZW7	MARE3_MOUSE	Mapre3	Microtubule-associated protein RP/EB family member 3	5130.61	5442.95	3273.87	2041.49	2021.72	3045.9	2146.64	2864.48	4554.95	2501.8	3574.32	3838.78
Q6PF93	Q6PF93;D3YZ98;E9QLS6	PK3C3_MOUSE	Pik3c3	Phosphatidylinositol 3-kinase catalytic subunit type 3	1267.99			392.303	595.283
Q6PFD5	Q6PFD5;B1AS06;Q3TY61	DLGP3_MOUSE	Dlgap3	Disks large-associated protein 3				539.425		313.583	378.735
Q6PFD9	Q6PFD9;A0A1B0GSX7;A0A140T8J8;A0A1B0GRA7;A0A1B0GRB5;B2RQL0;B7ZN81;Q3TPG3;Q3UJE5	NUP98_MOUSE	Nup98	Nuclear pore complex protein Nup98-Nup96	1525.86			1069.12	1318.99		657.861	1212.58		970.989	833.309	721.217
Q6PGB8;Q91ZW3	Q6PGB8;Q91ZW3;Q05DE7;F6Z6F4	SMCA1_MOUSE;SMCA5_MOUSE	Smarca1;Smarca5	Probable global transcription activator SNF2L1	925.112	436.843		179.448		1026.06	664.977	912.526	822.689	424.7	237.664	438.849
Q6PGF7	Q6PGF7	EXOC8_MOUSE	Exoc8	Exocyst complex component 8	1413.58	1843.36		1282.8	1462.14	1395.96	660.597	991.034	2076.45	1570.22	1667.49	939.555
Q6PGN3	Q6PGN3;A0A0A6YWI6;A0A0A6YX33;A0A0A6YX71	DCLK2_MOUSE	Dclk2	Serine/threonine-protein kinase DCLK2	943.682	1721.11		267.675		352.417	658.736	853.299	1443.39	1241.61	1511.94	1381.63
Q6PH08	Q6PH08;Q3UHT7;Q5J8K5;Q5J8K6;Q5J8K7;Q5J8K8	ERC2_MOUSE	Erc2	ERC protein 2	872.106	686.109		1043.37	847.93	1017.15	1442.67	801.197	862.942	879.214	864.736	1105.36
Q6PHN9	Q6PHN9;Q3U0T9	RAB35_MOUSE	Rab35	Ras-related protein Rab-35	814.367	602.279	751.854	1121.09	1022.97	1273.25	848.615	721.882	1064.86	761.702	771.638	808.292
Q6PHS9	Q6PHS9;A0A411ACW5;A0A411ACX9;A0A411ACZ2;E9Q683;Q920H7	CA2D2_MOUSE	Cacna2d2	Voltage-dependent calcium channel subunit alpha-2/delta-2				381.012	801.559	849.589	691.655				429.842
Q6PHU5	Q6PHU5	SORT_MOUSE	Sort1	Sortilin	475.138			1057.1	1106.43	651.328	838.668	1377.53	1363.79	946.954	1062.09	260.639
Q6PHZ2	A0A0G2JGS4;Q6PHZ2;E9Q1T1;E9Q1W0;Q8C8X9	KCC2D_MOUSE	Camk2d	Calcium/calmodulin-dependent protein kinase type II subunit delta	133.662			194.627
Q6PIC6	Q6PIC6;Q8VCE0;A0A0G2JGX4;Q8R0E8	AT1A3_MOUSE	Atp1a3	Sodium/potassium-transporting ATPase subunit alpha-3	23629.5	16793	33588	44410	52000.1	51124.3	41132.5	33924.1	30521.2	32553.1	23521.7	18922.8
Q6PIE5	Q3UHK5;Q6PIE5;D3YYN7;Q6ZQ49	AT1A2_MOUSE	Atp1a2	Sodium/potassium-transporting ATPase subunit alpha-2	4780.67	2559	7740.94	9996.96	14002.4	9567.72	9677.66	6633.28	6281.44	7887.94	7199.25	4161.24
Q6PJ91	P19639;Q6PJ91	Q6PJ91_MOUSE	Gstm7	Glutathione S-transferase	587.788			888.889	912.801	390.898	443.08	923.82	442.907	792.17	819.816	1341.41
Q6Q477	Q6Q477;F7AAP4;D1FNM8;D1FNM9;E9Q828;H2BL43	AT2B4_MOUSE	Atp2b4	Plasma membrane calcium-transporting ATPase 4	3633.8	1260	5426.4	7148.78	8023.01	11567.6	10518.6	7560.6	7177.2	9876.92	7535.93	5589.53
Q6R891	Q6R891;Q8C3W4	NEB2_MOUSE	Ppp1r9b	Neurabin-2	2181.41	2141.58	2699.6	1551.94	2083.68	1798.06	2747.37	2055.01	2820.66	2527.61	3013.44	2767.79
Q6RHR9	Q6RHR9;A0A0N4SUZ0;A0A0N4SWH0;A0A0R4J0S6;B9EKC0;E9PZ12;Q3TQ86;Q4H4B4;Q4H4B5;Q4VBG2;Q5DTM1;Q8CCP7	MAGI1_MOUSE	Magi1	Membrane-associated guanylate kinase, WW and PDZ domain-containing protein 1	246.734		1460.69	268.014		384.866	368.82			361.185		578.455
Q6URW6	Q6URW6;A0A140LI60;K3W4R2;Q7TQH2	MYH14_MOUSE	Myh14	Myosin-14			1023.99	176.536		259.012	267.656			672.851
Q6VNB8	Q6VNB8;G3UYW1;A0A1D5RLV7	WDFY3_MOUSE	Wdfy3	WD repeat and FYVE domain-containing protein 3				162.963		149.339	201.185
Q6WKZ8	Q6WKZ8;Q3UPU3;Q3UHE0	UBR2_MOUSE	Ubr2	E3 ubiquitin-protein ligase UBR2			708.903	288.046	258.465	185.387	458.718	335.898	486.694	333.049		373.917
Q6WQJ1	Q6WQJ1;A4FU75	DGLA_MOUSE	Dagla	Diacylglycerol lipase-alpha				516.838	479.649	632.861	594.914		775.995	909.959		660.525
Q6WVG3	Q5DTY9;Q6WVG3;A0A0R4J2B2;Q8CBQ4	KCD12_MOUSE	Kctd12	BTB/POZ domain-containing protein KCTD12	1787.09	466.524	3027.98	3398.87	3475.17	3095.67	3648.06	2795.56	2959.94	3256.36	1920.09	1936.65
Q6Y685	Q6Y685;F8VQ95	TACC1_MOUSE	Tacc1	Transforming acidic coiled-coil-containing protein 1	401.165			248.983		290.753	356.809		327.913	616.113		158.301
Q6Y7W8	Q6Y7W8;E9Q2M5;G3UWR2;G3UYG6;G3UYR9;Q3TUA5;Q8C585	GGYF2_MOUSE	Gigyf2	GRB10-interacting GYF protein 2				114.077		293.154	150.313	386.254	425.736	272.351
Q6ZPE2	Q6ZPE2	MTMR5_MOUSE	Sbf1	Myotubularin-related protein 5	822.401	739.102	3159.24	2292.08	1714.72	2256.96	2345.86	1786.73	2116.22	2051.74	1270.74	1366.41
Q6ZPJ3	Q6ZPJ3	UBE2O_MOUSE	Ube2o	(E3-independent) E2 ubiquitin-conjugating enzyme UBE2O	1280.55	1573.1	1183.66	1312.51	1368.79	1890.45	2269.74	2271.73	2247.16	2346.65	1823.66	2171.02
Q6ZPQ6	Q6ZPQ6;E9PYJ7	PITM2_MOUSE	Pitpnm2	Membrane-associated phosphatidylinositol transfer protein 2	866.224	803.681	1047.2	803.586	1172.59	1120.63	1017.78	1393.92		897.398	889.377	700.618
Q6ZPS0	Q6ZPS0	Q6ZPS0_MOUSE	Rrbp1	MKIAA1398 protein (Fragment)	1343.25	1140.58	1416.56	1003.64	959.099	892.144	1107.81	785.747	1066.72	1336.53	1056.29	1223.27
Q6ZQ08	Q6ZQ08;A0A1D5RMJ8;B2RXR3;B7ZWL1	CNOT1_MOUSE	Cnot1	CCR4-NOT transcription complex subunit 1		592.102		610.277	586.381	737.799	543.297	772.125		822.75	668.338	689.981
Q6ZQ18	Q6ZQ18;A0A1W2P7T9	EFR3B_MOUSE	Efr3b	Protein EFR3 homolog B				296.271	319.982		321.178
Q6ZQ38	Q6ZQ38;Q3UMI9	CAND1_MOUSE	Cand1	Cullin-associated NEDD8-dissociated protein 1	3056.31	1586.67	5603.63	2584.08	3195.68	3072.37	3214.41	2896.82	3545.9	3784.76	3596.9	4391.81
Q6ZQ53	Q8R4X3;F6YJB6;Q6ZQ53;V9GXJ1	Q6ZQ53_MOUSE	Cpne1	MKIAA0765 protein (Fragment)				475.967		578.535	931.912	603.655	559.399	587.291		815.102
Q6ZQ58	Q6ZQ58;Q3UU34;Z4YJT3	LARP1_MOUSE	Larp1	La-related protein 1				621.73		190.8				207.667	309.781
Q6ZQI3	Q6ZQI3	MLEC_MOUSE	Mlec	Malectin				370.231	339.024
Q6ZQK5	Q6ZQK5;A0A338P6P6;D4AFX6;A0A2R8W6H4	ACAP2_MOUSE	Acap2	Arf-GAP with coiled-coil, ANK repeat and PH domain-containing protein 2				87.2598		201.086
Q6ZWN5	Q6ZWN5	RS9_MOUSE	Rps9	Small ribosomal subunit protein uS4	3175.06	2076.14	4858.14	5251.83	2594.5	3317.86	2873.8	5134.04	3382.59	3557	2573.98	3912.44
Q6ZWR4;Q925E7	Q6ZWR4;Q925E7;A0A668KLA9;Q8BG02;F6RV17	2ABB_MOUSE;2ABD_MOUSE	Ppp2r2b;Ppp2r2d	Serine/threonine-protein phosphatase 2A 55 kDa regulatory subunit B beta isoform	2294.1	1665.53		1516.59	1841.41	2652.72	2274.72	2394.09	2365.6	2051.15	1845.09	2439.21
Q6ZWV3	P86048;Q6ZWV3;A2AM97;I7HLV2;Q3THJ6	RL10_MOUSE	Rpl10	Large ribosomal subunit protein uL16	2039.93	1699.71		4615.77	1949.43	1496.01	1069.9	3208.23	2120.39	1391.37	1604.02	2809.47
Q6ZWV7	Q6ZWV7	RL35_MOUSE	Rpl35	Large ribosomal subunit protein uL29	595.367	1073.46		2065.29	831.196	940.166	909.479	2771.65	1540.75	944.76	1849.6	1472.75
Q6ZWX6	Q6ZWX6;Q9CV24	IF2A_MOUSE	Eif2s1	Eukaryotic translation initiation factor 2 subunit 1	7177.4	5725.83	4563.11	3636.62	3714.92	4827.87	4771.98	4583.44	6339.57	4923.64	5767.18	5223.54
Q71LX4	Q71LX4;A0A1L1SQ51;B2RY15;E9PUM4;A0A1L1SQP9;A0A1L1SRI1;Q68FD6;Q6PB69;Q8CDM9;Q8CHG4;Q9CS79	TLN2_MOUSE	Tln2	Talin-2	1414.02	2224.05	3214.5	1432.63	1451.59	1617.13	1201.94	1215.2	1235.27	1046.19	1057.48	1523.31
Q76MZ3	Q76MZ3;G3UWL2;Q7TMX2;Q8C2E1	2AAA_MOUSE	Ppp2r1a	Serine/threonine-protein phosphatase 2A 65 kDa regulatory subunit A alpha isoform	7597.26	5119.06	4628.02	7019.52	5823.63	6369.94	6339.9	5790.64	7922.76	8682.35	9968.59	7099.47
Q78IK2	Q78IK2	ATPMK_MOUSE	Atp5mk	ATP synthase membrane subunit K, mitochondrial				1349.09	1197.75	1213	603.896			237.991
Q78JN3;Q9WUR2	Q78JN3;Q9WUR2;E9PY42;Q3TCD4	ECI2_MOUSE;ECI3_MOUSE	Eci2;Eci3	Enoyl-CoA delta isomerase 3, peroxisomal	266.843			402.234		569.309			182.773
Q78PY7	Q78PY7;Q3TRW3;Q3TW51;Q3UZI3;Q3TJ56	SND1_MOUSE	Snd1	Staphylococcal nuclease domain-containing protein 1	2904.36	4421.33	2969.59	1159.07	1011.56	1347.36	1389.89	1713.22	2870.01	1885.71	2848.2	3225.48
Q78ZA7	Q78ZA7;B7ZNL2;Q8C1W9;A0A140LJ37;A2RSB1	NP1L4_MOUSE	Nap1l4	Nucleosome assembly protein 1-like 4	3172.41	1942.48		1360.92	1007.11	1524.35	777.582	1526.95	1660.69	1476.46	1478.74	2179.2
Q791T5	Q791T5;Q8CEY5;A0A3Q4EBT8;A0A3Q4EC24;A0A3Q4EG99;A0A3Q4EGL4;D3YXC2	MTCH1_MOUSE	Mtch1	Mitochondrial carrier homolog 1	754.987			904.043	1572.34	1504.18	1562.14	1371.64	976.55	2038.55	1256.42	1068.87
Q791V5	Q791V5;A2AFW6;Q05C68;Q3UA17;Q9D050	MTCH2_MOUSE	Mtch2	Mitochondrial carrier homolog 2	746.01		1272.07	1284.49	2254.67	2441.03	1921.17	1121.23	1715.35	2440.43	2538.15	1295.98
Q792Z1	Q792Z1;Q7M754	Q792Z1_MOUSE	Try10	trypsin	27249.2	32364.9	41848.5	14524.9	18965.7	28801.5	23703.8	215012	24255.4	18975.9	29243.6	19774.3
Q7M6Y3	Q7M6Y3;A0A140LHQ8;Q3TD51;Q570Z8;A0A1L1SUR7	PICAL_MOUSE	Picalm	Phosphatidylinositol-binding clathrin assembly protein	381.746		1828.55	522.246	508.207	506.235	720.175	702.382	801.781	455.403	853.509	533.988
Q7M6Z0	Q7M6Z0;A2ATS6	R4RL2_MOUSE	Rtn4rl2	Reticulon-4 receptor-like 2	2143.48	695.107		314.911	346.902	980.487	1140.65	1083.54	669.943	1469.02	1922.35	2220
Q7M759	Q7M759	AB17B_MOUSE	Abhd17b	Alpha/beta hydrolase domain-containing protein 17B				287.473	342.919	430.368	599.252
Q7TMB8	Q7TMB8;A0A0R4J119;Q8C8R2;A0A0U1RQ05	CYFP1_MOUSE	Cyfip1	Cytoplasmic FMR1-interacting protein 1	5678.39	5360.88	6715.2	8486.29	6010.58	7377.83	5650.15	6542.87	5738.5	6182.9	6711.5	5853.95
Q7TME0	Q7TME0;A0A0G2JGY9	PLPR4_MOUSE	Plppr4	Phospholipid phosphatase-related protein type 4	1689.59	847	763.323	1441.51	1536.91	1584.86	1526.63	1071.16	1998.35	2090.24	1676.77	1649.7
Q7TMK9	Q7TMK9;Q3U8W9;Q3UKV5;Q3UMT8;Q3UZI0;Q8BL32;Q8VHM5;F7B5B5;Q99KG1;Q9CT37;A0A0R4J259;A0AA74KTA7;G3UZ48;Q3TRV3	HNRPQ_MOUSE	Syncrip	Heterogeneous nuclear ribonucleoprotein Q	7150.11	6596.08	2273.64	1446.74	1372.03	2324	2425.36	4465.13	5041.46	1787.37	2814.93	3964.11
Q7TMM9	Q7TMM9;Q9CWF2;B2RSN3;Q99J49	TBB2A_MOUSE	Tubb2a	Tubulin beta-2A chain	29438.5	14778.6	40806.3	50173.6	51134.8	53822.7	52818.9	34862.6	35173.9	43727.1	37862.3	43659.1
Q7TMY8	Q7TMY8;A2AFQ0;Q4JG03	HUWE1_MOUSE	Huwe1	E3 ubiquitin-protein ligase HUWE1	853.054		853.319	742.255	789.31	684.658	1127.86	812.417	912.43	872.053	743.781	727.534
Q7TN29	Q7TN29	SMAP2_MOUSE	Smap2	Stromal membrane-associated protein 2	1298.69	437.318		740.743	748.66	1064.81	1225.41	1207.42	802.5	1359.61	1118.91	785.935
Q7TN33;Q8CIN6	Q8CIN6;Q7TN33;A0A0G2JGE2;D3Z4T1;D3Z580;A0A5F8MPH2;D3YU11;D6RGB9;D6RHP1	CELF3_MOUSE;CELF6_MOUSE	Celf3;Celf6	CUGBP Elav-like family member 6	4166.22	2433.43		4150.25					3562.74		4149.04	3846.87
Q7TN98;Q7TN99;Q812E0	Q7TN98;Q7TN99;Q812E0;A0A0R4J102;E9Q969;A0A0H2UH22;B3KXC1;D3Z1R6;D3Z5R9;E9Q5X2;F6T0J8;Q5SU47;Q5SU48;Q9D5F3;Q9D5G2	CPEB2_MOUSE;CPEB3_MOUSE;CPEB4_MOUSE	Cpeb2;Cpeb3;Cpeb4	Cytoplasmic polyadenylation element-binding protein 4	751.895			368.539	500.542	662.442	912.323	436.325	436.115	581.743	488.745	631.21
Q7TNL5;Q8K5D8;Q91V89;Q99PC9	Q7TNL5;Q91V89;Q99PC9;Q8K5D8	Q7TNL5_MOUSE;Q8K5D8_MOUSE;Q91V89_MOUSE;Q99PC9_MOUSE	Ppp2r5d;ppp2r5d	Serine/threonine-protein phosphatase 2A 56 kDa regulatory subunit	897.354			735.994	260.593	591.86	534.302	322.087	780.863	680.06	198.945	798.205
Q7TNR6	Q7TNR6	IGS21_MOUSE	Igsf21	Immunoglobulin superfamily member 21				993.003	1080.15	1623.03	698.514	471.42	714.161	508.342	995.926
Q7TPD3	O89026;Q7TPD3;A0A338P6F7;A0A2I3BR72;A0A2I3BQB9;A0A338P6U2;E9Q6A0;G5E843;Q19AB2;Q19AB3;Q3UQ03;Q3UQW4;Q3UUE8;Q3V357	ROBO2_MOUSE	Robo2	Roundabout homolog 2	1363.49	1570.35		396.695	236.244	634.724	658.751	779.901	462.605	928.235		677.871
Q7TPM1	Q7TPM1;F7AYW2;F8WHT3	PRC2B_MOUSE	Prrc2b	Protein PRRC2B				140.188		371.247	408.34	303.885
Q7TPM6	Q7TPM6	FSD1_MOUSE	Fsd1	Fibronectin type III and SPRY domain-containing protein 1	1089.84	914.875		562.679	767.099	870.473	789.259	430.826		551.036	969.924	571.343
Q7TPR4	Q7TPR4;A1BN54	ACTN1_MOUSE	Actn1	Alpha-actinin-1	2093.83	1188.74		1860.21	1280.55	1800.3	1751.74	1312.35	1669.81	2015.81	1653.18	2614.87
Q7TQ95	Q7TQ95;A2ASL8;A2ASM0	LNP_MOUSE	Lnpk	Endoplasmic reticulum junction formation protein lunapark	1736.56		1347.69	1277.83	2000.14	1519.56	1834.4	1478.74	1335.07	991.747	1708.82	1597.93
Q7TQD2	Q7TQD2;Q3URG1	TPPP_MOUSE	Tppp	Tubulin polymerization-promoting protein	5910.59	7595.18	3668.93	4572.47	6134.74	5371.68	5758.34	3672.41	4170.59	3526.63	4917.38	5208.22
Q7TQF7	Q7TQF7;A0A0G2JEG8;A0A668KM31;C6EQG9;Q8BXH2	AMPH_MOUSE	Amph	Amphiphysin	3961.88	5477.31	3241.1	3105.46	2200.29	2380.11	2044.19	2058.72	2388.93	1621.76	2915.13	2871.55
Q7TQG1	Q7TQG1;A0A087WRB7;A0A1D5RME6;E9PX43;Q69ZU4	PKHA6_MOUSE	Plekha6	Pleckstrin homology domain-containing family A member 6	1575.23	871.875		408.534	841.109	668.034	527.465	1185.65	1612.6	692.763	1579.57	1197.19
Q7TQH0	Q7TQH0;A0A0U1RPL0;E9Q5Q0;Q3TGG2;Q3TYH7	ATX2L_MOUSE	Atxn2l	Ataxin-2-like protein	905.205	361.026		226.96	227.453	239.543	314.823	254.376	413.923	289.216		623.789
Q7TQI3	Q7TQI3;D3YWF6;D3Z7K0	OTUB1_MOUSE	Otub1	Ubiquitin thioesterase OTUB1	1067.3	595.98	1142.46	1298.15	1619.06	1311.08	2667.28	1535.12	1618.67	1880.97	2594.32	1693.24
Q7TSF0;Q7TSF1	Q61495;Q7TSF0;Q7TSF1;B2RQH0	DSG1B_MOUSE;DSG1C_MOUSE	Dsg1b;Dsg1c	Desmoglein-1-gamma	4355.94	4466.75	17310	869.48	2434.39	2428.61	1724.89	3032.27	6387.17	2190.26	3085.02	2327.62
Q7TSI3	Q7TSI3;B2RUA5	PP6R1_MOUSE	Ppp6r1	Serine/threonine-protein phosphatase 6 regulatory subunit 1	116.231			558.541	322.857	494.765	340.858	840.062		803.354	283.971	204.13
Q7TSJ2	Q7TSJ2;A0A140LIT9;D3Z6W1	MAP6_MOUSE	Map6	Microtubule-associated protein 6	4135.54	3533.42	5087.46	4409.23	5838.6	5874.39	6791.25	4315.11	5454.39	4572.54	3754.88	4670.87
Q7TSK2	Q7TSK2;Q5DTK7	SEZ6_MOUSE	Sez6	Seizure protein 6				426.396	528.903	859.276		492.842	491.624	797.988	1094.8	451.046
Q7TT37	Q7TT37	ELP1_MOUSE	Elp1	Elongator complex protein 1				506.521	410.309		849.169		371.716	664.864	334.703
Q7TT50	Q3UU96;Q7TT50;A0A1D5RLQ9;B2RQQ7;B2RXX8;D3YYN8;E9PVY0;H7BX44;A0A1Y7VKD5;Q3TSA3	MRCKB_MOUSE	Cdc42bpb	Serine/threonine-protein kinase MRCK beta	1099.14			644.326	603.06	824.908		513.953	601.228	548.527	305.608	703.748
Q80SW1	Q80SW1	SAHH2_MOUSE	Ahcyl1	S-adenosylhomocysteine hydrolase-like protein 1	4760.47	4953.25	9076.03	5606.04	6001.49	6787.85	5935.8	6643.04	9156.1	6035.5	5747.93	7278.33
Q80T41	Q80T41	GABR2_MOUSE	Gabbr2	Gamma-aminobutyric acid type B receptor subunit 2	1157.39			569.297	812.222	619.637	708.088	621.087		672.492	783.195	556.083
Q80TB8	Q80TB8;Q8BL94	VAT1L_MOUSE	Vat1l	Synaptic vesicle membrane protein VAT-1 homolog-like				395.204	374.008	324.445	331.1	334.744		651.272	370.14	741.184
Q80TE7	Q80TE7;E9Q6L9;A0A0G2JDT9;A0A0G2JFZ5;A0A571BEA5;B9EHV0	LRRC7_MOUSE	Lrrc7	Leucine-rich repeat-containing protein 7	1036.65	1208.73	3368.68	906.568	1272.17	1513.53	1635.96	1125.74	1198.64	1413.35	1375.9	1364.32
Q80TJ1	Q80TJ1;A0A286YE00;J3QJW3;K4DI76	CAPS1_MOUSE	Cadps	Calcium-dependent secretion activator 1	606.041	1038.08	576.819	936.165	913.696	1098.59	452.209	1270.81	1021.19	1389.89	1223.54	843.33
Q80TL0	Q80TL0;B2KGP3	PPM1E_MOUSE	Ppm1e	Protein phosphatase 1E	2251.59	1165.73	2158.53	1549.98	1958.97	1987.36	2513.94	2048.99	1922.59	2714.08	2163.54	1978.07
Q80TL1	Q80TL1;Q3V1Q3	ADCY2_MOUSE	Adcy2	Adenylate cyclase type 2										61.25
Q80TL4	Q80TL4;S4R193;S4R202	PHF24_MOUSE	Phf24	PHD finger protein 24	6364.17	4762.65	9934.84	8819.53	12294.4	10478.8	8299.3	8220.43	8697.83	8956.9	8162.97	9107.32
Q80TM9	Q80TM9;B7ZN33;F6ZL69;Q8CF63	NISCH_MOUSE	Nisch	Nischarin	749.916			733.539	886.852	645.668	916.912			1100.89	678.292	1016.5
Q80TQ2	Q80TQ2;A0A1B0GSE5;Q3V028;Z4YJJ5;Q3TJI3	CYLD_MOUSE	Cyld	Ubiquitin carboxyl-terminal hydrolase CYLD	948.016			484.846		770.193	579.176			757.297	646.973	1281.7
Q80TR1	Q80TR1;E9Q3V9;E9Q9Q9;H7BX15	AGRL1_MOUSE	Adgrl1	Adhesion G protein-coupled receptor L1	769.677		840.643	600.068	721.742	644.23	651.809	478.785	772.473	825.701	962.078	1102.42
Q80TS3	Q80TS3;D3YTW7;D3YU23;D3YVT9;D3YWB1;D3YWR3;D3Z3G4;D3Z3X6;D3Z4S7;D3Z4V0;D3Z593;D3Z5M6;D3Z634;D3Z6H7;D3Z6H9;D3Z6J2;K3W4M8	AGRL3_MOUSE	Adgrl3	Adhesion G protein-coupled receptor L3				504.45	600.809	739.639	742.785	793.874	561.081	812.065		578.147
Q80TV8	Q80TV8;A0A087WNW8;A0A087WP42;A0A087WQ31;A0A087WQ95;A0A087WQF1;A0A087WRE8;A0A087WRK0;A0A087WS18;A5D6Q8;B2RY22;E9Q6L0;E9QKH0;J3QP81	CLAP1_MOUSE	Clasp1	CLIP-associating protein 1	1213.42	590.804		618.983	1125.48	705.948	1441.51	1365.11	1446.44	1038.4	689.266	647.887
Q80TY0	Q80TY0;A2AQ41;A2AQ42;A2AQ43;A2AQ44;A2AQ45;F6VVN1;A2AQ39;A2AQ47	FNBP1_MOUSE	Fnbp1	Formin-binding protein 1	498.921			372.241
Q80TZ3	Q80TZ3;B1B0B7	AUXI_MOUSE	Dnajc6	Auxilin	3607.28	3297.52	8554.74	2221.54	2498.88	2372.21	3182.13	3402.76	3796.29	2691.28	3757.18	2507.06
Q80U23	Q80U23	SNPH_MOUSE	Snph	Syntaphilin				100.563		160.507				70.311		68.1241
Q80U28	Q80U28;A0A0R4J1F4;A2AGQ2;A2AGQ3;A2AGQ4;A2AGQ5;A2AGQ6;A2AGQ7;A2AGQ8;A2AGQ9;A2AGR0;A2AGR1;E9QN47	MADD_MOUSE	Madd	MAP kinase-activating death domain protein	828.155			484.756	705.77	710.195	1057.59	259.3	1250.32	1022.73	374.685	498.569
Q80U40	Q80U40;A0A0G2JFB0;A0A0G2JGW5;A0A571BDA2;D3YXR8	RIMB2_MOUSE	Rimbp2	RIMS-binding protein 2				134.713		342.705	296.857			112.255		179.38
Q80U49	Q80U49;B9EIX2	C170B_MOUSE	Cep170b	Centrosomal protein of 170 kDa protein B	1309.04	691.723	1256.92	827.579	1037.96	987.953	1088.43	529.882	787.055	786.4	1175.45	886.918
Q80U58;Q80U78	Q80U58;Q80U78;E9Q6M7;Q3TQ21;Q3TTW5;F6YD01;Q3TQ29;Q3TRI4;Q3TTH9;Q3U4T5;Q3UHW0;Q3UR00;Q3UR91	PUM1_MOUSE;PUM2_MOUSE	Pum1;Pum2	Pumilio homolog 2		698.137		752.239		693.15		552.79		104.471		635.882
Q80U87	Q80U87;A2AI52;Q3UQ26;Q3UZ62	UBP8_MOUSE	Usp8	Ubiquitin carboxyl-terminal hydrolase 8	563.568			492.76	850.369	550.609		895.6		276.814
Q80U95	Q80U95	UBE3C_MOUSE	Ube3c	Ubiquitin-protein ligase E3C				360.614		390.111	513.801	357.136	489.962	366.041
Q80UG2	P70207;Q80UG2;B9EJ29	PLXA4_MOUSE	Plxna4	Plexin-A4	1512.34	1060.62	1033.79	2006.45	2794.48	2246.81	2742.26	2592.18	1468.62	1606.31	848.578	1556.26
Q80UG5	Q80UG5;A2A6U3;A2A6U5;Q3TDR9	SEPT9_MOUSE	Septin9	Septin-9	471.654	1179.06		1234.67	1045.3	1390.45	908.767	694.559	430.426	640.271	835.659	450.243
Q80UJ7	Q80UJ7;A0A1D5RLG3;Q3UYK8	RB3GP_MOUSE	Rab3gap1	Rab3 GTPase-activating protein catalytic subunit	762.812	625.74		708.199		597.074	663.983	412.465	1208.58	664.821
Q80UP3	Q80UP3;A0A668KL90;A2AHJ7;A2AHK0	DGKZ_MOUSE	Dgkz	Diacylglycerol kinase zeta				741.738	1064.65	1010.4	744.732	1171.17	590.243	730.668	1094.75	941.188
Q80UV9	Q80UV9;B1Q2W7;D3YZK4;S4R1B9	TAF1_MOUSE	Taf1	Transcription initiation factor TFIID subunit 1						1945.71
Q80UW2	Q80UW2;Q3USR5	FBX2_MOUSE	Fbxo2	F-box only protein 2				397.175	357.037	586.448	243.977	510.863	700.317	53.2804	313.215
Q80UY2	Q80UY2;A0A0N4SV15	KCMF1_MOUSE	Kcmf1	E3 ubiquitin-protein ligase KCMF1				219.009
Q80VC9	Q80VC9	CAMP3_MOUSE	Camsap3	Calmodulin-regulated spectrin-associated protein 3	408.143			552.758	738.475	521.256	498.665	434.718		499.438	636.858	538.487
Q80VD1	Q80VD1	FA98B_MOUSE	Fam98b	Protein FAM98B	799.331	1144.91		222.464	115.776	80.4414	143.706	266.213	1442.74	390.807	588.043	282.8
Q80VP1	Q80VP1	EPN1_MOUSE	Epn1	Epsin-1	1195.29	1182.76		1823.96	1486.36	1233.23	1214.94	1921.65	1445.9	1876.87	968.557	957.542
Q80W21	P10649;P15626;P19639;Q80W21;O35660;A2AE89;D3YVP5;D3YVP6;D3YVP9;D3YX76;E9QAC8;G5E8M7;Q6PJ91;D3YVP8;F6WHQ7;Q7M0F4;Q9D5J8	GSTM7_MOUSE	Gstm7	Glutathione S-transferase Mu 7	1628.41	726.057		1843.52	1862.07	1342.56	1667.11	1570.38	1729.34	1609.69	1722.03	1694.74
Q80W47	Q80W47;D3YWK1	WIPI2_MOUSE	Wipi2	WD repeat domain phosphoinositide-interacting protein 2				992.698	588.195	688.572	446.749			406.993
Q80WJ7	Q80WJ7;A0A2I3BRF4;F6QFT1;F6QHD1;F6ZSG0	LYRIC_MOUSE	Mtdh	Protein LYRIC	5744.98	4945.69	3592.35	1837.16	2805.08	3177.35	4369.57	5681.57	5263.3	2782.5	4986	4125.52
Q80WM4	Q80WM4	HPLN4_MOUSE	Hapln4	Hyaluronan and proteoglycan link protein 4	280.678			572.84	1105.37	538.055
Q80WQ2	Q80WQ2;Q8CCX6;A0A1D5RLN5;A0A1D5RLY2;Q8C907	VAC14_MOUSE	Vac14	Protein VAC14 homolog				204.968	174.501
Q80X50	Q80X50;A0A0G2JDT1;A0A0G2JDV6;A0A0G2JE24;A0A0G2JG47;A0A0G2JGD0;A0A0H2UH17;Q812D4;Q812D5;Q8BJ53	UBP2L_MOUSE	Ubap2l	Ubiquitin-associated protein 2-like	511.309	738.948	1675.35	864.162	456.459	636.126	645.411	669.678	1228.9	732.675	978.728	1057.28
Q80X73	Q80X73;Q3THL5	PELO_MOUSE	Pelo	Protein pelota homolog							1607.94				1770.71
Q80X80	Q80X80;Q3U590;A0A1L1SSP2;Q6PHC0;Q80U48;Q8CAA2;Q9DBJ2	C2C2L_MOUSE	C2cd2l	Phospholipid transfer protein C2CD2L		92.2725		308.654	304.184	669.007	745.221	337.216	360.641	225.576	1071.34	782.313
Q80X85	Q80X85	RT07_MOUSE	Mrps7	Small ribosomal subunit protein uS7m				70.7293		57.5842
Q80X90	Q80X90	FLNB_MOUSE	Flnb	Filamin-B	1289.3	642.607	8538.55	530.97	2828.85	1039.77	691.722	719.229	2645.21	634.761	1900.27	445.078
Q80XA6	Q80XA6;Q3UHE9;Q3UHF8;B9EI38	REPS2_MOUSE	Reps2	RalBP1-associated Eps domain-containing protein 2				327.68		449.923	693.055			535.619
Q80XG9	Q80XG9;A0A0R4J1T4;E9Q8Y9	LRRT4_MOUSE	Lrrtm4	Leucine-rich repeat transmembrane neuronal protein 4	2529.51	921.773							1694.41		1013.46
Q80XI3	Q80XI3;A2AMI2;A0A0N4SVL0;A0A0R4J112;A2AMI7;Q3V075;Q6DI78;Z4YKC4	IF4G3_MOUSE	Eif4g3	Eukaryotic translation initiation factor 4 gamma 3	1297.5	1554.96	4541.07	870.303	893.312	908.473	1002.19	923.437	846.779	814.727	927.375	833.102
Q80XI4	Q80XI4;Q3UJ95	PI42B_MOUSE	Pip4k2b	Phosphatidylinositol 5-phosphate 4-kinase type-2 beta	3865.75	3043.56	3927.43	2879.71	3408.51	4178.45	3765.42	3432.18	3717.98	4026	5029.41	3719.75
Q80XN0	Q80XN0;D3Z2Y8	BDH_MOUSE	Bdh1	D-beta-hydroxybutyrate dehydrogenase, mitochondrial	2315.76	3036.66	2953.4	4806	4299.77	5170.93	3151.34	3743.83	3635.07	5560.87	1923.67	2964
Q80XU3	Q80XU3;A0A087WRY3	NUCKS_MOUSE	Nucks1	Nuclear ubiquitous casein and cyclin-dependent kinase substrate 1	1458.14	1278.26		313.188	348.077	652.025	979.52	549.517	1177.82	847.329	1328.03	734.871
Q80Y17	Q80Y17;A0A0R4J0S4	L2GL1_MOUSE	Llgl1	Lethal(2) giant larvae protein homolog 1				368.276	523.309	463.697	645.052	718.022		606.035	195.933	304.635
Q80Y84	Q80Y84;Q3TQL9	KDM5B_MOUSE	Kdm5b	Lysine-specific demethylase 5B				280.998
Q80YA9	Q80YA9;Q3URG0;A2AI78	CNKR2_MOUSE	Cnksr2	Connector enhancer of kinase suppressor of ras 2		972.962		596.336	494.253	777.334	424.091	378.379		515.374		799.006
Q80YN3	Q80YN3;A2AVX1;E9Q8Q5;F7BNZ5;Q14CE2;Q14DK3;Q8C0B4	BCAS1_MOUSE	Bcas1	Breast carcinoma-amplified sequence 1 homolog	1446.87			718.448	755.482	374.94	283.839			360.976
Q80YX1	Q80YX1;Q148T4;Q148T5;Q80YX0	TENA_MOUSE	Tnc	Tenascin	875.709	1138.76		550.292	369.892	522.21	230.02	1131.33	393.025	595.879	1265.52	797.914
Q80Z24	Q80Z24;A0A4W9;D3Z4T6;H3BKU7	NEGR1_MOUSE	Negr1	Neuronal growth regulator 1	2030.31	1623.47	2703.86	3476.77	3350.33	3955.56	3059.57	2293.73	2608.98	3075.09	3899.38	2631.63
Q80Z38	Q80Z38;D3Z5K8;A0A1C7ZMY3;A0A6I8MWY3	SHAN2_MOUSE	Shank2	SH3 and multiple ankyrin repeat domains protein 2	1464.48	1001.09	3216.04	1559.03	2056.5	1630.29	2574.39	1404.22	1923.06	2188.32	2616.13	2634.96
Q810A7	Q810A7	DDX42_MOUSE	Ddx42	ATP-dependent RNA helicase DDX42	1035.09			304.943	272.279	483.375	418.667	708.447		862.154	373.457	416.404
Q810C0	Q810C0;Q14DP8;Q14DT0	SLIK2_MOUSE	Slitrk2	SLIT and NTRK-like protein 2		1255.03						758.218				1089.38
Q810C1	Q810C1;B2RWY3;B2RXM1;Q69Z70	SLIK1_MOUSE	Slitrk1	SLIT and NTRK-like protein 1	1168.72	469.242		755.39	760.049	600.02	997.865	921.11	687.981	1384.04	809.858	1380.73
Q810U3	Q810U3;A0A087WPX3;A0A087WR56;E9PW06;E9Q171;Q6ZQ54;A0A087WNW2	NFASC_MOUSE	Nfasc	Neurofascin	17543	11596.8	14600.2	7067.34	9545.59	10020.5	10864.3	14766.2	12548.3	13834.9	16890.3	19796.8
Q810U4	Q810U4;A0A1W2P7Y9	NRCAM_MOUSE	Nrcam	Neuronal cell adhesion molecule	3649.59	2921.09	4197.37	4721.39	4194.88	4669.01	3704.95	8097.45	3501.47	5117.79	5275.84	5809.21
Q811D0	Q811D0;Q3UP61;D3Z3B8;E9Q9H0;H7BWY4;F6UDT8;Q3TPP5	DLG1_MOUSE	Dlg1	Disks large homolog 1	1594.55	1454.39	2288.58	2302.45	3254.33	2763.93	2410.44	2253.22	2609.04	2521.82	2226.2	2054.16
Q811I0	Q811I0;H3BK16;H3BLL2;V9GX21	ATPF1_MOUSE	Atpaf1	ATP synthase mitochondrial F1 complex assembly factor 1	1204.36	1104.49		488.609		862.328	908.381		1735.36	1074.23	291.582	1320.02
Q811P8	Q811P8;I7HFI3;S4R2C0	RHG32_MOUSE	Arhgap32	Rho GTPase-activating protein 32	2203.26	1535.15	9585.64	1178.09	1366.87	1628.01	1304.98	2464.11	2980.15	1664.98	2061.74	1697.2
Q812A2	Q812A2;E9QN14;F8VPQ4	SRGP3_MOUSE	Srgap3	SLIT-ROBO Rho GTPase-activating protein 3	964.096			874.699	930.726	949.934	586.081	1383.97	736.057	917.658	805.158	645.83
Q8BFQ8	Q8BFQ8	GALD1_MOUSE	Gatd1	Glutamine amidotransferase-like class 1 domain-containing protein 1		1530.73		1300.64	920.286	701.57	1737.91	795.542		1002		1199.68
Q8BFQ9	Q8BFQ9;B2KFS7	KLH42_MOUSE	Klhl42	Kelch-like protein 42				54.501
Q8BFR5	Q8BFR5;A0A0U1RPC4	EFTU_MOUSE	Tufm	Elongation factor Tu, mitochondrial	938.254	823.528	1780.5	2626.26	3173.19	2833.33	3017.12	2019.14	2239.96	2402.83	2261.39	1603.61
Q8BFU3	Q8BFU3	RN214_MOUSE	Rnf214	RING finger protein 214	273.309			365.635		501.646	496.159	393.816	469.673	82.5677
Q8BFZ3	Q8BFZ3	ACTBL_MOUSE	Actbl2	Beta-actin-like protein 2	796.013			2278.38	1385.59	584.169	661.501	468.314	537.973	275.999	539.948	325.742
Q8BFZ9	Q91X78;Q8BFZ9	ERLN2_MOUSE	Erlin2	Erlin-2	593.159		2539.29	594.233	724.566	697.55	1054.06	1412.3	822.181	1051.31	487.265	440.749
Q8BG05	Q8BG05;Q5FB19;A2AL12;B2RXM2;Q0VG47;Q3UZG3;Q58E39;Q5U3M2;Q6P6I7;Q6PFA7	ROA3_MOUSE	Hnrnpa3	Heterogeneous nuclear ribonucleoprotein A3	14119	9064.73	6686.47	2117.78	2067.1	3379.02	4429.09	7118.93	7447.98	3258.8	6884.87	6291
Q8BG18	Q8BG18	NECA1_MOUSE	Necab1	N-terminal EF-hand calcium-binding protein 1	244.178	420.592		345.759	407.302		217.362		121.715
Q8BG32	Q8BG32;Q3THG2;Q3UWW9;Q497E8;Q5BKQ9;Q7TMI0;Q8BK73;Q8K2N7;G3UWW7;G3UXL5;G3UZ28;Q8C0Z6	PSD11_MOUSE	Psmd11	26S proteasome non-ATPase regulatory subunit 11	1040.89	444.556	2186.38	1239.27	841.818	1256.24	721.421	1438.08	1523.36	1395.39	1161.94	1325.39
Q8BG37	Q8BG37	Q8BG37_MOUSE	Prdx6b	Peroxiredoxin-6				431.17	278.509	474.207	323.952					257.272
Q8BG39	Q8BG39	SV2B_MOUSE	Sv2b	Synaptic vesicle glycoprotein 2B			900.477	901.38	912.753	1373.12	1163.39		1096.12	1105.51	1234.26	517.827
Q8BG51	Q8BG51;F7ASU3;Q7TPW0	MIRO1_MOUSE	Rhot1	Mitochondrial Rho GTPase 1	438.088		1979.43	1104.96	1106.97	1795.3	1581.71	742.511	1013.49	1636.48	619.405	1493.6
Q8BG58	Q8BG58;Q2M2M8	P4HTM_MOUSE	P4htm	Transmembrane prolyl 4-hydroxylase				254.926		249.37	261.757	342.735		565.599	349.6
Q8BG67	Q8BG67;A0A1D5RLL3;Q8BWC5	EFR3A_MOUSE	Efr3a	Protein EFR3 homolog A				256.602
Q8BG73	Q8BG73;A0A087WQU5;A0A087WS96;Q8C073;Q8C0Z4	SH3L2_MOUSE	Sh3bgrl2	SH3 domain-binding glutamic acid-rich-like protein 2										204.452
Q8BG92	Q8BG92;Q9D4C9;A0A1W2P7U8	CLVS2_MOUSE	Clvs2	Clavesin-2	112.925			240.904	263.543	469.714	124.304	294.973	432.634	185.352		425.963
Q8BGB5	Q9ERG0;Q8BGB5;Q8BT15;Q8C3R7;Q8C7S2;Q8CD09	LIMD2_MOUSE	Limd2	LIM domain-containing protein 2				616.89		1315.91		780		165.104
Q8BGD9	Q8BGD9;Q3TDD8;Q3THB0;Q3TLQ9;Q3UGC0;Q922K6	IF4B_MOUSE	Eif4b	Eukaryotic translation initiation factor 4B	1557.42	2275.76	1383.77	1295.32	2144.81	2013.17	2140.25	2432.4	2724.25	2240.66	3821.79	3499.29
Q8BGK6;Q9Z127	Q8BGK6;Q9Z127;Q3UG45;Q3UQM7	LAT1_MOUSE;YLAT2_MOUSE	Slc7a5;Slc7a6	Y+L amino acid transporter 2	1107.91	678.623		738.175	897.103	1485.27	1781.48	1232.21		1221.71	1323.52	1625.81
Q8BGN8	Q8BGN8;A0A286YDB6	SYNPR_MOUSE	Synpr	Synaptoporin				1973.05	1800.67	1395.86	359.693			242.6
Q8BGQ1	Q8BGQ1;Q3UM95	SPE39_MOUSE	Vipas39	Spermatogenesis-defective protein 39 homolog	448.439			448.743	420.912	661.367	153.145
Q8BGQ7	Q8BGQ7;Q3TZ32;Q3UD67;Q6XMP4	SYAC_MOUSE	Aars1	Alanine--tRNA ligase, cytoplasmic	2346.11	3080.3		2323.94	1901.66	2125.82	1781.36	2748.86	2587.56	2361.58	2984.98	2447.81
Q8BGT7	Q8BGT7;Q3TGV3	SPF30_MOUSE	Smndc1	Survival of motor neuron-related-splicing factor 30	125.746			172.798			372.245	758.066	512.986		298.051
Q8BGT8	Q8BGT8;F6U6Z2;F7D3N3	PHIPL_MOUSE	Phyhipl	Phytanoyl-CoA hydroxylase-interacting protein-like	1375.88	608.322	686.463	1188.71	1279.92	1301.97	1359.05	777.639	1254.81	1035.86	749.846	2074.24
Q8BGU5	D3YUJ3;Q8BGU5;A0A087WPI4;A0A3Q4EBW6;A0A3Q4EIH7	CCNY_MOUSE	Ccny	Cyclin-Y	491.697			446.097	196.82	499.669	287.38	624.325		470.183	362.372
Q8BGV8	Q8BGV8;B2RPW2	MID51_MOUSE	Mief1	Mitochondrial dynamics protein MID51	423.447			609.237	268.834	399.163		677.953		706.271	292.608	1064.84
Q8BGY2	Q8BGY2;Q8CH67	IF5A2_MOUSE	Eif5a2	Eukaryotic translation initiation factor 5A-2	1219.06			1348.87	1704.91	1727.56	2134.65	906.045		1526.73	1540.63	961.457
Q8BGZ1	Q8BGZ1;B2RRY8;F2Z3Z1	HPCL4_MOUSE	Hpcal4	Hippocalcin-like protein 4				323.432		885.182				147.157		162.756
Q8BGZ4	Q8BGZ4;A0A0R4J1W7;G3X8W7;Q8BXQ5	CDC23_MOUSE	Cdc23	Cell division cycle protein 23 homolog				140.357				229.253
Q8BH43	Q8BH43;Q3T9Z7;B1AUN0;Q80UQ8	WASF2_MOUSE	Wasf2	Actin-binding protein WASF2	2376.23	786.561	3880.23	5708.69	4497.66	4322.87	5616.76	3066.57	3361.19	4257.56	3549.29	2412.72
Q8BH44	Q8BH44	COR2B_MOUSE	Coro2b	Coronin-2B				466.768	159.186	189.747			513.916
Q8BH57	Q8BH57	WDR48_MOUSE	Wdr48	WD repeat-containing protein 48	344.532			526.348	378.052	535.493	347.364		925.095	268.503		152.983
Q8BH59	Q8BH59	S2512_MOUSE	Slc25a12	Electrogenic aspartate/glutamate antiporter SLC25A12, mitochondrial	1290.13	1006.55	2079.85	2620.09	2864.97	2937.75	2423.21	1800.26	1990.72	2042.4	1386.92	1368.76
Q8BH60	Q8BH60;K3W4Q9;A0A1W2P7V0	GOPC_MOUSE	Gopc	Golgi-associated PDZ and coiled-coil motif-containing protein				237.85	540.158	412.33	294.611	830.475	646.483	428.975	1203.04	629.929
Q8BH66	Q8BH66;Q6PGE9	ATLA1_MOUSE	Atl1	Atlastin-1	323.192			853.267	175.932	333.583	1243.72	368.711		458.066	572.561	599.784
Q8BH95	Q8BH95;Q8BU95	ECHM_MOUSE	Echs1	Enoyl-CoA hydratase, mitochondrial	1696.37	448.272		1633.96	1369.55	1464.25	1034.19	1764.55	1090.92	1059.23	702.433	1557.52
Q8BHD0	Q8BHD0;Q0PD15;A0A8J2MIQ0	RB39A_MOUSE	Rab39a	Ras-related protein Rab-39A				281.602	554.019
Q8BHE3	Q8BHE3	ATCAY_MOUSE	Atcay	Caytaxin				334.692	840.682	743.783	915.177	819.981		418.663	641.362	1020.1
Q8BHG1	Q8BHG1;A2A9Q2;A6PWC3;Q8R320	NRDC_MOUSE	Nrdc	Nardilysin				75.0563		199.395	92.3873	142.906	70.877	170.177		114.81
Q8BHL3	Q8BHL3	TB10B_MOUSE	Tbc1d10b	TBC1 domain family member 10B				872.704	866.766	887.196	428.324	789.327		435.529	587.567
Q8BHL5	Q8BHL5;F6YXR3	ELMO2_MOUSE	Elmo2	Engulfment and cell motility protein 2	1270.21	797.392	1145.54	1746.22	1285.46	1365.77	1776.89	1923.55	1315.96	1302.94	1615.24	1545.03
Q8BHN3	Q8BHN3;A1A4T2	GANAB_MOUSE	Ganab	Neutral alpha-glucosidase AB	4486.43	2419.06	7614.98	7046.16	6960.21	6648.19	7621.55	8022.95	7906.91	9119.79	6281.19	7670.82
Q8BHZ0	Q8BHZ0	CYRIA_MOUSE	Cyria	CYFIP-related Rac1 interactor A	759.578	731.579		872.208	1192.73	1063.79	1528.48		847.03	277.69		365.623
Q8BIF2;Q8BP71;Q9JJ43	Q8BIF2;Q8BP71;Q9JJ43;A0A2I3BRU6;A0A2K6EDK7;A0A2R8VI79;A0A2R8VK79;A0A2R8W6K5;Q8VI61;A0A2I3BRA9;A2A4W9;B7ZC11	RFOX1_MOUSE;RFOX2_MOUSE;RFOX3_MOUSE	Rbfox1;Rbfox2;Rbfox3	RNA binding protein fox-1 homolog 3								540.469	850.133
Q8BIJ6	Q8BIJ6;E9PWN2;E9PWN3;Q8BIL6	SYIM_MOUSE	Iars2	Isoleucine--tRNA ligase, mitochondrial				260.217	143.537	228.235
Q8BIW1	Q8BIW1	PRUN1_MOUSE	Prune1	Exopolyphosphatase PRUNE1	854.074			849.925	1061.58	1092.47	1329.09	695.789	590.613	1146.5	1189.05	761.143
Q8BIZ1	Q8BIZ1;S4R286;A0A0R4J2A2;A0A0R4J2A6;A0A0R4J2A8;A0A140T8U6;E9QPP6;Q8BZM2;S4R1H2;S4R1Q0;S4R2E3;S4R2H2;S4R2H3;S4R2H8;S4R2I2;S4R2N9;S4R2Q2	ANS1B_MOUSE	Anks1b	Ankyrin repeat and sterile alpha motif domain-containing protein 1B	2627.41	3155.68	2823.64	1179.81	1480.04	1519.82	1838.18	1573.52	2668.84	1766.36	1969.14	1649.05
Q8BJ42	Q8BJ42;Q0VF59;Q3V2X4	DLGP2_MOUSE	Dlgap2	Disks large-associated protein 2	311.423			942.666	594.218	788.699	946.419	657.372	799.195	495.716		911.344
Q8BJ63	Q8BJ63;A0A0R4J0K9;A0A2I3BPF2;A0A2I3BQK6	AP5M1_MOUSE	Ap5m1	AP-5 complex subunit mu-1	910.059			1511.81	2705.73	1813.63	1686.06	2145.58		2242.43	1962.56
Q8BJD1	Q8BJD1;Q8BK33	ITIH5_MOUSE	Itih5	Inter-alpha-trypsin inhibitor heavy chain H5	2452.09	2599.38		337.557			263.287	517.365	684.48	70.4596	1919.84	1214.65
Q8BJH1	Q8BJH1	ZC21A_MOUSE	Zc2hc1a	Zinc finger C2HC domain-containing protein 1A	202.322		817.618	744.852	611.996	474.622	707.458	561.951	785.943	298.846	918.516	585.181
Q8BJI1	Q8BJI1;A0A0R4J087;E9Q4S9;Q05BS7	S6A17_MOUSE	Slc6a17	Sodium-dependent neutral amino acid transporter SLC6A17				362.621		503.121
Q8BJU0	Q8BJU0;Q3TN35;A0A1W2P6P1	SGTA_MOUSE	Sgta	Small glutamine-rich tetratricopeptide repeat-containing protein alpha	1486.06	1682.33	2695.07	1418.01	1486.73	976.515	1313.1	1378.29	1845.13	1326.22	1492.35	1157.92
Q8BJY1	Q8BJY1	PSMD5_MOUSE	Psmd5	26S proteasome non-ATPase regulatory subunit 5	1365.92	315.387		983.322	1128.45	1223.4	1037.26	1239.07	1822.23	970.448	1456.42	1342.9
Q8BK35	Q8BK35;Q3USL3;Q8BTX4;Q8R126	NOP53_MOUSE	Nop53	Ribosome biogenesis protein NOP53			1070.98	1201.35	1526.85	1234.42		438.781	415.29	578.549
Q8BK63	Q8BK63;E9PWB2;E9Q2U6;E9Q3W1;E9Q4G7;H7BXB1;Q3U772;Q3U844;Q6PJ87	KC1A_MOUSE	Csnk1a1	Casein kinase I isoform alpha				82.6632
Q8BK64	Q8BK64;Q3TL79	AHSA1_MOUSE	Ahsa1	Activator of 90 kDa heat shock protein ATPase homolog 1	4858.43	4262.7	7220.07	4274.96	5108.89	5627.02	7527.98	5564.72	7242.88	7985.8	7415.39	5853.86
Q8BKS9	Q8BKS9;A0A0N4SUH4	PUM3_MOUSE	Pum3	Pumilio homolog 3	1210.34	1176.7	5299.84	279.917	935.319				2409.22	577.81	750.146	654.361
Q8BKX1	Q8BKX1;B1AZ46;Q3UKP6	BAIP2_MOUSE	Baiap2	Brain-specific angiogenesis inhibitor 1-associated protein 2	4807.23	5856.59	3782.88	3592.32	2881.46	3554.17	2915.39	2823.07	4000.05	3679.48	4680.12	5442.04
Q8BKZ9	Q8BKZ9	ODPX_MOUSE	Pdhx	Pyruvate dehydrogenase protein X component, mitochondrial	245.684			673.928	490.557	687.273	254.418	307.45		509.337	318.189
Q8BL65	Q8BL65;E9Q4K0;Q3U409;D3Z0Y4;E9Q0W6;F6UI99;F6VVW4;F7A5C5;Q19VH2;Q8BKD1	ABLM2_MOUSE	Ablim2	Actin-binding LIM protein 2	456.796			461.959	651.817	903.579	354.712		900.094	471.266	471.015	648.049
Q8BL66	Q8BL66	EEA1_MOUSE	Eea1	Early endosome antigen 1				1348.28	1103.04	1017.4	1260.14	719.879		1087.38	1407.13	760.996
Q8BL80	Q8BL80;D3Z1Y5	RHG22_MOUSE	Arhgap22	Rho GTPase-activating protein 22	358.742			232.903	242.579						483.593
Q8BL97	Q8BL97;Q3THA6;A0A3Q4EH04;A0A3Q4L335;A0A3Q4L393	SRSF7_MOUSE	Srsf7	Serine/arginine-rich splicing factor 7	11976.7	7138.6		2021.03	1610.35	1790.82	2769.85	5579.9	4871.16	1850.36	3361.17	3702.92
Q8BLF1	Q8BLF1;Q8BYQ0	NCEH1_MOUSE	Nceh1	Neutral cholesterol ester hydrolase 1				1061.96	984.291	632.276	552.685	907.74	489.341	752.16		561.061
Q8BLJ3	Q8BLJ3;B2RPW5;G3X9A7	PLCX3_MOUSE	Plcxd3	PI-PLC X domain-containing protein 3				107.888		234.874	398.444					86.0813
Q8BLK3	Q8BLK3;A0A087WP80;Q3TYE5;A0A087WP70;F6SB80	LSAMP_MOUSE	Lsamp	Limbic system-associated membrane protein	2219.82	455.646	2099.47	3959.96	4271.8	4734.75	3265.15	2371.65	2448.64	3730.78	2461.65	2455.29
Q8BLQ9	Q8BLQ9;G3UZM4;B4DJ19	CADM2_MOUSE	Cadm2	Cell adhesion molecule 2	2729.48	1903.6	3767.79	3638.04	6532.94	4697.15	5085.73	3622.42	2976.17	3433.07	2755.82	2106.96
Q8BLR2	Q8BLR2;A0A1L1SSY1;Q9D6C8	CPNE4_MOUSE	Cpne4	Copine-4				368.617	131.167	290.96		416.25
Q8BLY2	Q8BLY2	SYTC2_MOUSE	Tars3	Threonine--tRNA ligase 2, cytoplasmic	778.932	363.923		235.241		481.758	1308.27	622.995		495.106		791.657
Q8BM13	Q8BM13;A0A1L1SQX6;A0A1L1SV46	NOE2_MOUSE	Olfm2	Noelin-2	795.164	1081.74										554.513
Q8BMF3	Q8BMF3;Q8BMY6	MAON_MOUSE	Me3	NADP-dependent malic enzyme, mitochondrial	662.706			1334.81	981.05	1117.93	1334.38	702.067		990.716	898.528	872.786
Q8BMF4	Q8BMF4;Q99LL2	ODP2_MOUSE	Dlat	Dihydrolipoyllysine-residue acetyltransferase component of pyruvate dehydrogenase complex, mitochondrial	6597.11	3306.82	15363.8	11549.2	14723.8	18113.6	14287.3	12292.4	11034.8	10341.3	9461.66	9615.67
Q8BMG7	Q8BMG7;A0A0A6YWM5;E9QKE4	RBGPR_MOUSE	Rab3gap2	Rab3 GTPase-activating protein non-catalytic subunit	665.908	1190.59		736.323	901.536	865.991	859.19	1219.27	1629.97	495.567		1404.51
Q8BMJ2	Q8BMJ2;Q7TSZ3;Q6ZPT2	SYLC_MOUSE	Lars1	Leucine--tRNA ligase, cytoplasmic	869.806	1056.43	1242.6	852.572	696.346	682.363	795.265	1387.35	977.13	783.738	850.161	1333.94
Q8BMK4	Q8BMK4	CKAP4_MOUSE	Ckap4	Cytoskeleton-associated protein 4				657.769	552.034	467.388	532.348	490.855		695.941
Q8BML9	Q8BML9;D3Z158;Q3TIN2;Q8R1V9;F6TDS3	SYQ_MOUSE	Qars1	Glutamine--tRNA ligase	966.401	630.643		623.967	331.341	498.403	581.167	1690		809.423	1038.98	786.337
Q8BMP6	Q8BMP6;A0A0R4J079;Q3TJW1;Q6P9T6	GCP60_MOUSE	Acbd3	Golgi resident protein GCP60				212.756	327.72	376.379				263.333	503.079	521.017
Q8BMS1	Q8BMS1	ECHA_MOUSE	Hadha	Trifunctional enzyme subunit alpha, mitochondrial	1327.05	844.519		1483.81	1182.87	989.068	600.779	449.651	596.93	794.618	1534.03	743.911
Q8BNA6	Q8BNA6;E9QK16	FAT3_MOUSE	Fat3	Protocadherin Fat 3				116.997
Q8BNU0	Q8BNU0	ARMC6_MOUSE	Armc6	Armadillo repeat-containing protein 6	236.155			186.648	322.691	223.366	241.863		280.591	150.674		186.423
Q8BNW9	Q8BNW9	KBTBB_MOUSE	Kbtbd11	Kelch repeat and BTB domain-containing protein 11	1487.34	1280.76	1318.05	571.684	846.546	889.529	1638.55	1453.63	1454.12	1353.02	584.086	1133.01
Q8BNY6	Q8BNY6	NCS1_MOUSE	Ncs1	Neuronal calcium sensor 1	567.635	296.163		564.129	463.892	411.214	717.947			277.533		609.556
Q8BP47	Q8BP47;A0A494BAX5;A0A494BB89;A0A498WGK2;A0A494B927	SYNC_MOUSE	Nars1	Asparagine--tRNA ligase, cytoplasmic	1857.91	1280.79		612.041	737.77	916.916	656.169	394.301	1555.82	663.374	1233.14	933.536
Q8BP48	Q8BP48;Q4VAA9;Q6ZQJ2;Q8R0B2;A0A0G2JFL1	MAP11_MOUSE	Metap1	Methionine aminopeptidase 1				512.865	854.013				754.948			627.805
Q8BP67	Q8BP67;Q3UW40;Q8BT08;Q9CS31	RL24_MOUSE	Rpl24	Large ribosomal subunit protein eL24	586.049		1539.18	2282.79	1057.12	618.892	591.06	1369.73	592.723	916.2	649.371	1304.97
Q8BP92	Q8BP92;Q3TE95	RCN2_MOUSE	Rcn2	Reticulocalbin-2	823.605			667.371	1467.74	1140.26		811.028	3286.53	741.82
Q8BPB0;Q921Y0	Q8BPB0;Q921Y0;Q3T9U1;Q3UDM0	MOB1A_MOUSE;MOB1B_MOUSE	Mob1a;Mob1b	MOB kinase activator 1B				323.979	312.384	274.187		280.792	586.527			229.381
Q8BPM0	Q8BPM0;Q6ZQ74;Q8BTF1	DAAM1_MOUSE	Daam1	Disheveled-associated activator of morphogenesis 1				81.2397	210.48	296.343	166.255			340.577
Q8BPN8	Q8BPN8;B0V2P5;F6RYL8;Q05CM4	DMXL2_MOUSE	Dmxl2	DmX-like protein 2	2040.64	716.392		2103.03	2991.57	3443.41	2502.57	2156.87	2413.19	2462.45	1065.58	1780.06
Q8BPU7	Q8BPU7;Q571D6	ELMO1_MOUSE	Elmo1	Engulfment and cell motility protein 1				805.469	390.208	301.907				244.303
Q8BQZ4	Q8BQZ4;A2ACC6;A2ACC7;B2RRF1;E9Q0J2;F8WHN4	RLGPB_MOUSE	Ralgapb	Ral GTPase-activating protein subunit beta				233.917	157.794	221.94	481.801	406.279	234.074	94.7042
Q8BR86	Q8BR86;A0A087WNM9;A0A087WPC0;G5E8B6;Q3TAG1	KIRR3_MOUSE	Kirrel3	Kin of IRRE-like protein 3				146.645		218.39			304.199			205.148
Q8BRF7	Q8BRF7	SCFD1_MOUSE	Scfd1	Sec1 family domain-containing protein 1	363.995	419.871		58.0923		339.819		319.612	259.615	142.542		168.722
Q8BRT1	Q8BRT1;F7DCH5;A2RRR3;B9EJA4;E9Q8N5;Q08EB5;Q08EB6	CLAP2_MOUSE	Clasp2	CLIP-associating protein 2	1528.29	2963.05	369.451	501.548	483.749	688.461	701.415	748.865	764.887	596.906	986.739	1006.18
Q8BSP2	Q8BSP2;E9PY48;Q3U5L1	CNDH2_MOUSE	Ncaph2	Condensin-2 complex subunit H2				231.975
Q8BSS9	Q8BSS9;B8QI34;F7CYX4;Q5DTM9	LIPA2_MOUSE	Ppfia2	Liprin-alpha-2				604.796	790.522	787.125	953.024	1155.59	805.351	495.682	473.768	860.454
Q8BT60	Q8BT60;Q3UJS6	CPNE3_MOUSE	Cpne3	Copine-3				383.985	414.538	290.186				432.717
Q8BTF8	Q8BTF8;A0A1D5RLK6;A0A1D5RLM5;A0A1D5RMF0;Q8BJ85	RALYL_MOUSE	Ralyl	RNA-binding Raly-like protein	766.269	704.677		122.677		51.076	186.313	496.299	417.562	187.834		482.488
Q8BTG7	Q8BTG7;A0A1D5RM17	NDRG4_MOUSE	Ndrg4	Protein NDRG4	3150.5	2140.82	3818.43	4141.72	4877.88	4600.86	4028.82	2867.51	4698.36	5334.89	3923.25	3551.9
Q8BTI8	Q8BTI8	SRRM2_MOUSE	Srrm2	Serine/arginine repetitive matrix protein 2	2941.8	2814.63		1758.15	1175.81	1863.6	1989.86	2498.9	2172.29	790.271	1388.92	1850.98
Q8BTM8	Q8BTM8;B7FAU9;B9EKP5;B7FAV1;Q6KAM8	FLNA_MOUSE	Flna	Filamin-A	1264.04	1287.92	3853.88	555.045	1107.88	704.406	1047.95	1106.33	1399.46	769.846	1464.92	460.588
Q8BTV1	Q8BTV1;A0A7N9VR83;Q8BMU5	TUSC3_MOUSE	Tusc3	Tumor suppressor candidate 3				246.19	251.554	549.921	368.493	501.928	152.433	642.177		184.592
Q8BTV2	Q8BTV2	CPSF7_MOUSE	Cpsf7	Cleavage and polyadenylation specificity factor subunit 7	1087.86	654.049		422.002	320.084	370.339	802.788	1112.77	1028.16	334.02	936.271	714.45
Q8BTY8	Q8BTY8;Q3TR67;Q3UPD0;Q3UXF7	SCFD2_MOUSE	Scfd2	Sec1 family domain-containing protein 2		1392.46		494.842	485.301			901.273	564.431	844.819		1193.81
Q8BU14	Q8BU14;Q05DA2;Q9CRY0	SEC62_MOUSE	Sec62	Translocation protein SEC62				407.206		197.875				143.059
Q8BU30	Q8BU30	SYIC_MOUSE	Iars1	Isoleucine--tRNA ligase, cytoplasmic	1266.09	1525.17		770.843	805.177	552.744	779.508	1277.19	1621.24	813.351	1083.39	1222.06
Q8BUK6	Q8BUK6;Q5BKS5;F6W1A2;Q3UUZ6	HOOK3_MOUSE	Hook3	Protein Hook homolog 3	892.712		1000.63	825.923	517.179	930.182	967.577	967.636	629.17	863.234	1075.56	808.645
Q8BUV3	Q8BUV3;A0JNY3	GEPH_MOUSE	Gphn	Gephyrin	2537.57	3039.64	4705.06	1892.18	2368.49	2334.64	3087.25	3118.23	2823.12	4735.04	2584.87	4135.86
Q8BVE3	Q8BVE3;A0A0A6YWP6;A0A0A6YX18	VATH_MOUSE	Atp6v1h	V-type proton ATPase subunit H	2728.23	1898.01	1594.55	3270.13	2602.62	2641.89	1389.4	1469.22	1988.87	1498.6	1800.39	1937.08
Q8BVI4	Q8BVI4;A0A0G2JGJ1;A0A0G2JGY0;D3YWR7;D3Z1A1	DHPR_MOUSE	Qdpr	Dihydropteridine reductase	1415.46		396.547	433.294	1376.25	339.053	369.012		1182.17	861.123	857.976	248.035
Q8BVI5	Q8BVI5;F6X4N5;F7CJY7;Q0VGN4	STX16_MOUSE	Stx16	Syntaxin-16	645.16	550.029		299.353	125.046	152.303	110.549	650.62	336.739	815.616	511.426	531.683
Q8BVQ5	Q8BVQ5;A0A140LI84	PPME1_MOUSE	Ppme1	Protein phosphatase methylesterase 1	1613.57	1705.96		935.648	845.442	1070.61	1014.16	1437.35	1835.22	1674.88	1882.37	1529.01
Q8BW75	Q8BW75	AOFB_MOUSE	Maob	Amine oxidase [flavin-containing] B	472.092		912.942	1136.39	1485.96	1092.19	2428.23	1205.34	1273.65	2089.73	1525.32	1576.73
Q8BW96	Q8BW96;B1AW58;Q3TDM2;Q3UH04	KCC1D_MOUSE	Camk1d	Calcium/calmodulin-dependent protein kinase type 1D				628.621	284.117	501.451				397.245
Q8BWF0	Q8BWF0;B2RS41	SSDH_MOUSE	Aldh5a1	Succinate-semialdehyde dehydrogenase, mitochondrial	646.898	595.675	1132.41	1432.44	1156.31	769.185	726.539	945.264	1231.3	819.454	694.738	538.617
Q8BWG8	Q8BWG8;J3QNU6;F7DF62;Q3U172	ARRB1_MOUSE	Arrb1	Beta-arrestin-1				376.852		169.047			469.45			240.001
Q8BWR2	Q8BWR2	PITH1_MOUSE	Pithd1	PITH domain-containing protein 1	579.131		5730.55	346.713	621.738	789.286	477.308	361.469	1341.99	475.832	737.424	501.632
Q8BWT1	Q8BWT1;Q3UKH3	THIM_MOUSE	Acaa2	3-ketoacyl-CoA thiolase, mitochondrial		426.585		263.034	343.316	518.919	278.847	509.655	552.109	277.085	241.457	603.927
Q8BWY3	Q8BWY3;Q3TDF8;Q3TF02;Q3TL10;Q3U6V5	ERF1_MOUSE	Etf1	Eukaryotic peptide chain release factor subunit 1	258.982			129.449	86.7842	438.231			627.357	159.73		236.144
Q8BX10	Q8BX10;A0A0G2JG95;A1A4A7;B7ZNW0	PGAM5_MOUSE	Pgam5	Serine/threonine-protein phosphatase PGAM5, mitochondrial	189.569			729.661	534.43	565.242	905.016	624.495	458.247	518.424	585.057	520.761
Q8BX17	Q8BX17;E9PUU4;A2AFQ9;B2RQ83;B7ZN04;Q3TR97;Q6KAS0	GEMI5_MOUSE	Gemin5	Gem-associated protein 5	54067.7	120953	60005	10317.4	28780.7	22647.4	51987.9	50347.4	66530.7	18847.5	110590	56180.2
Q8BY02	Q8BY02;A0A668KL68	NKRF_MOUSE	Nkrf	NF-kappa-B-repressing factor	2471.95	1141.37	1355.56	2238.79	1304.17	1522.39	846.97	2132.9	1422.23	2769.19	3161.72	2029.15
Q8BYA0	Q8BYA0	TBCD_MOUSE	Tbcd	Tubulin-specific chaperone D				410.286	99.7963	291.363	271.303	351.927	502.574	363.018	1030.24	344.956
Q8BYH7	Q8BYH7;I6L974;Q3U5C0;Q3UDU6;Q8BW21	TBC17_MOUSE	Tbc1d17	TBC1 domain family member 17				264.191		304.837		338.817	515.562
Q8BYI6	Q8BYI6	PCAT2_MOUSE	Lpcat2	Lysophosphatidylcholine acyltransferase 2			1066.67	570.924	497.135	503.542	1362.39	1216.35		303.645		731.685
Q8BYI9	Q8BYI9	TENR_MOUSE	Tnr	Tenascin-R	7278.45	5132.36	5984.7	7256.23	6384.56	5334.84	5112.83	7750.2	4584.07	5842.39	6083.79	7164.81
Q8BYK4	Q8BYK4;A0A0R4J1M3	RDH12_MOUSE	Rdh12	Retinol dehydrogenase 12				270.949	247.764	291.857			114.501
Q8BYK5	Q8BYK5;A0A5F8MPC1;A2AHM4;Q5DTG6;Q6KCA9	PHAR3_MOUSE	Phactr3	Phosphatase and actin regulator 3	264.02			287.84	338.114	526.088			376.472	264.253	830.126	1201.83
Q8BYM5	Q8BYM5;A2AGI2;A0A5S9EER5;A0A5S9EES2;A0A5S9EF37;A2AGI3;B2RWZ9;Q69ZI4	NLGN3_MOUSE	Nlgn3	Neuroligin-3	1797	831.875		832.803	1118.65	870.886	763.807	1415.88	1185.24	1930.99	1731.53	2291.78
Q8BYN5	Q8BYN5;A1L3T0;E0CXZ1;F8WGT4;J3QM95;Q8BWC3	FSD1L_MOUSE	Fsd1l	FSD1-like protein	1489.28	1380.45		238.756	745.287	486.613	596.347			796.446		394.091
Q8BYW1	Q8BYW1;B9EI26	RHG25_MOUSE	Arhgap25	Rho GTPase-activating protein 25	633.711		1672.78	1140.13	900.978	833.9	1802.43	1052.48	982.486	931.311	1092.4	997.456
Q8BYZ1	Q8BYZ1;A2A621;F6RXN4	ABI3_MOUSE	Abi3	ABI gene family member 3	996.184	151.861	1323.88	1998.28	1247.14	1409.17	1154.04	943.033	1238.92	912.633	806.325
Q8BZ81	Q8BZ81;Q4VBX1;Q8BZA0	LRRT3_MOUSE	Lrrtm3	Leucine-rich repeat transmembrane neuronal protein 3	1428.89	1623.36						941.575	852.938			835.052
Q8BZ98	P39054;Q8BZ98;E9QLL2;G3X9G4;F8WIV5;G3UZZ3;Q3T9X3;Q3TBU6;Q3TCR7;Q8BUT2;E0CXZ8;F2Z460;G3UXX2;Q91Z39	DYN3_MOUSE	Dnm3	Dynamin-3	1436.53	1975.85	2241.46	2381.63	2563.6	2389.78	2050.99	2218.07	1999.49	1726.88	1847.32	1633.22
Q8BZA9	Q8BZA9;B2RWB7	TIGAR_MOUSE	Tigar	Fructose-2,6-bisphosphatase TIGAR				177.266				443.417		382.736		543.766
Q8BZS9	Q8BZS9;D3Z4E3	DHX32_MOUSE	Dhx32	Putative pre-mRNA-splicing factor ATP-dependent RNA helicase DHX32	1519.75	2590.86	8737.94	214.282	1242.26	431.268	874.448		4287.58	843.163	208.79
Q8C078	Q8C078;A0A0G2JEC5;A0A0G2JET2	KKCC2_MOUSE	Camkk2	Calcium/calmodulin-dependent protein kinase kinase 2	1042.5			999.204	702.757	1201.29	408.597	2109.57	849.521	1336.77	488.783	1118.6
Q8C079	Q8C079;Q3UGC1	STRP1_MOUSE	Strip1	Striatin-interacting protein 1	1412.81	660.493		997.864		795.411	998.655	548.286		1197.32	563.537	1345.44
Q8C0C7	Q8C0C7;E9PWY9;Q9CT72	SYFA_MOUSE	Farsa	Phenylalanine--tRNA ligase alpha subunit	1287.62	1668.22		675.287				651.991		712.597	783.781	767.208
Q8C0D0	Q8C0D0;Q7TQK3	TRUB1_MOUSE	Trub1	Pseudouridylate synthase TRUB1			1571.27		499.918
Q8C0D5	Q8C0D5	EFL1_MOUSE	Efl1	Elongation factor-like GTPase 1	385.759			389.682	584.541	704.742	784.153		861.938	799.158	711.869	644.984
Q8C0E2	Q8C0E2	VP26B_MOUSE	Vps26b	Vacuolar protein sorting-associated protein 26B	417.542	423.535		404.787	373.449	437.177	260.349	805.205		529.415	380.063	109.754
Q8C0L0	Q8C0L0;Q0P5W2;A2ARI0	TMX4_MOUSE	Tmx4	Thioredoxin-related transmembrane protein 4				373.737	228.468
Q8C0L9	Q8C0L9;B0R058	GPCP1_MOUSE	Gpcpd1	Glycerophosphocholine phosphodiesterase GPCPD1				386.024	451.744	225.273	469.015			509.095		185.071
Q8C0M9	Q8C0M9	ASGL1_MOUSE	Asrgl1	Isoaspartyl peptidase/L-asparaginase				810.705	1560.46	1307.12		1390.78	417.504	1204.68	932.127	1439.54
Q8C166	Q8C166;B7ZCP4;B7ZCP6;B7ZCP7;E9Q806;Q3U893;Q571A1	CPNE1_MOUSE	Cpne1	Copine-1	780.623			773.718	924.212	670.188	1122.46	352.287	1243.32	734.116	366.977	780.053
Q8C167	Q8C167;Q8BKS6;A0A3Q4EGY4;A0A3Q4L354;A1L337	PPCEL_MOUSE	Prepl	Prolyl endopeptidase-like				241.961
Q8C196	Q8C196	CPSM_MOUSE	Cps1	Carbamoyl-phosphate synthase [ammonia], mitochondrial	1928.38	2151.61		499.787	328.057	1264.36	1440.56	2399.13	2420.58	1082.75	2314.4	1853.7
Q8C1A5	Q8C1A5;A0A0R4IZY0	THOP1_MOUSE	Thop1	Thimet oligopeptidase	220.878			221.365	435.257	426.304	887.902		660.676	464.734		648.382
Q8C1B7	Q8C1B7;Q8CHH9;Q9R1T4;A0A0J9YUL3;A0A0J9YTY0;B1AQY9;B1AQZ0;B7ZC46;Q3UUU4	SEP11_MOUSE	Septin11	Septin-11	4560.69	5091.45	5913.33	5386.6	4995.47	4813.71	3870.4	3885.82	4152.39	2953.7	2939.18	3540.95
Q8C2K3	P0CG49;P62983;P62984;P0CG50;E9QNP0;E9Q9J0;Q5M9K3;Q642L7;Q78XY9;A0A0A6YW67;A5JUZ1;E9Q4P0;E9Q5F6;Q3TH47;Q5SX22;Q8C2K3;Q8R0Z9;Q8VC46;Q922B0;Q922Z8	Q8C2K3_MOUSE	Ubb-ps	Ubiquitin-like domain-containing protein	219.557	491.107	1115.18	172.363	323.605	419.375	839.774	529.257	213.85	691.836	1009.63	707.677
Q8C2Q3	Q8C2Q3;Q3U6A2	RBM14_MOUSE	Rbm14	RNA-binding protein 14	3146.62	3590.6	2361.22	1405.89	771.439	1685.28	2828.8	2455.3	1931.52	812.777	1308.71	1770.29
Q8C3F2	Q8C3F2;B7ZW94;Q3V3X9	F120C_MOUSE	Fam120c	Constitutive coactivator of PPAR-gamma-like protein 2	421.229			703.989	492.451	451.762	217.312	328.903	662.391	557.344	593.882
Q8C3J5	Q8C3J5;Q6A0A3	DOCK2_MOUSE	Dock2	Dedicator of cytokinesis protein 2				445.344		426.19
Q8C419	Q8C419;Q8BSU1;Q8C3D0	MGLYR_MOUSE	Gpr158	Metabotropic glycine receptor	1196.81		3248.75	1546.87	2186.01	2480.33	2105.57	1770.82	1689.41	1758.41	1851.36	1495.07
Q8C437	Q8C437;F8SLQ1;D3YYH0;F8SLP5;F8SLP6;F8SLP7;F8SLP8;F8SLP9;F8SLQ3;F8SLQ4;F8SLQ5;F8SLQ6	PEX5R_MOUSE	Pex5l	PEX5-related protein	1662.84	833.233	1418.77	1432.21	1631.84	1636.62	1859.47	1164.1	1376.12	2044.35	1593.7	1447.84
Q8C460	Q8C460;Q8VC93	ERI3_MOUSE	Eri3	ERI1 exoribonuclease 3	1462.45	1855.52		1170.52	1509.64	1768.42	2038.49	1589.24	1575.91	2007.3	1761.38	2329.97
Q8C5H8	Q8C5H8;A0A7N9VS49;A0A7P0A156;Q14BL1;Q9CUB4;A0A7N9VT10	NAKD2_MOUSE	Nadk2	NAD kinase 2, mitochondrial				433.28	736.244	276.859	171.873	632.596		480.811		446.238
Q8C5W0	Q8C5W0;B9EJ15;Q05D14;Q3UGS6	CLMN_MOUSE	Clmn	Calmin	1112.43			213.753	451.785		1625.36	1284.26	1366.18	3038.9	2241.2	1721.56
Q8C6G8	Q8C6G8;A0A494BB75;B2RTG7;E0CYH4	WDR26_MOUSE	Wdr26	WD repeat-containing protein 26		994.791		233.387	350.691	378.492		737.879				205.518
Q8C729	Q8C729	HYCC2_MOUSE	Hycc2	Hyccin 2				270.911	1089.77	495.198	397.982			334.706
Q8C754	Q8C754;A0A068BGT0;G3UY33;Q3V3A4	VPS52_MOUSE	Vps52	Vacuolar protein sorting-associated protein 52 homolog	990.991		1453.2	725.447	524.443	801.9	785.508	1566.22		921.117	673.321	857.682
Q8C7K6	Q8C7K6;A0A0A6YY26	PCYXL_MOUSE	Pcyox1l	Prenylcysteine oxidase-like				421.994	485.924	458.87	506.735	506.517		423.936		335.036
Q8C7X2	Q8C7X2;A1L2Z3;Z4YJW0	EMC1_MOUSE	Emc1	ER membrane protein complex subunit 1				679.743	641.01	689.023	834.404
Q8C845	Q8C845	Q8C845_MOUSE	Efhd2	EF hand domain containing 2	3453.95	1091.84		2656.63	2228.77	1397.75	1135.07	570.361	1578.52	1563.78	1010.38	2461.95
Q8C854	Q8C854;A2ATP5;A2ATP6;A7UQY4;F6XJA1;G8JL68	MYEF2_MOUSE	Myef2	Myelin expression factor 2	11755.9	1071.41	7537.73	3259.28	4212.39	4579.97	4422.3	7220.02	5118.04	3968.14	4520.1	3564.99
Q8C863	Q8C863;Q571M5;Q6P289	ITCH_MOUSE	Itch	E3 ubiquitin-protein ligase Itchy				72.0589		129.252	111.628
Q8C8R3	Q8C8R3;S4R2F3;S4R2R5;S4R1J9;S4R2T7	ANK2_MOUSE	Ank2	Ankyrin-2	3443.83	4532.58	6351.62	4697.41	4757.6	4569.48	4249.88	3348.93	4710.53	3760.59	4164.22	4371.63
Q8C904	Q8C904	Q8C904_MOUSE	A730089K16Rik	Uncharacterized protein	333.805			1711.19	1676.22	739.627	595.69	530.527	325.284	641.33	633.415	379.93
Q8C996	Q8C996	TM163_MOUSE	Tmem163	Transmembrane protein 163	889.281			1182.3	1608.8	1658.69	1941.33	917.449	895.722	1641.68	1073.07	999.12
Q8CAA7	Q8CAA7;E0CX81	PGM2L_MOUSE	Pgm2l1	Glucose 1,6-bisphosphate synthase	3312.58	1638.58	2899.87	4095.95	4277.91	5117.66	3810.24	4272.76	4298.96	5086.82	5249.79	5375.82
Q8CAK3	Q8CAK3;Q3U076	SHFL_MOUSE	Shfl	Shiftless antiviral inhibitor of ribosomal frameshifting protein homolog	1206.33	1063.15		1155.68	1267.47	1283.04	1409.85	1458.32	1242.79	1670.4	1043.34	1611.06
Q8CAL5	Q8CAL5;H3BJQ8;H3BLN8;Q8BNB0;O70206	GPC5_MOUSE	Gpc5	Glypican-5	1492.62	1043.96		386.11	582.832	437.879	699.085	872.083		723.442	1213.24	1044.37
Q8CAQ8	Q8CAQ8;A0A0U1RP81;E9Q800;E9QAY6;Q2YDW0;Q3TEY5;Q3TQL4;Q3TVZ5;Q3U7N2	MIC60_MOUSE	Immt	MICOS complex subunit Mic60		981.3		860.737	1188.01	1061.62	1118.48	631.967	686.835	920.089	557.695	460.84
Q8CBE3	Q8CBE3;Q3UK24	WDR37_MOUSE	Wdr37	WD repeat-containing protein 37				456.02	735.045	355.904	960.077		682.476	706.824	409.264	232.926
Q8CBW3	Q8CBW3;Q3TJ64;Q3TJR5;Q3TMI0;Q3TPY5;Q3UAH6;B7ZCU0;B7ZCU2;B7ZCU3;B7ZCU4;B7ZCU5;J3QNK8;Q6AXD3	ABI1_MOUSE	Abi1	Abl interactor 1		3004.45	3567.38	1854.62		967.613	973.551	996.596	1209.34	686.077	1326.67	762.281
Q8CBY8	Q8CBY8;Q3TQY2	DCTN4_MOUSE	Dctn4	Dynactin subunit 4	314.822			176.45					316.135	548.857
Q8CC35	Q8CC35;E9Q3E2;Q3TA13;Q3TY32;Q3U336;Q3URF1	SYNPO_MOUSE	Synpo	Synaptopodin	4326.95	2407.89	3517.88	1959.73	2213.75	2246.74	3846.33	2761.82	2908.13	2388.17	2809.9	3245.55
Q8CCJ3	Q8CCJ3	UFL1_MOUSE	Ufl1	E3 UFM1-protein ligase 1	1336.95	575.733		569.597	598.334	698.541	1017.41	833.15	1733.04	733.791	1592.11	1636.26
Q8CCK0	Q8CCK0;Q8BP16;Q9CTR1	H2AW_MOUSE	Macroh2a2	Core histone macro-H2A.2	889.795			401.914	316.185	621.125	497.621	355.107		186.816
Q8CCN5	Q8CCN5;B1AR74;B1B0B3;Q0VF62;Q3TAC0	BCAS3_MOUSE	Bcas3	BCAS3 microtubule associated cell migration factor	112.987			243.11		251.481				208.638
Q8CCP0	Q8CCP0;A0A1Y7VM23	NEMF_MOUSE	Nemf	Ribosome quality control complex subunit NEMF	344.46	721.969		320.587	308.198	430.729	445.381	504.148	826.626	750.202	750.154	620.337
Q8CCS6	Q8CCS6;D3Z5F7;G3UY42;D3YUB9;D3Z055;G3UWS5	PABP2_MOUSE	Pabpn1	Polyadenylate-binding protein 2	1410.47	955.292	820.044	750.768	777.889	850.268	931.872	867.537	1675.46	866.264	2246.06	1628.34
Q8CCT4	Q8CCT4;Q8R0A5;A2AEC2;Q14C38;Q9DB24	TCAL5_MOUSE	Tceal5	Transcription elongation factor A protein-like 5	2938.19	1406.01	2443.64	717.632	666.513	642.778	1042.66	1026.99	1781.35	1502.56	2756.75	1324.34
Q8CDG3	Q8CDG3;A0A0R4J0M9;Q80T83	VCIP1_MOUSE	Vcpip1	Deubiquitinating protein VCPIP1				186.351	231.867	322.912	290.036
Q8CDN6	Q8CDN6;A0A494B955;A0A494BBI1;A0A498WGD8;Q3U8R9;Q3UBF4;Q3UNH3	TXNL1_MOUSE	Txnl1	Thioredoxin-like protein 1	2569.67	1221.76		1893.81	1502.94	1898.57	2657.74	1975.46	2400.85	2967.41	2769.38	2472.91
Q8CE50	Q8CE50	SNX30_MOUSE	Snx30	Sorting nexin-30				398.387	344.593	475.363	304.683	432.031
Q8CFC2	Q8CFC2;B0R0C1;F6SWU2;F7CGS5;Q3UXY0	MYT1_MOUSE	Myt1	Myelin transcription factor 1				99.3459						338.575
Q8CFI0	Q8CFI0;A0A494BAX0;A0A494B953;A0A494B9F0;A0A494BA39;A0A494BAG2;Q3TQK9;Q641N8;A0A286YCR1;Q80U03	NED4L_MOUSE	Nedd4l	E3 ubiquitin-protein ligase NEDD4-like				194.203	90.0957	560.21
Q8CFI7	Q8CFI7	RPB2_MOUSE	Polr2b	DNA-directed RNA polymerase II subunit RPB2	421.495			594.083	836.137	526.162	865.509	484.544		703.234
Q8CFX3	F7BJK1;Q8CFX3;Q8QZT6	Q8CFX3_MOUSE	Pcdh1	Protocadherin 1	1413.18		1873.78	1321.66	1272.01	1707.26	1524.25	1860.93	1001.81	1467.83	1328.1	684.329
Q8CGC7	Q8CGC7;B9EIU1	SYEP_MOUSE	Eprs1	Bifunctional glutamate/proline--tRNA ligase	2279.06	2840.25	3083.01	1302.84	1144.2	1123.21	1374.67	2112.24	2487.97	1266.32	2265.6	1691.37
Q8CGE9	Q8CGE9;D3Z0G5;D3Z0G6;D3Z0G7;E9Q1K7;E9Q652;Q9D677;Q3TTW9;Q8BPL6	RGS12_MOUSE	Rgs12	Regulator of G-protein signaling 12				249.006		484.836	131.236
Q8CGF6	Q8CGF6;Q8CEH9	WDR47_MOUSE	Wdr47	WD repeat-containing protein 47	408.667			247.43	402.269		348.702			387.226
Q8CGF7	Q8CGF7;Q3TH57;A0A494B9W7;A0A494BA28	TCRG1_MOUSE	Tcerg1	Transcription elongation regulator 1	2965.56	1609.85		711.688	913.001	1129.04	1441.85	1881.35	2553.23	1469.58	1630.03	1522.5
Q8CGK3	Q8CGK3;Q3V2D0;Q56A16	LONM_MOUSE	Lonp1	Lon protease homolog, mitochondrial	1814.02	3641.22		860.938	342.493	613.966	1105.82		1288.96	577.087		2122.33
Q8CGP0;Q9D2U9	Q8CGP0;Q9D2U9	H2B3A_MOUSE;H2B3B_MOUSE	H2bc26;H2bu2	Histone H2B type 3-B	8978.13	2446.19	4967.04	6304.29	5772.91	12405	4936.4	10157.5	9726.91	5434.3	4102.75	2004.43
Q8CGY8	Q8CGY8	OGT1_MOUSE	Ogt	UDP-N-acetylglucosamine--peptide N-acetylglucosaminyltransferase 110 kDa subunit	941.194	803.658	697.322	755.245	785.891	1154.1	710.25	787.549	760.26	910.998	784.584	711.396
Q8CGZ0	Q8CGZ0;G5E8I8;A0A1D5RL92	CHERP_MOUSE	Cherp	Calcium homeostasis endoplasmic reticulum protein	1192.49			356
Q8CH77	Q8CH77;Q8CB55;A0A589P973	NAV1_MOUSE	Nav1	Neuron navigator 1				303.564		307.072				173.185
Q8CHC4	Q8CHC4;D3Z656;D3Z1M7;E9Q7S0;F7BQW7	SYNJ1_MOUSE	Synj1	Synaptojanin-1	7794.42	7460.41	6493.63	5939.4	6315.72	7015.55	6272.87	5994.96	7570.58	6704.32	7021.67	7961.83
Q8CHG7	Q8CHG7;A0A0A6YWG7;B2RUJ6;E9QNQ4;Q5NCJ0;Q5NCJ1;Q6NXI4;A0A5F8MPT3;Q3UPQ2;Q562E3;Q5DTR1;Q5NCJ4;Q5NCJ5;Q8R3E5;Q8VCK0	RPGF2_MOUSE	Rapgef2	Rap guanine nucleotide exchange factor 2	1430.7			1522.87	1767.58	1813.57	1655.34	1230.52	2016.61	2221.63	1623.99	1157.56
Q8CHH9	Q8CHH9;B1AQY9;B1AQZ0;B7ZC46	SEPT8_MOUSE	Septin8	Septin-8	1177.17		1683.93	1275.34	1636.54	1688.04	1445.02	816.052	1197.39	1023.34		614.555
Q8CHP8	Q8CHP8;Q5XK18	PGP_MOUSE	Pgp	Glycerol-3-phosphate phosphatase	142.365			823.698		682.717	795.858		596.04	592.571		807.292
Q8CHT0	Q8CHT0	AL4A1_MOUSE	Aldh4a1	Delta-1-pyrroline-5-carboxylate dehydrogenase, mitochondrial		1069.36		912.173	1309.78	816.704	1488.49		841.014	891.063
Q8CHT1	Q8CHT1;E9QK62;F6SWQ9	NGEF_MOUSE	Ngef	Ephexin-1	3793.1	4207.77	2258.23	3039.12	3138.44	3736.86	3243.15	3865.34	5274.12	3812.73	2783.6	3279.48
Q8CHU3	Q8CHU3;J3QNT7;Q5NCM7;Q5NCM5;Q5NCM6;Q69ZS5	EPN2_MOUSE	Epn2	Epsin-2	719.154	255.992		458.063	483.802	489.627	546.39	416.782	290.423	402.172	831.733	419.361
Q8CI75	Q8CI75;A0A087WP08	DI3L2_MOUSE	Dis3l2	DIS3-like exonuclease 2	503.186			285.352	527.619	572.539	491.477	485.738	569.358	801.037		800.387
Q8CI94	Q9ET01;Q9WUB3;Q8CI94;Q3UEJ6;E9PUM3;Q3TFQ8;Q3TJQ7;Q3UGT5;Q3UYH9;Q3V3U0;Q91WP9	PYGB_MOUSE	Pygb	Glycogen phosphorylase, brain form	4979.32	4059.74	5277.39	5318.42	6199.14	6498.7	5588.27	5185.5	5693.7	5490.79	4995.94	6242.63
Q8CIE6	Q8CIE6;F8WHL2;Q63ZW9;Q8BTF0;Q8BTF3;Q8R393;Q99JW9	COPA_MOUSE	Copa	Coatomer subunit alpha	2478.58	2078.51	4662.85	2451.97	2751.53	2584.27	3169.2	3738.49	4109.53	3470.61	3201.27	4057.02
Q8CIG8	A0A0R4J049;Q8CIG8	ANM5_MOUSE	Prmt5	Protein arginine N-methyltransferase 5	3236.29		9424.87	3521.47	3768.53	3498.64	5104.01	3858.39	5144.72	4231.4	4119.69	4026.68
Q8CIH9	Q8CIH9;Q3UGA8	PUR1_MOUSE	Ppat	Amidophosphoribosyltransferase				226.181		388.88	193.731			371.187
Q8CIM7	Q8CIM7;A0A0R4IZY2	CP2DQ_MOUSE	Cyp2d26	Cytochrome P450 2D26		814.452		207.224	208.649	286.556	424.425	794.041	708.375	264.417		701.922
Q8CIN4	Q8CIN4	PAK2_MOUSE	Pak2	Serine/threonine-protein kinase PAK 2		1425.03		801.801	221.951	308.266	293.755		343.232	410.941		659.877
Q8CIQ7	Q8CIQ7;F8VPQ1;Q6A088	DOCK3_MOUSE	Dock3	Dedicator of cytokinesis protein 3	563.461			369.178	567.527	329.174	283.069	425.452	504.594	450.812	291.886	805.967
Q8CIV8	Q8CIV8;E0CXJ6;E0CZ81	TBCE_MOUSE	Tbce	Tubulin-specific chaperone E				205.452	310.177	209.922				161.693		359.859
Q8CJH3	Q8CJH3;B2RWT9	PLXB1_MOUSE	Plxnb1	Plexin-B1		665.544		607.325		490.314
Q8HW98	Q8HW98	IGLO5_MOUSE	Iglon5	IgLON family member 5				713.713	1357.66	373.206	395.223				408.114	454.714
Q8JYD6	Q8JYD6	Q8JYD6_9GAMA		Hypothetical v-bcl2	608.836					642.486		1791.76		1189.51	530.53
Q8JZK9	Q8JZK9;Q3UJ70;Q3UKE7;Q3UWQ9;Q8C5F4;Q8K0I5	HMCS1_MOUSE	Hmgcs1	Hydroxymethylglutaryl-CoA synthase, cytoplasmic				632.032	340.081	764.63	586.62	569.325		815.983
Q8JZN5	Q8JZN5;A0A0G2JF25	ACAD9_MOUSE	Acad9	Complex I assembly factor ACAD9, mitochondrial				881.868	757.175	956.527			946.201	248.933	650.749	742.681
Q8JZP2	Q8JZP2;Q3KN99;Q9QZA3	SYN3_MOUSE	Syn3	Synapsin-3	571.241			783.783	792.522	1342.89	1249.69	821.635		931.886		653.804
Q8JZQ2	Q8JZQ2;Q3U7C0;Q3UDQ7;Q8R5F1	AFG32_MOUSE	Afg3l2	AFG3-like protein 2				446.18	433.994	1047.54	1138.2	710.405	571.026	549.842	551.878	936.019
Q8JZR6	Q8JZR6	S4A8_MOUSE	Slc4a8	Electroneutral sodium bicarbonate exchanger 1				533.168		512.288	640.738	691.926		384.83
Q8JZS0	Q8JZS0	LIN7A_MOUSE	Lin7a	Protein lin-7 homolog A	15015.2	13432.1	17664.2	13198.5	15079.8	16012.7	13865.2	13638.6	14733.7	14313.3	15525.2	15318
Q8JZW4;Q9DC53	Q8JZW4;Q9DC53;E9Q1V2;Q9CYR4	CPNE5_MOUSE;CPNE8_MOUSE	Cpne5;Cpne8	Copine-5				283.979		228.117
Q8JZX4	Q8JZX4;A2AP40	SPF45_MOUSE	Rbm17	Splicing factor 45				272.368
Q8K010	Q8K010;E9Q484;Q3TYS9	OPLA_MOUSE	Oplah	5-oxoprolinase				452.882	415.925	479.56	983.249			521.437	189.472
Q8K012	Q8K012;E9PUI5;A0A5F8MPQ8;E9PUK3;A0A0G2JFM9	FBP1L_MOUSE	Fnbp1l	Formin-binding protein 1-like				544.479								1355.06
Q8K019	Q8K019;A0A087WQA0;A0A087WRN1;F8WI22;Q05C67;Q3TRC6;Q3TSZ0;Q3UDL9;Q3UR37	BCLF1_MOUSE	Bclaf1	Bcl-2-associated transcription factor 1	2769.18	1393.18		1037.99	771.425	1400.51	999.775	1797.59	1693	831.255	598.548	1130.68
Q8K021	Q8K021;Q3TD71;Q3TSA8;Q3UY11;Q9D577	SCAM1_MOUSE	Scamp1	Secretory carrier-associated membrane protein 1				330.03		419.759				257.723
Q8K097	Q8K097	LFG2_MOUSE	Faim2	Protein lifeguard 2				751.137	916.179	418.39	400.465		404.702
Q8K0C4	Q8K0C4	CP51A_MOUSE	Cyp51a1	Lanosterol 14-alpha demethylase				144.126
Q8K0C9	Q8K0C9	GMDS_MOUSE	Gmds	GDP-mannose 4,6 dehydratase	304.479		752.896	508.326	191.885	762.223	284.896	370.514		796.179	678.916	437.591
Q8K0D0	Q8K0D0;I6L9D3;A0A1L1SUS7	CDK17_MOUSE	Cdk17	Cyclin-dependent kinase 17		370.159		114.125					340.42
Q8K0D2	Q8K0D2;E9Q092;E9QM92;Q3V1J8;F7B276	HABP2_MOUSE	Habp2	Hyaluronan-binding protein 2	1094.9	1110.45	855.988	260.549	355.816	355.941	488.99	976.501	984.459	345.709	936.432	820.654
Q8K0E8	Q8K0E8;Q3TGR2	FIBB_MOUSE	Fgb	Fibrinogen beta chain	670.205											1033.33
Q8K0S0	Q8K0S0;B9EIC7;E0CXJ1	PHYIP_MOUSE	Phyhip	Phytanoyl-CoA hydroxylase-interacting protein	10653.6	10695.8	8384.54	6843.34	7912.94	9525.3	7975.34	5914.65	9723.71	10669	6996.2	9589.08
Q8K0T0	Q8K0T0;A3QM89;Q4FJL2;Q4FZ95;Q7M6W1	RTN1_MOUSE	Rtn1	Reticulon-1	1326.56	1617.94	1721.88	1902.75	2162.94	1747.52	1873.97	1599.22	1073.29	1117.88	1110.63	2194.72
Q8K0T4	E9PZI6;E9QKG2;Q8K0T4;Q9WV86	KATL1_MOUSE	Katnal1	Katanin p60 ATPase-containing subunit A-like 1		388.055		439.118	539.876	414.992	441.531			442.53		684.151
Q8K0U4	Q8K0U4	HS12A_MOUSE	Hspa12a	Heat shock 70 kDa protein 12A	3435.19	4570.55	2746.68	2192.71	2622.32	2650.71	1991.11	2064.87	3584.72	2203.58	2525.65	3173.44
Q8K124	Q8K124	PKHO2_MOUSE	Plekho2	Pleckstrin homology domain-containing family O member 2				275.462		248.516	104.097
Q8K1A6	Q8K1A6;E9PX94	C2D1A_MOUSE	Cc2d1a	Coiled-coil and C2 domain-containing protein 1A	978.539	807.224	1950.25	732.398	623.482	829.684	987.09	681.997	1198.71	693.19		999.614
Q8K1B8	Q8K1B8;Q3TEE6;A0A494B9F7;A0A494B9W3;A0A494BBJ8;Q6NXZ9	URP2_MOUSE	Fermt3	Fermitin family homolog 3	1712.49			2071.75	2115.69	1335.55	1118.79	1435.15	3301.94	2159.4	2275.86
Q8K1M6	Q8K1M6;Q3U4P3	DNM1L_MOUSE	Dnm1l	Dynamin-1-like protein	2944.03	3237.28	3230.31	2600.44	2393.09	2684.46	1905.86	2570.03	2884.8	2218.44	2660.18	2875.45
Q8K1X4	Q8K1X4;Q3UDY0	NCKPL_MOUSE	Nckap1l	Nck-associated protein 1-like	496.689		2733.49	1726.52	1947.03	2105.83	2260.17	1060.9	1340.56	1617.3	1490.6	498.057
Q8K212	Q8K212;Q3TAB8;Q3TP27	PACS1_MOUSE	Pacs1	Phosphofurin acidic cluster sorting protein 1	2522.35	2858.33	1534.92	1507.97	1636.31	1515.8	1268.75	1403.09	3034.5	929.402	2645.6	1949.86
Q8K221	Q8K221;A0A1B0GS63;A0A1B0GSM3	ARFP2_MOUSE	Arfip2	Arfaptin-2		731.426		813.678		1135.26	506.835			628.929
Q8K273	Q8K273	EMC5_MOUSE	Mmgt1	ER membrane protein complex subunit 5				251.034						55.6238
Q8K2B3	Q8K2B3	SDHA_MOUSE	Sdha	Succinate dehydrogenase [ubiquinone] flavoprotein subunit, mitochondrial	1440.77		1265.99	2342.47	2832.88	2869.44	2426.42	2275.8	2019.52	1652.13	1579.47	1289.56
Q8K2C9	Q8K2C9	HACD3_MOUSE	Hacd3	Very-long-chain (3R)-3-hydroxyacyl-CoA dehydratase 3				113.338	112.351
Q8K2D3	Q8K2D3;A0ELI5	EDC3_MOUSE	Edc3	Enhancer of mRNA-decapping protein 3	218.152			259.896	73.6674	113.349	159.766	199.258		80.5074		422.606
Q8K2H2	Q8K2H2;A0A0A0MQF5	OTU6B_MOUSE	Otud6b	Deubiquitinase OTUD6B	284.105			202.301	435.827	317.935	387.077	327.423	362.622	338.966		354.398
Q8K2K6	Q8K2K6;A0A087WNV1;A0A087WR52;A0A087WSR7	AGFG1_MOUSE	Agfg1	Arf-GAP domain and FG repeat-containing protein 1										526.407
Q8K2Q7	Q8K2Q7	BROX_MOUSE	Brox	BRO1 domain-containing protein BROX				186.788		675.115			882.736	414.914
Q8K310	Q8K310;Q5BL18;A0A494B9X1;A0A494BAD4;A0A494BAL7;A0A494BAZ7;Q3TTX0;Q3TZN1;Q4FJT0;Q6ZQ61	MATR3_MOUSE	Matr3	Matrin-3	10715.7	4572.13	3731.81	3136.63	874.042	1623.24	3717.63	5685.65	4149.48	1264.94	2431.52	3446.57
Q8K358	Q8K358;Q3TAA8	PIGU_MOUSE	Pigu	Phosphatidylinositol glycan anchor biosynthesis class U protein				112.887						177.456
Q8K377	Q8K377;E0CX41	LRRT1_MOUSE	Lrrtm1	Leucine-rich repeat transmembrane neuronal protein 1	1436.44	1595.68				336.146		881.071	905.927	326.798	1166	1430.89
Q8K394	Q8K394	PLCL2_MOUSE	Plcl2	Inactive phospholipase C-like protein 2	677.718	685.068	706.902	581.144	1129.46	854.741	844.357	698.444	698.298	657.86	633.911	465.976
Q8K3H0	Q8K3H0;A0A220D9Z4;D5MCW5	DP13A_MOUSE	Appl1	DCC-interacting protein 13-alpha	1823.47	1856.75	2468.77	1809.25	1693.93	1684.65	2244.13	914.063	2235.36	2230.81	1620.54	2619.01
Q8K3J1	Q8K3J1;Q3UY05;Q5M9P5;Q8VC72;A0A494BAW8	NDUS8_MOUSE	Ndufs8	NADH dehydrogenase [ubiquinone] iron-sulfur protein 8, mitochondrial				1701.93	565.898	1008.18	215.766			301.464
Q8K3Z9	Q8K3Z9;Q3U425;Q6A036	PO121_MOUSE	Pom121	Nuclear envelope pore membrane protein POM 121	965.532			167.21	127.923	498.994	590.691					493.804
Q8K400	Q8K400;D3Z079;D3Z2Q2	STXB5_MOUSE	Stxbp5	Syntaxin-binding protein 5	422.747	319.564	659.77	553.492	661.707	763.933	584.315	611.818	981.383	535.772	489.623	820.758
Q8K406	Q8K406;Q3V1R3	LGI3_MOUSE	Lgi3	Leucine-rich repeat LGI family member 3	1108.1	1332.55		487.627	1157.72	620.158		714.285	492.048	411.841	558.621	834.436
Q8K4B0	Q8K4B0;M1VHG1;E9PX23;F8WHY8;M1VB37;M1VHG3;M1VHG6;M1VMF6;Q2KHS8	MTA1_MOUSE	Mta1	Metastasis-associated protein MTA1	989.187	304.948		344.715		277.891	728.428	817.715	564.462	394.482		492.253
Q8K4I3	Q8K4I3;F6WMJ3;A2AFJ8	ARHG6_MOUSE	Arhgef6	Rho guanine nucleotide exchange factor 6				671.377		691.243		1021.55		903.864
Q8K4Q0	Q8K4Q0;A0A991EQV1;A2ACM0;A4FUW1;Q6ZPU3	RPTOR_MOUSE	Rptor	Regulatory-associated protein of mTOR				161.707	292.653							370.796
Q8K4Z5	Q8K4Z5;Q3TVM1	SF3A1_MOUSE	Sf3a1	Splicing factor 3A subunit 1	4268.19	3287.05		1731.93	1628.48	1990.95	3495.42	3909.55	2670.81	2776.08	3063.53	3370.07
Q8K596	Q8K596;Q6ZPY3	NAC2_MOUSE	Slc8a2	Sodium/calcium exchanger 2	2549.73	3847.97		3451.86	3152.13	3916.35	4067.46	2797.17	3309.58	3737.8	2464.74	2329.59
Q8QZR3;Q91WG0	Q8QZR3;Q91WG0;Q6PDB7	EST2A_MOUSE;EST2C_MOUSE	Ces2a;Ces2c	Pyrethroid hydrolase Ces2a	516.902				530.762	204.513		794.429	1027.04	363.436
Q8QZT1	Q8QZT1;Q3TQP7	THIL_MOUSE	Acat1	Acetyl-CoA acetyltransferase, mitochondrial	666.835	386.954	1155.03	1775.9	1695.56	1236.38	928.379	1027.92	1103.51	996.411	1143.79	1112.16
Q8QZT2	Q8QZT2	CCSAP_MOUSE	Ccsap	Centriole, cilia and spindle-associated protein	2300.48	2818.04		180.169	311.78	760.111	1773.44	896.45	1786.52	485.057	1212.79	2234.1
Q8QZY1	Q8QZY1	EIF3L_MOUSE	Eif3l	Eukaryotic translation initiation factor 3 subunit L	1000.08	989.246		470.325	582.242	552.109	301.406	429.384	817.783	494.478	394.067	503.939
Q8R001	Q8R001;D3YYK8;E9Q6X0;Q3TG90	MARE2_MOUSE	Mapre2	Microtubule-associated protein RP/EB family member 2	3162.32	1984.06	2174.55	2172.53	1543.77	2104.24	1712.55	2227.94	2333.11	1937.2	1926.7	2347.81
Q8R016	Q8R016;E9PY26	BLMH_MOUSE	Blmh	Bleomycin hydrolase	1113.08	834.578	21247.1	463.188	2482.67	591.761	923.523	478.044	2764.42	367.276		347.243
Q8R066	Q8R066;A0A3B0IP17	C1QT4_MOUSE	C1qtnf4	Complement C1q tumor necrosis factor-related protein 4	1753.35	1348.61		369.089	543.182	599.191	436.271		1681.06	358.358	789.415	842.626
Q8R071	Q8R071	IP3KA_MOUSE	Itpka	Inositol-trisphosphate 3-kinase A	1343.92	2681.78	1454.85	868.774	1273.47	1063.94	1268.14	1366.9	1563.05	1707.59	1612.74	1604.49
Q8R081	Q8R081;G5E924;Q3UMT7;Q8BI42	HNRPL_MOUSE	Hnrnpl	Heterogeneous nuclear ribonucleoprotein L	11100.9	5288.48	3167.84	1719.42	1669.95	1734.87	2423.33	3453.75	4788.97	1909.2	2861.86	3233.63
Q8R0F6	Q8R0F6;Q9CS46	ILKAP_MOUSE	Ilkap	Integrin-linked kinase-associated serine/threonine phosphatase 2C	242.891			64.8921		346.829				165.189
Q8R0G9	Q8R0G9;Q8CDZ5	NU133_MOUSE	Nup133	Nuclear pore complex protein Nup133	500.705	358.43				317.745	463.492	1375.84		894.037		852.813
Q8R0S2	Q8R0S2;A0A1D5RM83;E9PUA3	IQEC1_MOUSE	Iqsec1	IQ motif and SEC7 domain-containing protein 1	2447.2	2901.44		1293	965.404	1677.53	1695.37	1507.32	1739.93	1610.51	1853.2	1678.2
Q8R0S4	Q8R0S4;A2ATZ8;Q3TYI5;J3QK20	CACB4_MOUSE	Cacnb4	Voltage-dependent L-type calcium channel subunit beta-4	1119.76	446.198	420.144	540.013	553.241	765.508	955.196	951.432	865.701	872.729	597.959	451.986
Q8R0X7	Q8R0X7;Q3UDJ2;Q4FK38;Q69ZN1	SGPL1_MOUSE	Sgpl1	Sphingosine-1-phosphate lyase 1				289.25						185.722
Q8R0Y6	Q8R0Y6;Q8CIF2	AL1L1_MOUSE	Aldh1l1	Cytosolic 10-formyltetrahydrofolate dehydrogenase	620.667			379.56		232.251	484.442	1190.52		319.718		364.51
Q8R127	Q8R127;J3QNN5;Q3ULN6	SCPDL_MOUSE	Sccpdh	Saccharopine dehydrogenase-like oxidoreductase	785.02			764.489	553.796	445.982
Q8R1A4	Q8R1A4;A2A9M4;A0A0U1RNK7;A2A9M5;E9PX48;Q3U806	DOCK7_MOUSE	Dock7	Dedicator of cytokinesis protein 7				364.053
Q8R1B4	Q8R1B4;Q66JU1	EIF3C_MOUSE	Eif3c	Eukaryotic translation initiation factor 3 subunit C	876.568	749.411	631.104	940.943	452.974	539.421	825.766	835.288	1320.68	841.87	1491.31	619.824
Q8R1B5	Q8R1B5	CPLX3_MOUSE	Cplx3	Complexin-3				670.434	1017.5	564.872	902.042			467.418	884.399
Q8R1F6	Q8R1F6;Q3UU20;Q8C7D7	HID1_MOUSE	Hid1	Protein HID1	755.992			615.169	759.784	583.696	806.725	519.57	742.565	491.536	658.969	843.464
Q8R1I1	Q8R1I1;Q5NCJ9	QCR9_MOUSE	Uqcr10	Cytochrome b-c1 complex subunit 9			2037.13	1139.21	985.39	1287.69		564.76		538.396		340.167
Q8R1Q8	Q8R1Q8;Q3TWG5;Q3TVT4	DC1L1_MOUSE	Dync1li1	Cytoplasmic dynein 1 light intermediate chain 1	665.15	929.306	6066.83	1076.4	968.539	1103.16	645.362	756.503		910.845		819.259
Q8R2R9	Q8R2R9;Q9JKC8;H7BWY2;Q9DBU8;A0A286YDZ6;Q3TRH5;Q921U0	AP3M2_MOUSE	Ap3m2	AP-3 complex subunit mu-2	1085.9	566.643	513.323	630.462	533.111	988.572	502.742		693.344	754.122	429.006	750.468
Q8R307	Q8R307;Q3U7D9;Q3UG80;Q69ZI9	VPS18_MOUSE	Vps18	Vacuolar protein sorting-associated protein 18 homolog				160.503	136.392	328.381		84.6907		95.6114
Q8R317	Q8R317;Q3T992;Q3TN93;Q66K07	UBQL1_MOUSE	Ubqln1	Ubiquilin-1	1341.39	750.11	1975.75	2858.77	2535.23	2850.62	2840.72	1929.35	1920.08	2240.81	2524.72	1930.47
Q8R326	Q8R326;F7D909	PSPC1_MOUSE	Pspc1	Paraspeckle component 1	6870.22	3220.47	3033.48	1631.79	1149.12	1692.69	2280.07	4378.71	3871.57	2297.06	3740.36	3762.67
Q8R361	Q8R361;A0A0N4SW73;Q6ZQ33	RFIP5_MOUSE	Rab11fip5	Rab11 family-interacting protein 5	791.401	983.054		405.25	288.817	592.724		818.263	330.085	455.01		478.037
Q8R366	Q8R366;A0A0R4J117;G3UYZ1	IGSF8_MOUSE	Igsf8	Immunoglobulin superfamily member 8	3399.35	2871.48	3372.5	4267.97	6239.24	5076.56	5791.04	3851.44	5278.3	5339.03	4337.37	4407.6
Q8R3Q2	Q8R3Q2;A0A5F8MQ25;A4FU84;G3X9K4;Q3V4C5;Q6A018	PP6R2_MOUSE	Ppp6r2	Serine/threonine-protein phosphatase 6 regulatory subunit 2				114.635						113.572		182.202
Q8R3S6	Q8R3S6;Q3U1G4;Q5PPR2;Q6P1Y9	EXOC1_MOUSE	Exoc1	Exocyst complex component 1	824.184	678.941		1027.75	1040.13	1119.18	954.854	725.383	1248.35	849.757	878.836	1597.26
Q8R3T5	Q8R3T5;B8JJ84;D6RJ81;Q3TYA4	STXB6_MOUSE	Stxbp6	Syntaxin-binding protein 6	1899.8			1582.03	744.416	1093.44	835.274			1011.99
Q8R3V5	Q8R3V5;A2AWI7;A2AWI9;B0LDS3	SHLB2_MOUSE	Sh3glb2	Endophilin-B2	1825.35	2233.88		1578.86	1817.13	1454.36	1432	952.528	1369.85	1029.72	1035.93	1164.75
Q8R464	Q8R464	CADM4_MOUSE	Cadm4	Cell adhesion molecule 4	1091.09	206.956	718.383	621.264	832.907	862.609	663.277	552.569	629.553	1211.94	1838.72	980.65
Q8R4E6	Q8R4E6	PURG_MOUSE	Purg	Purine-rich element-binding protein gamma	1278.55			650.887	861.073	928.974	1240.24	1563.76	707.693	542.51	436.621
Q8R4G0	Q8R4G0;F7CVQ1;F8WJ48;F8WJ50;F8WJ51	NTNG1_MOUSE	Ntng1	Netrin-G1				220.225	314.679	692.171		556.805	563.433	706.472		575.374
Q8R550	Q8R550;E9Q0C1;Q3TA88;Q3TSX2	SH3K1_MOUSE	Sh3kbp1	SH3 domain-containing kinase-binding protein 1	1219.31	1324.96		788.622	824.15	1190.73	1272.78	859.957	1612.76	1090.23	1696.69	1406.51
Q8R555	Q8R555;A0A571BE99	CRAC1_MOUSE	Crtac1	Cartilage acidic protein 1	3026.6	1804.01	2108.47	789.569	1191.57	1328.47	1603.73	1905.94	1704.91	2700.02	2629.78	3399.59
Q8R574	Q8R574;Q5SWZ0;Q8BK37	KPRB_MOUSE	Prpsap2	Phosphoribosyl pyrophosphate synthase-associated protein 2	1532.7	1537.56		1616.77	1213.54	1610.71	1618.2	1209.5	2141.67	1481.23	1862.27	1721.27
Q8R5A3	Q8R5A3;B1AYC9	AB1IP_MOUSE	Apbb1ip	Amyloid beta A4 precursor protein-binding family B member 1-interacting protein		433.943		887.755	473.318	718.149	613.944	813.839		452.237
Q8R5C5	Q8R5C5;E0CYB4;E0CZD4	ACTY_MOUSE	Actr1b	Beta-centractin	372.629			430.021
Q8R5H6	Q8R5H6	WASF1_MOUSE	Wasf1	Actin-binding protein WASF1	3547.59	3838.95	6269.53	5158.89	5195.03	6001.35	6515.68	3960.71	5020.94	6416.27	4569.38	6014.06
Q8R5L3	Q8R5L3;Q3URK7;Q3USV9;Q8BY36;Q3TC98;Q5KU38;Q6ZQ51;Q8BUJ2;Q8C051	VPS39_MOUSE	Vps39	Vam6/Vps39-like protein		1181.34		787.604	1063.75	784.502	1628.5		610.536	909.15	994.766	715.084
Q8R5M8	Q8R5M8;E9PYN1;Q1WIL9;Q9QYL3;Q9QYL4	CADM1_MOUSE	Cadm1	Cell adhesion molecule 1				236.34	378.468	367.407
Q8VBV7	Q8VBV7	CSN8_MOUSE	Cops8	COP9 signalosome complex subunit 8	3497.74	804.94	3753.74	3013.96	3060.63	2871.67	3645.69	2623.43	3572.72	3373.65	3229.35	3620.95
Q8VBY2	Q8VBY2;B1AUD3	KKCC1_MOUSE	Camkk1	Calcium/calmodulin-dependent protein kinase kinase 1				391.708		381.328			132.616	458.378		1421.15
Q8VBZ3	Q8VBZ3	CLPT1_MOUSE	Clptm1	Putative lipid scramblase CLPTM1				440.831	532.309	646.037		690.258		440.561
Q8VCC9	Q8VCC9;Q69ZZ7;Q3UYD7	SPON1_MOUSE	Spon1	Spondin-1	11499.4	13856.1	3436.73	1707.1	2250.2	3246.96	3765.84	6358.43	8397.72	3568.19	7638.4	8603.07
Q8VCD6	Q8VCD6;C1IE02;Q3TYE9	REEP2_MOUSE	Reep2	Receptor expression-enhancing protein 2	1203.04	1664.98	1974.76	997.907	1358.37	1467.95	1491.64	1297.46	1183.78	1211.86	1580.2	1165.95
Q8VCH8	Q8VCH8;A0A0R4J078;Q3ULE5;Q6ZQF6	UBXN4_MOUSE	Ubxn4	UBX domain-containing protein 4		345.206		518.372	638.195	956.457	1156.43	917.018		1230.47	1463.17	815.055
Q8VCM7	Q8VCM7;Q3UER8;Q3UEM7	FIBG_MOUSE	Fgg	Fibrinogen gamma chain	711.295	853.697		1379.43	1224.26	958.19	596.93	1547.82	315.165	956.272		629.902
Q8VCM8	Q8VCM8;D3YU17	NCLN_MOUSE	Ncln	BOS complex subunit NCLN	408.545	834.298	2031.48	980.04	1189.79	1040.11	1321.98	1271.37	1399.25	1565.19	1365.31	1072.12
Q8VCN9	Q8VCN9;A0A0R4J0M1	TBCC_MOUSE	Tbcc	Tubulin-specific chaperone C				355.407	553.225	459.436	531.04			607.985		366.238
Q8VCR7	Q8VCR7;A0A087WP24;A0A087WPF8;A0A087WRJ2;A0A087WSR2;E9QN99	ABHEB_MOUSE	Abhd14b	Putative protein-lysine deacylase ABHD14B				1292.92	1164.15	1454.14		1446.46		1651.09	3792.92	1260.07
Q8VCT3	Q8VCT3;E9PYF1;Q8BMH2	AMPB_MOUSE	Rnpep	Aminopeptidase B		328.655		386.211	552.748	428.318	1055.99	284.043		409.581	896.594
Q8VCW8	Q8VCW8	ACSF2_MOUSE	Acsf2	Medium-chain acyl-CoA ligase ACSF2, mitochondrial	363.281	230.719		252.752	170.999	352.841	212.97		383.597	432.355	462.643	721.393
Q8VD04	Q8VD04;A2AEW8;A2AEW9	GRAP1_MOUSE	Gripap1	GRIP1-associated protein 1				506.661	458.924					93.8746		171.748
Q8VD37	Q8VD37;Q3UGH4	SGIP1_MOUSE	Sgip1	SH3-containing GRB2-like protein 3-interacting protein 1	2101.41	946.608		1418.78	2243.18	1750.97	1231.89	1889.89	1975.92	1751.84	1018.16	1531.64
Q8VD62	Q8VD62	CK068_MOUSE	Bles03	UPF0696 protein C11orf68 homolog	859.095	456.905		1527.97	1357.58	1199.99	1678.3	1785.78	1000.21	1776.22	973.869	1989.09
Q8VDD5	Q8VDD5	MYH9_MOUSE	Myh9	Myosin-9	1258.7		1759.25	1195.37	852.544	977.645	563.207	1558.72	1163.3	841.98	1142.84	616.834
Q8VDJ3	Q8VDJ3;Q3U4Z7;Q3V1M8;A0A087WP83	VIGLN_MOUSE	Hdlbp	Vigilin	1949.41	2041.05		648.632	808.458	1121.35	902.292	1222.11	2130.89	916.605	1002.57	1072.49
Q8VDM4	Q8VDM4;Q3TI61;Q3TIP0;Q3TKV1;Q3TW71;Q3TWL6;Q3TXV1;Q3U9Y8	PSMD2_MOUSE	Psmd2	26S proteasome non-ATPase regulatory subunit 2	875.467	1447.6	2198.78	1478.61	1138.08	1212.92	1130.48	1679.25	1489.96	1475.64	1031.35	1197.82
Q8VDM6	Q8VDM6	HNRL1_MOUSE	Hnrnpul1	Heterogeneous nuclear ribonucleoprotein U-like protein 1	1097.6			228.29				56.0743			75.7743
Q8VDN2	Q8VDN2;Q3TXF9;Q3UCH8;Q8R3M4	AT1A1_MOUSE	Atp1a1	Sodium/potassium-transporting ATPase subunit alpha-1	7777.37	6241.24	18696.5	12881.5	18922.5	15842.8	16041.2	11717.2	11582.7	13073.3	10801.5	7010.26
Q8VDP4	Q8VDP4	CCAR2_MOUSE	Ccar2	Cell cycle and apoptosis regulator protein 2	2431.49			1173.84	1512.23	400.11	1476.17	2345.32	698.422	983.876	644.367	1028.32
Q8VDP6	Q8VDP6;A0A0U1RNI6;A0A0U1RP13;A0A0U1RPV3;A0A0U1RP60;A0A0U1RQ57	CDIPT_MOUSE	Cdipt	CDP-diacylglycerol--inositol 3-phosphatidyltransferase	353.701			510.083	710.1	377.041			482.12
Q8VDQ1	Q8VDQ1;Q3TXN1	PTGR2_MOUSE	Ptgr2	Prostaglandin reductase 2	435.29			823.825	897.416	764.081	483.902			708.958		371.227
Q8VDQ8	Q8VDQ8;A0A140LHL5;Q3UJK6	SIR2_MOUSE	Sirt2	NAD-dependent protein deacetylase sirtuin-2				553.662	777.489	491.32	453.625					452.7
Q8VDV3	Q8VDV3;A0A571BDP7;D3YZ86;D3Z585	R3GEF_MOUSE	Rab3il1	Guanine nucleotide exchange factor for Rab-3A				460.311
Q8VE33	Q8VE33;Q3USC7;Q71U70	GD1L1_MOUSE	Gdap1l1	Ganglioside-induced differentiation-associated protein 1-like 1	567.064	489.533	806.998	773.724	637.989	886.178	399.626	249.724	798.24	396.021	433.869	304.87
Q8VE37	Q8VE37;Q6PFB2;Q3U6D2	RCC1_MOUSE	Rcc1	Regulator of chromosome condensation	1345.6	1446.57		566.064	402.824	850.783	826.347	736.927	1084.64	583.72	972.604
Q8VE47	Q8VE47	UBA5_MOUSE	Uba5	Ubiquitin-like modifier-activating enzyme 5				360.668	737.788	691.293	1101.59	261.422		816.531		526.107
Q8VE62	Q8VE62;F6Y616;D3Z3J6;G3UYE5	PAIP1_MOUSE	Paip1	Polyadenylate-binding protein-interacting protein 1				330.831		128.118		214.014
Q8VE70	Q8VE70;Q3TVB4;E0CY82	PDC10_MOUSE	Pdcd10	Programmed cell death protein 10	1299.3	2836.85	1162.14	1311.99	1138.23	1362.89	886.774	1802.2	1364.7	1630.47	2072.45	1141.69
Q8VE88	Q8VE88	F1142_MOUSE	Fam114a2	Protein FAM114A2	469.029			242.465	224.366
Q8VE97	Q8VE97;A0A0A6YWA5;Q542V3	SRSF4_MOUSE	Srsf4	Serine/arginine-rich splicing factor 4	4597.31	1889.16		650.637		486.914		1624.3	2148.95	357.988	578.37	898.749
Q8VED9	Q8VED9	LEGL_MOUSE	Lgalsl	Galectin-related protein	667.655	891.906	1304.05	457.211	746.668	604.872	541.916	704.881	776.001	1222.04	556.194	1091.55
Q8VEH3	Q8VEH3;F6QKK2	ARL8A_MOUSE	Arl8a	ADP-ribosylation factor-like protein 8A	1067.37	1043.9		2502.56	2079.36	2221.54	1641.14	1536.27	1573.36	1476.45	1532.42	1227.74
Q8VEH5	Q8VEH5	EPMIP_MOUSE	Epm2aip1	EPM2A-interacting protein 1	1717.31	848.634		738.796	835.091	1130.2	943.939	2937.11	1781.36	1088.14	509.76	1047.96
Q8VEJ9	Q8VEJ9;Q3TDX2	VPS4A_MOUSE	Vps4a	Vacuolar protein sorting-associated protein 4A	584.879	292.423		376.175	269.684	200.702	641.854		696.937	353.953	400.417	304.018
Q8VEK3	Q8VEK3;Q3TS50;Q3TVV6;Q3TWN5;Q3TXW2;Q3ULH5;Q8C290	HNRPU_MOUSE	Hnrnpu	Heterogeneous nuclear ribonucleoprotein U	10509.5	4611.83	3657.16	3483.12	1725.48	1875.85	3752.25	7749.54	5191.27	1971.52	2966.33	3327.36
Q8VEM8	Q8VEM8;G5E902;Q3THU8;Q3U995;Q3UB63	S25A3_MOUSE	Slc25a3	Solute carrier family 25 member 3			3033.11	1697.85	2110.95	1721.3	1588.18	1012.12	1276.95	1390.1	1016.78	849.7
Q8VH51	Q8VH51;Q3U313;Q3UXT6;E9Q8F0;F7AA45;Q0VGU9	RBM39_MOUSE	Rbm39	RNA-binding protein 39	2187.57			1666.78	1020	1239.06	885.682	2273.86	2523.21	1765.69	1346.68	2087.93
Q8VHC3	Q8VHC3	SELM_MOUSE	Selenom	Selenoprotein M				265.998	324.139		114.268
Q8VHH5	Q8VHH5;F8VQE9;A0A0G2JDW1;A0A1D5RMG4	AGAP3_MOUSE	Agap3	Arf-GAP with GTPase, ANK repeat and PH domain-containing protein 3	1315.98	1603.81		872.42	997.136	705.905	622.909	589.783	1503.04	1085.47	796.36	1034.17
Q8VHI6	Q8VHI6;Q3V386	WASF3_MOUSE	Wasf3	Actin-binding protein WASF3	1083.26			1127.96	1549.49	1761.68	1716.97	547.391	916.765	1504.13	1361.45	492.522
Q8VHJ5	Q03141;Q8VHJ5;A0A1Y7VNZ6;C9K101;Q14DQ3;Q9JKE5;A0A1Y7VJB1	MARK1_MOUSE	Mark1	Serine/threonine-protein kinase MARK1	713.394			823.764	637.251	1130.27	1085.9	771.599	1044.03	416.783	457.552	396.483
Q8VHR5	Q8VHR5;A1L3S7;Q69ZQ5;Q6PAH8	P66B_MOUSE	Gatad2b	Transcriptional repressor p66-beta	358.897			267.513		337.619	134.23	172.441
Q8VHW2	Q8VHW2;F7CZ64;S4R2F1	CCG8_MOUSE	Cacng8	Voltage-dependent calcium channel gamma-8 subunit	521.758			551.551	474.22	402.823	606.786			524.522	382.744	273.599
Q8VHY0	Q8VHY0;Q3URZ9	CSPG4_MOUSE	Cspg4	Chondroitin sulfate proteoglycan 4				331.837	344.416	258.836			635.585	666.098	617.729	231.344
Q8VHZ7	Q8VHZ7	IMP4_MOUSE	Imp4	U3 small nucleolar ribonucleoprotein protein IMP4	5757.33	4034.09	38047	1002.93	6425.04	2126.53	2533.25	2314.38	14438	2121.96	3285.59	1831.68
Q8VI24	Q8VI24;H3BKH3;Q546B3	SATB2_MOUSE	Satb2	DNA-binding protein SATB2				162.69			98.109			60.1544
Q8VIJ6	Q8VIJ6;A0A991ENV6;Q3TZL2	SFPQ_MOUSE	Sfpq	Splicing factor, proline- and glutamine-rich	34809.2	12259.6	10952.4	6604.79	3476.66	6159.78	7420.37	17015	14197.4	6420.46	8837.87	10342.3
Q8VIM9	Q8VIM9	IRGQ_MOUSE	Irgq	Immunity-related GTPase family Q protein	1142.39	1082.94	1636.22	1246.48	1509.25	1330.08	2612.85	1709.68	1852.7	2355.29	2347.81	2049.75
Q91V09	Q91V09;A2AC24;Q32P16;Q8K412	WDR13_MOUSE	Wdr13	WD repeat-containing protein 13	1153.92	568.355	1563.01	1667.31	1406.92	1517.52	1078.95	1448.51	1430.74	1321.13	1556.99	1623.86
Q91V12	Q91V12;E9PYH2	BACH_MOUSE	Acot7	Cytosolic acyl coenzyme A thioester hydrolase	2719.69	1905.02	2698.46	1676.72	1110.11	1672.25	1571.91	2306.6	2052.97	1909.12	2024.17	1841.19
Q91V14	Q91V14;A0A076FR46;A0A076FRG6;A0A076FSX1;Q6PFC8	S12A5_MOUSE	Slc12a5	Solute carrier family 12 member 5	5126.28	2446.61	11284.4	7641.68	10432.7	8682.13	8861.37	7612.29	7505.05	7675.07	5895.36	6194.38
Q91V41	Q91V41;Q50HX0;Q50HX2;Q50HX4;Q50HW9;Q50HX1;Q50HX3	RAB14_MOUSE	Rab14	Ras-related protein Rab-14	1540.3	813.716	2704.89	3234.35	2872.52	2786.59	2786.56	2312.61	2526.53	2707.95	1947.62	2014.82
Q91V61	Q91V61;A0A494BB84;Q3U4F0	SFXN3_MOUSE	Sfxn3	Sideroflexin-3			3156.35	2998.06	4650.56	4306.3	4553.15	2495.4	2695.87	4092.41	3109.9	3163.11
Q91V92	Q91V92;Q3TED3;Q3UEA1;Q3V117;Q3UVY4	ACLY_MOUSE	Acly	ATP-citrate synthase	1425.01	1352.94		1901.9	2115.27	2228.19	1981.09	2047.1	3017.81	2004.95	2407.23	2079.72
Q91VB8	Q91VB8;Q8BPF4;Q9CWS5;Q9CY06;Q9CY10;Q9QWJ3	Q91VB8_MOUSE	Hba-a1	Alpha globin 1	7167.85	6910.78		2914.17	3703.69	3495.33	5261.12	10932.5	7811.22	2225.48	6141.16	8169.15
Q91VC3	A0A0N4SVP8;E9PV04;Q91VC3	IF4A3_MOUSE	Eif4a3	Eukaryotic initiation factor 4A-III	1617.24	1116.46		680.554	484.737	753.918	495.152	936.369	1074.61	759.238	1290.84	782.54
Q91VD9	Q91VD9;Q3TIU7;Q3UIQ2	NDUS1_MOUSE	Ndufs1	NADH-ubiquinone oxidoreductase 75 kDa subunit, mitochondrial	2922.51	1490.11	4181.97	8044.97	7360.22	7895.52	6187.19	3782.39	3582.86	4565.17	2911.98	2990.59
Q91VE0	Q91VE0	S27A4_MOUSE	Slc27a4	Long-chain fatty acid transport protein 4				374.039	162.333	486.636	423.393	594.471	677.348	644.778		446.63
Q91VM5	Q91VM5;A0A2I3BRL8	RMXL1_MOUSE	Rbmxl1	RNA binding motif protein, X-linked-like-1	5462.9	2798.01	1864.2	641.711	466.495	911.709	1791.24	2518.9	4121.95	1230.37	2407.83	2174.17
Q91VR2	Q91VR2;A2AKU9;A2AKV1;A2AKV2;A2AKV3;Q3UD06;Q8C2Q8;Q9D9D7	ATPG_MOUSE	Atp5f1c	ATP synthase subunit gamma, mitochondrial	983.271		1915.39	4622.24	4610.74	3886.1	2284.44	1703.95	1722.13	1778.76	1753.39	940.831
Q91VR5	Q91VR5;Q3V1Z7;Q922B8	DDX1_MOUSE	Ddx1	ATP-dependent RNA helicase DDX1	4731.17	3451	5276.63	1496.79	1002.96	1380.43	1439.96	2687.04	7125.47	2194.02	3384.1	2491.19
Q91VR7	Q91VR7	MLP3A_MOUSE	Map1lc3a	Microtubule-associated proteins 1A/1B light chain 3A	6597.47	6130.47	6515.42	3046.06	2034.76	2534.54	1914.14	3053.01	5777.44	2912.62	5023.77	5205.96
Q91VR8	Q91VR8	BRK1_MOUSE	Brk1	Protein BRICK1	2936.99	2714.64		2798.13	2430.16	2300.13	1887.02	1835.97	3203.32	1924.46	1867.81	2189.68
Q91VU0	Q91VU0;G5E911;Q6NSU0;E9Q6F0;E9Q8C5;G3X9I1	FAM3C_MOUSE	Fam3c	Protein FAM3C			748.698	196.334	225.448	108.912		198.847
Q91VW3	Q91VW3;I7HPY0	SH3L3_MOUSE	Sh3bgrl3	SH3 domain-binding glutamic acid-rich-like protein 3	1848.37	1299.5	3290.64	902.661	1796.22	1272.37	1787.23	761.349	2621.58	1607.68	3472.91	1974.03
Q91VZ6	Q91VZ6;D3YVX4	SMAP1_MOUSE	Smap1	Stromal membrane-associated protein 1	540.206	356.734		1263.32	872.597	1614.06	606.596	1210.98	486.899	718.354	564.246	984.447
Q91W34	Q91W34	RUSF1_MOUSE	Rusf1	RUS family member 1				205.213	200.598	242.625				181.126
Q91W39	Q91W39;B7ZC23;B7ZC24;Q69ZE0;Q8BX12	NCOA5_MOUSE	Ncoa5	Nuclear receptor coactivator 5	1178.34	989.365		667.91	238.16	461.079	566.022	973.266	1039.92	366.797	860.897	891.491
Q91W50	Q91W50;Q3U1S6;Q3TXH7;Q3U4S7;Q80TP8;Q8JZN2	CSDE1_MOUSE	Csde1	Cold shock domain-containing protein E1	1261.87	972.6	2840.22	1174.71	1299.97	1860.92	1086.41	1442.14	1882.03	1609.99	1860.67	2283.83
Q91W67	Q91W67;A0A1L1SRB5;A0A1L1SRT4;A0A1L1SRT5;A0A1L1SRW2;A0A1L1STF2;A0A1L1SU68;Q52L66	UBL7_MOUSE	Ubl7	Ubiquitin-like protein 7				478.054		625.438	398.608		374.329	645.45	955.711	395.139
Q91W86	Q91W86;Q8BYQ1	VPS11_MOUSE	Vps11	Vacuolar protein sorting-associated protein 11 homolog				678.17	956.291	833.501	520.5	1725.4	1268.98	808.696	614.622	1271.67
Q91W89	Q91W89;A0A1S6GWG9;E9PZ88;F8WIE1;Q8BWY6;Q80XU4;Q9CTD5	MA2C1_MOUSE	Man2c1	Alpha-mannosidase 2C1				398.812	637.565	322.23	430.763		413.663	492.827
Q91W90	Q91W90;A0A0R4J1Y7;E9PXX7;Q3TEE8	TXND5_MOUSE	Txndc5	Thioredoxin domain-containing protein 5				309.039	438.073	280.377
Q91WC0	Q91WC0	SETD3_MOUSE	Setd3	Actin-histidine N-methyltransferase		614.654		299.274	576.496	523.197	347.266	987.817	1167.41	623.572	1204.93	881.39
Q91WC3	Q91WC3;A8IP90;Q5F2D0;Q5ICG4;Q5ICG5;Q5ICG6;Q8R1X1;Q8BYJ0;E9Q7Y2;Q80TQ7	ACSL6_MOUSE	Acsl6	Long-chain-fatty-acid--CoA ligase 6		193.003	1803.64	706.779	799.133	722.746	729.691	806.693	693.117	921.362	667.199	701.456
Q91WD5	Q91WD5;A0A0A6YW30;A0A0A6YXD3;D3YXT0	NDUS2_MOUSE	Ndufs2	NADH dehydrogenase [ubiquinone] iron-sulfur protein 2, mitochondrial	1341.54		1501.9	792.335	1107.2	1681.74	1416.22	2268.56	2135.22	1983.86	1539.25	1835.66
Q91WE1	Q91WE1;A0A494BB63;D3YVT2;D3Z479	SNX15_MOUSE	Snx15	Sorting nexin-15	329.847			399.885	693.637	536.172				554.193	664.013	1593.63
Q91WG4	Q91WG4	ELP2_MOUSE	Elp2	Elongator complex protein 2	1181.25			432.577	708.568	291.083	650.248	710.696	1224.75	812.73	297.479	898.583
Q91WJ8	Q91WJ8;A0A0G2JFK2;A0A0G2JFY5;A0A0G2JG00;A0A0G2JGW9;Q0P6B2;Q3TIS5;Q3TUE1;Q3UUU2	FUBP1_MOUSE	Fubp1	Far upstream element-binding protein 1	6190.77	2350.35	2588.12	1655.49	1786.06	1912.27	2023.04	3637.77	4743.48	3284.1	3762.75	2295.14
Q91WK2	Q91WK2;Q3THW7;Q3TII2;Q3TIK5;Q5M9L0;Q8BTX5	EIF3H_MOUSE	Eif3h	Eukaryotic translation initiation factor 3 subunit H	304.338			338.122	152.742	293.97		492.732		396.961	425.088	484.972
Q91WM1	Q91WM1	STRBP_MOUSE	Strbp	Spermatid perinuclear RNA-binding protein	894.125	740.748		485.759			533.757	555.563	527.883	368.399	487.52
Q91WQ3	Q91WQ3;A2A7S7	SYYC_MOUSE	Yars1	Tyrosine--tRNA ligase, cytoplasmic	3242.05	3347.62		1984.92	1791.04	1667.89	1371.59	2817.91	2401.66	1939.47	4086.52	2403.57
Q91WS0	Q91WS0	CISD1_MOUSE	Cisd1	CDGSH iron-sulfur domain-containing protein 1	448.411		444.737	2255.79	2560.63	2046.1	1590.48	1124.46		1002.38	558.978	366.634
Q91X97	Q91X97;D3YVA2;D3Z1M0;D3Z2Z8	NCALD_MOUSE	Ncald	Neurocalcin-delta	1419.68	1569.87		1395.28	1344.46	1739.93	1218	1164.7	1097.83	1084.45	656.558	1360.44
Q91XL9	Q91XL9;A0A3Q4EG54;A0A3Q4EI24;Q3V156;Q6PG70;A0A3Q4L2S6;D3Z754;D3Z7I9	OSBL1_MOUSE	Osbpl1a	Oxysterol-binding protein-related protein 1	1071.13	1216.79		1022.99	943.763	1105.26	1607.85		1249.9	679.564	541.445	643.92
Q91XM9	Q91XM9;A0A571BEZ4;A0A2L2P590;A0A2L2P595;A0A338P6J0;A0A571BEK3;D3YUZ8;D3YWU0;E9Q2L2	DLG2_MOUSE	Dlg2	Disks large homolog 2	8662.2	7584.58	7507.68	4828.21	6335	5924.32	6620.62	5965.75	9605.87	8382.01	8152.33	8679.89
Q91XU0	Q91XU0	WRIP1_MOUSE	Wrnip1	ATPase WRNIP1				278.981				620.22		263.085
Q91XU3	Q91XU3	PI42C_MOUSE	Pip4k2c	Phosphatidylinositol 5-phosphate 4-kinase type-2 gamma	1057.6	1286.63		1037.68	990.27	974.895	1279.68	575.22	1147.5	694.471	1158.97	1054.64
Q91XV3	Q91XV3	BASP1_MOUSE	Basp1	Brain acid soluble protein 1	2653.89	1532.27	3386.61	10217.8	10254.6	12245.7	8823.74	6708.71	4467.36	5921.27	4214.76	2631.66
Q91YD9	Q91YD9;Q3TXX8;Q3UGK7;Q3UQ99;Q7TPN5	WASL_MOUSE	Wasl	Actin nucleation-promoting factor WASL	2630.42	2152.75		1016.71	733.41	1263.41	1339.88	2185.81	1527.46	1912.49	1672.4	1745.93
Q91YE6	Q91YE6;E9QKZ2;E0CXB2;Q4G0B8	IPO9_MOUSE	Ipo9	Importin-9	1005.12			736.634	756.559	1043.19	688.793			1254.29		1105.39
Q91YI0	Q91YI0;E0CY49;Q3UUH0	ARLY_MOUSE	Asl	Argininosuccinate lyase				312.103				1342.24
Q91YL3	Q91YL3;D6RJ84	UCKL1_MOUSE	Uckl1	Uridine-cytidine kinase-like 1				480.479	142.728	384.08	473.792		352.276	373.51	649.604	285.703
Q91YM2	Q91YM2;B2RTN5;Q3TSU7	RHG35_MOUSE	Arhgap35	Rho GTPase-activating protein 35		642.636		172.534		246.018		301.166			605.452	384.483
Q91YN0	Q91YN0;Q9CRN9	CL004_MOUSE	D6Wsu163e	Protein C12orf4 homolog				174.718					277.804
Q91YN9	Q91YN9	BAG2_MOUSE	Bag2	BAG family molecular chaperone regulator 2				802.044	512.725	226.802	714.731			1091.53	628.18	486.307
Q91YQ5	Q91YQ5;Q3U900;Q5RKP4;Q8BMR3	RPN1_MOUSE	Rpn1	Dolichyl-diphosphooligosaccharide--protein glycosyltransferase subunit 1				554.552	558.501	532.015	558.727	474.937	386.766	505.579	1039.38	387.016
Q91YR1	Q91YR1	TWF1_MOUSE	Twf1	Twinfilin-1	861.295	1517.58		725.01	832.167	951.864	850.059	1013.69	1127.4	1226.87	1506.14	1634.34
Q91YR7	Q91YR7	PRP6_MOUSE	Prpf6	Pre-mRNA-processing factor 6	978.034	1736.7		784.798								773.629
Q91YS8	Q91YS8;Q3UY68;Q8BJA6	KCC1A_MOUSE	Camk1	Calcium/calmodulin-dependent protein kinase type 1				375.699		764.434	217.336			1045.6	715.345
Q91YT0	Q91YT0;D3YUM1;A0A494BAS8;D6RG60	NDUV1_MOUSE	Ndufv1	NADH dehydrogenase [ubiquinone] flavoprotein 1, mitochondrial	1200.29	543.873	2284.65	2728.63	3485.56	2999.13	3107.45	1926.42	1719.17	2098.46	2134.42	1536.33
Q91YX5	Q91YX5;E9QL80;Q3UZK0;Q6A0A4;Q8R1E1	LGAT1_MOUSE	Lpgat1	Acyl-CoA:lysophosphatidylglycerol acyltransferase 1				449.267	481.293	121.78	589.217	207.451	213.307	344.376		172.095
Q91Z31	Q91Z31	PTBP2_MOUSE	Ptbp2	Polypyrimidine tract-binding protein 2	4305.94	1399.96	975.357	828.353	769.493	1012.36	1667.95	2889.92	2845.46	1744.76	2098.67	2287.1
Q91Z38	Q91Z38;A2AJK8;Q3TDF3	TTC1_MOUSE	Ttc1	Tetratricopeptide repeat protein 1	1287.04	1630.51		885.526	1881.56	1707.07	1177	1849.23		1486.8	1981.82	1792.36
Q91Z67	Q91Z67;A0A087WNM1;A0A087WS59;A0A087WSQ1;A0A2X0SZ45	SRGP2_MOUSE	Srgap2	SLIT-ROBO Rho GTPase-activating protein 2	3469.78	1777.36	4858.16	2173.59	1947.83	2083.29	1968.52	1784.23	1704.86	1554.8	1119.42	2575.46
Q91ZA3	Q91ZA3;Q3UGC8;D3YZC0;H3BL62	PCCA_MOUSE	Pcca	Propionyl-CoA carboxylase alpha chain, mitochondrial				467.946
Q91ZD4	Q91ZD4;A0A991ELD2;D3YY75;Q6ZPV8	VANG2_MOUSE	Vangl2	Vang-like protein 2	4876.72	3632.09	2616.04	920.139	1287.18	1397.12	2706.05	3512.22	2812.09	1575.01	3717.06	2939.19
Q91ZJ5	Q91ZJ5;Q3U548;Q8R0M2	UGPA_MOUSE	Ugp2	UTP--glucose-1-phosphate uridylyltransferase	671.797	555.019		1498.93	1742.1	927.199	906.66	1220.9	1001.94	1212.08	1400.42	1182.35
Q91ZM2	Q91ZM2;Q69ZM3	SH2B1_MOUSE	Sh2b1	SH2B adapter protein 1	4837.47			213.042	366.909	580.042	657.707	485.29	715.12	530.658	701.711	530.688
Q91ZR2	Q91ZR2;Q8C788;Q3U1H7;Q3UPB9	SNX18_MOUSE	Snx18	Sorting nexin-18				928.869	777.31	1048.69	843.12	553.02	1006.51	571.188	881.504	377.841
Q91ZU6	Q91ZU6;A0A087WSP0;S4R1P5;A0A1D5RLZ3;Q6ZQ59	DYST_MOUSE	Dst	Dystonin	641.184			219.261								244.205
Q91ZV0	Q91ZV0;A0A1W2P711;Q3TZZ3;E9PY90;E9Q3S2;H3BJ71;H3BJI6;H3BJS0;H3BJY7;H3BK44;H3BK48;H3BKH2;H3BKL6;H3BL19	MIA2_MOUSE	Mia2	Melanoma inhibitory activity protein 2				378.355		374.455	382.763	315.098		277.901
Q91ZX7	Q91ZX7;A0A0R4J0I9	LRP1_MOUSE	Lrp1	Prolow-density lipoprotein receptor-related protein 1	1315.69	755.076		1973.29	2174.35	1782	1736.37	1922.83	2186.44	1862.15	2122.21	1869.95
Q91ZZ3;Q9Z0F7	Q91ZZ3;Q9Z0F7;Q5GQ64	SYUB_MOUSE;SYUG_MOUSE	Sncb;Sncg	Beta-synuclein	1268.16			1881.44	1883.15	1051.33	888.502	906.732	721.638	1377.42	928.122	806.667
Q920E5	Q920E5;Q4FJN9;A0A0G2JE82;Q3TMB3;Q3US29;Q5M8R9	FPPS_MOUSE	Fdps	Farnesyl pyrophosphate synthase											680.759
Q920I9	Q920I9;A0A494B9P4;Q05CF1;Q8C711	WDR7_MOUSE	Wdr7	WD repeat-containing protein 7				1378.31	1600.32	1544.04	1116.37	2110.62		1547.09
Q920M7	Q920M7;A0A0N4SVG2;A0A140LJ89;A0A0N4SV78	SYT17_MOUSE	Syt17	Synaptotagmin-17				226.151
Q920N7	Q920N7;Q14AG7	SYT12_MOUSE	Syt12	Synaptotagmin-12				320.136	880.688	422.007	923.65	850.994		561.709	608.635	1017.7
Q920P3	Q920P3	BRNP1_MOUSE	Brinp1	BMP/retinoic acid-inducible neural-specific protein 1	493.69			934.565	912.387	899.448	1360.58	875.295		978.035	1316	992.74
Q920P5	Q920P5	KAD5_MOUSE	Ak5	Adenylate kinase isoenzyme 5	1675.18	1394.98		455.332	270.92	792.281	438.708	922.109	1331.37	522.529		1090.66
Q920Q4	Q920Q4;G3X8X7;Q8BWV2;Q8C016	VPS16_MOUSE	Vps16	Vacuolar protein sorting-associated protein 16 homolog				422.144	856.026	1236.94			1285.44
Q921F2	Q921F2;Q544R5;Q8BUM1;A0A087WQA5;A0A087WRP4;A0A087WRZ5;A0A087WS74;A0A087WSH7;C9DT14;H3BJV1;Q05C33;Q6VYI4;Q6VYI5;Q8BLD4;Q8R0B4	TADBP_MOUSE	Tardbp	TAR DNA-binding protein 43	3078.31	1068.9		564.724	302.082	593.124		935.72	674.329		582.778	683.974
Q921F4	Q921F4;Q9CSH0	HNRLL_MOUSE	Hnrnpll	Heterogeneous nuclear ribonucleoprotein L-like	960.779							1307.33
Q921G7	Q921G7;Q6PF96	ETFD_MOUSE	Etfdh	Electron transfer flavoprotein-ubiquinone oxidoreductase, mitochondrial				475.229	274.857	106.55	258.174			256.03		226.491
Q921J2	Q921J2;Q540E6;Q9ESR1	RHEB_MOUSE	Rheb	GTP-binding protein Rheb				1123.92	806.312	882.857	696.65	1148.75	907.859	735.567
Q921M3	Q921M3;B2RSV4	SF3B3_MOUSE	Sf3b3	Splicing factor 3B subunit 3	1373.8			528.536	803.681	528.221	874.433	1058.3	1230.18	1310.62	1163.78	1442.45
Q921M4	Q921M4;A0A6I8MWY5;A0A6I8MX07;E9PUQ5;Q5DTL1;Z4YJU8	GOGA2_MOUSE	Golga2	Golgin subfamily A member 2				95.9622	210.751	193.252	373.978	367.167		244.961		230.85
Q921M7	Q921M7;A0A2I3BRN5	CYRIB_MOUSE	Cyrib	CYFIP-related Rac1 interactor B	2201.89	763.439	3533.36	3464.93	3490.08	3042.28	3580.9	1803.42	2325.49	3363.68	3060.43	2773.05
Q922B2	Q922B2;Q3TF87;Q3TMC5;Q3UJQ3;Q8BK18	SYDC_MOUSE	Dars1	Aspartate--tRNA ligase, cytoplasmic	2429.83	1783.17	3077.82	1303.84	1374.07	1091.7	1564.64	1326.5	2038.48	1555.91	2352.23	2127.82
Q922D8	Q922D8;A0A1W2P733;Q3TW74;Q3UZH3;Q8BXX7	C1TC_MOUSE	Mthfd1	C-1-tetrahydrofolate synthase, cytoplasmic	1221.55			904.441	1103.14	642.715	1345.98	1097.44	914.648	1032.8	916.201	1461.93
Q922E4	Q922E4;A2ABY3;Q3TLU0;Q3USD5;Q540F5	PCY2_MOUSE	Pcyt2	Ethanolamine-phosphate cytidylyltransferase				352.018	313.027	452.858	544.987			162.698		447.951
Q922F4	Q922F4;Q3U9U3;Q3UMM1;Q9CUN8	TBB6_MOUSE	Tubb6	Tubulin beta-6 chain										240.628
Q922J3	Q922J3;F8WIA1;D3Z2Z1;D3Z3M7;F6RCU2	CLIP1_MOUSE	Clip1	CAP-Gly domain-containing linker protein 1	1714.07		994.643	528.194	643.578	731.696	525.03	720.41	1174.35	1222.42	1431.57	868.178
Q922P8	Q922P8;D3Z4S6	T132A_MOUSE	Tmem132a	Transmembrane protein 132A	1803.43	1955.83		700.532	259.69	462.59	723.468	1584.6	1631.05	764.011	1466.97	1467.57
Q922P9	Q922P9;D3YYT1	GLYR1_MOUSE	Glyr1	Cytokine-like nuclear factor N-PAC	2920.92	1538.82		967.91	824.584	1391.35	1889.54	2080.16	1835.26	679.386	1792.78	1684.84
Q922Q1	Q922Q1	MARC2_MOUSE	Mtarc2	Mitochondrial amidoxime reducing component 2	2306.87	1901.29		3387.96	4009.08	2711.28	3871.82	2989.21	2373.04	4850.78	2818.9	2747.94
Q922Q4;Q922W5	Q922Q4;Q922W5;Q3TMZ1;Q3UTR5;A2ABZ2;Q3TJ21	P5CR1_MOUSE;P5CR2_MOUSE	Pycr1;Pycr2	Pyrroline-5-carboxylate reductase 2				243.666	373.005	239.816				360.945
Q922Q8	Q922Q8;Q3TF84	LRC59_MOUSE	Lrrc59	Leucine-rich repeat-containing protein 59	3779.44	5477.86		1533.53	1477.16	1668.42	1696.95	3318.16	3555.46	1859.81	2013.58	2361.08
Q922Q9	Q922Q9;A0A0R4J058;A0A0R4J242;A0A1B0GSH5;D3YWG2;G8JL55;Q9CRU8	CHID1_MOUSE	Chid1	Chitinase domain-containing protein 1		3870.96		939.828	2111.85	1475.74	2806.74	2495.42		1734.79		2722.21
Q922R1	Q922R1;D6RCI5;D6RI91	PHAF1_MOUSE	Phaf1	Phagosome assembly factor 1	211.613			333.775	456.305	160.297		634.772	472.967	520.395
Q922R8	Q922R8;Q3TML0;F7DBQ0;Q3THH1;Q3TJL8;Q9DAB4	PDIA6_MOUSE	Pdia6	Protein disulfide-isomerase A6	356.272			1844.26	660.29	395.088	771.318	1028.69		454.986	796.257
Q922S4	A0A1B0GRJ9;Q922S4;F7D3W5;Q3TD37;Q3TYK5;Q5PR72	PDE2A_MOUSE	Pde2a	cGMP-dependent 3',5'-cyclic phosphodiesterase				1105.7	1128.23	1094.43	1265.14	830.476	1302.06	788.364		838.827
Q922U2	Q922U2;Q32P04	K2C5_MOUSE	Krt5	Keratin, type II cytoskeletal 5	394.194	601.25	6286.5	85.8997	199.87	425.137	270.414	228.787	1103.3	201.32	328.068	335.219
Q922Y1	Q922Y1;A0A498WFS2	UBXN1_MOUSE	Ubxn1	UBX domain-containing protein 1	269.822	836.722		411.654		692.926	739.006			515.467		494.548
Q923D2	Q923D2;E9PZC3;E9PZC4;Q3U6G1	BLVRB_MOUSE	Blvrb	Flavin reductase (NADPH)	1976.8	1641.02	2231.9	1679.85	2051.79	1530	2041.69	773.01	1789.72	1746.03	3013.76	1732.01
[truncated: 594 more rows]

## Sheet: Table S2
Table S2. SynGO Biological Process (BP) enrichment results for each neuron. Each column corresponds to a neuron, with rows representing enriched GO terms and statistical values. Stringent evidence filter selected.
GO term ID	user interface reference code	GO domain	GO term name	GO parent term ID	GSEA p-value	GSEA 'gene cluster' FDR corrected p-value	GSEA count foreground/input	GSEA count background	genes - hgnc_id	genes - hgnc_symbol	genes - your genelist input	genes - without hierarchical rollup - hgnc_symbol	Sample	Electrophysiology	-log10Q
SYNGO:synprocess	NA	BP	process in the synapse	NA	4.6539637108651e-62	4.42126552532184e-60	420	1117	HGNC:1774;HGNC:7142;HGNC:16874;HGNC:31922;HGNC:1434;HGNC:1435;HGNC:1404;HGNC:30339;HGNC:14678;HGNC:661;HGNC:24539;HGNC:19679;HGNC:1445;HGNC:1442;HGNC:1449;HGNC:19665;HGNC:11494;HGNC:11495;HGNC:11496;HGNC:1117;HGNC:9390;HGNC:16235;HGNC:8008;HGNC:678;HGNC:9091;HGNC:16626;HGNC:9317;HGNC:22192;HGNC:15972;HGNC:13406;HGNC:2514;HGNC:11320;HGNC:24011;HGNC:2494;HGNC:9774;HGNC:29203;HGNC:555;HGNC:568;HGNC:…	CDK5;MARCKSL1;SV2B;ERC2;CALB1;CALB2;CACNB4;RIMBP2;KCTD12;ARFGAP3;NECAP1;AAK1;CALM2;CALM1;CALM3;STXBP5;SYN1;SYN2;SYN3;BSN;PRKAR1B;DNAJC5;NRXN1;ARHGDIA;PLS3;RAPGEF4;PPP3R1;SCRN1;VPS18;PCLO;CTNNB1;ABI1;ABI2;CTBP1;RAB35;TBC1D24;AP1G1;AP3D1;BTBD8;SNAP25;VAMP2;UNC13A;STX1A;STX1B;PPFIA3;RELN;SYT7;SYT1;PRRT2;RIMS1;PRKCG;PRKCA;PRKCB;CASK;PPFIA2;GIT1;GIT2;SLC4A8;CTBP2;CAMK2A;SEPTIN5;RAB3A;VAMP1;CPLX1;CPLX3…	CDK5;MARCKSL1;SV2B;ERC2;CALB1;CALB2;CACNB4;RIMBP2;KCTD12;ARFGAP3;NECAP1;AAK1;CALM2;CALM1;CALM3;STXBP5;SYN1;SYN2;SYN3;BSN;PRKAR1B;DNAJC5;NRXN1;ARHGDIA;PLS3;RAPGEF4;PPP3R1;SCRN1;VPS18;PCLO;CTNNB1;ABI1;ABI2;CTBP1;RAB35;TBC1D24;AP1G1;AP3D1;BTBD8;SNAP25;VAMP2;UNC13A;STX1A;STX1B;PPFIA3;RELN;SYT7;SYT1;PRRT2;RIMS1;PRKCG;PRKCA;PRKCB;CASK;PPFIA2;GIT1;GIT2;SLC4A8;CTBP2;CAMK2A;SEPTIN5;RAB3A;VAMP1;CPLX1;CPLX3…	NA	neuron_1.raw.dia	None	59.3545
SYNGO:presynprocess	F1	BP	process in the presynapse	SYNGO:synprocess	4.67981534248552e-19	1.11145614384031e-17	122	313	HGNC:1774;HGNC:7142;HGNC:16874;HGNC:31922;HGNC:1434;HGNC:1435;HGNC:1404;HGNC:30339;HGNC:14678;HGNC:661;HGNC:24539;HGNC:19679;HGNC:1445;HGNC:1442;HGNC:1449;HGNC:19665;HGNC:11494;HGNC:11495;HGNC:11496;HGNC:1117;HGNC:9390;HGNC:16235;HGNC:8008;HGNC:678;HGNC:9091;HGNC:16626;HGNC:9317;HGNC:22192;HGNC:15972;HGNC:13406;HGNC:2514;HGNC:11320;HGNC:24011;HGNC:2494;HGNC:9774;HGNC:29203;HGNC:555;HGNC:568;HGNC:…	CDK5;MARCKSL1;SV2B;ERC2;CALB1;CALB2;CACNB4;RIMBP2;KCTD12;ARFGAP3;NECAP1;AAK1;CALM2;CALM1;CALM3;STXBP5;SYN1;SYN2;SYN3;BSN;PRKAR1B;DNAJC5;NRXN1;ARHGDIA;PLS3;RAPGEF4;PPP3R1;SCRN1;VPS18;PCLO;CTNNB1;ABI1;ABI2;CTBP1;RAB35;TBC1D24;AP1G1;AP3D1;BTBD8;SNAP25;VAMP2;UNC13A;STX1A;STX1B;PPFIA3;RELN;SYT7;SYT1;PRRT2;RIMS1;PRKCG;PRKCA;PRKCB;CASK;PPFIA2;GIT1;GIT2;SLC4A8;CTBP2;CAMK2A;SEPTIN5;RAB3A;VAMP1;CPLX1;CPLX3…	CDK5;MARCKSL1;SV2B;ERC2;CALB1;CALB2;CACNB4;RIMBP2;KCTD12;ARFGAP3;NECAP1;AAK1;CALM2;CALM1;CALM3;STXBP5;SYN1;SYN2;SYN3;BSN;PRKAR1B;DNAJC5;NRXN1;ARHGDIA;PLS3;RAPGEF4;PPP3R1;SCRN1;VPS18;PCLO;CTNNB1;ABI1;ABI2;CTBP1;RAB35;TBC1D24;AP1G1;AP3D1;BTBD8;SNAP25;VAMP2;UNC13A;STX1A;STX1B;PPFIA3;RELN;SYT7;SYT1;PRRT2;RIMS1;PRKCG;PRKCA;PRKCB;CASK;PPFIA2;GIT1;GIT2;SLC4A8;CTBP2;CAMK2A;SEPTIN5;RAB3A;VAMP1;CPLX1;CPLX3…	NA	neuron_1.raw.dia	None	16.9541
GO:0140238	F4	BP	presynaptic endocytosis	SYNGO:presynprocess	0.00166385	0.00376347	6	6	HGNC:661;HGNC:24539;HGNC:19679;HGNC:1445;HGNC:1442;HGNC:1449	ARFGAP3;NECAP1;AAK1;CALM2;CALM1;CALM3	ARFGAP3;NECAP1;AAK1;CALM2;CALM1;CALM3	ARFGAP3;NECAP1;AAK1;CALM2;CALM1;CALM3	neuron_1.raw.dia	None	2.42441
GO:0099504	F5	BP	synaptic vesicle cycle	SYNGO:presynprocess	4.99169281178395e-20	1.58070272373158e-18	102	222	HGNC:19665;HGNC:11494;HGNC:11495;HGNC:11496;HGNC:1117;HGNC:9390;HGNC:16235;HGNC:8008;HGNC:678;HGNC:9091;HGNC:16626;HGNC:9317;HGNC:22192;HGNC:15972;HGNC:13406;HGNC:2514;HGNC:11320;HGNC:24011;HGNC:2494;HGNC:9774;HGNC:29203;HGNC:555;HGNC:568;HGNC:21019;HGNC:11132;HGNC:12643;HGNC:23150;HGNC:11433;HGNC:18539;HGNC:9247;HGNC:9957;HGNC:11514;HGNC:11509;HGNC:30500;HGNC:17282;HGNC:30339;HGNC:31922;HGNC:940…	STXBP5;SYN1;SYN2;SYN3;BSN;PRKAR1B;DNAJC5;NRXN1;ARHGDIA;PLS3;RAPGEF4;PPP3R1;SCRN1;VPS18;PCLO;CTNNB1;ABI1;ABI2;CTBP1;RAB35;TBC1D24;AP1G1;AP3D1;BTBD8;SNAP25;VAMP2;UNC13A;STX1A;STX1B;PPFIA3;RELN;SYT7;SYT1;PRRT2;RIMS1;RIMBP2;ERC2;PRKCG;PRKCA;PRKCB;CASK;PPFIA2;GIT1;GIT2;CACNB4;SV2B;SLC4A8;CTBP2;CAMK2A;SEPTIN5;RAB3A;VAMP1;CPLX1;CPLX3;NAPA;STXBP1;SV2A;CADPS;RPH3A;EFR3A;NAPB;SYP;SLC17A7;GAPDH;SLC30A3;DMXL…	STXBP5;SYN1;SYN2;SYN3;BSN;PRKAR1B;DNAJC5;NRXN1;ARHGDIA;PLS3;RAPGEF4;PPP3R1;SCRN1;VPS18;PCLO;CTNNB1;ABI1;ABI2;CTBP1;RAB35;TBC1D24;AP1G1;AP3D1;BTBD8;SNAP25;VAMP2;UNC13A;STX1A;STX1B;PPFIA3;RELN;SYT7;SYT1;PRRT2;RIMS1;RIMBP2;ERC2;PRKCG;PRKCA;PRKCB;CASK;PPFIA2;GIT1;GIT2;CACNB4;SV2B;SLC4A8;CTBP2;CAMK2A;SEPTIN5;RAB3A;VAMP1;CPLX1;CPLX3;NAPA;STXBP1;SV2A;CADPS;RPH3A;EFR3A;NAPB;SYP;SLC17A7;GAPDH;SLC30A3;DMXL…	STXBP5;SYN1;SYN2;SYN3	neuron_1.raw.dia	None	17.8011
GO:0098693	F18	BP	regulation of synaptic vesicle cycle	GO:0099504	0.00105964	0.00251663	11	21	HGNC:1117;HGNC:11494;HGNC:9390;HGNC:16235;HGNC:8008;HGNC:678;HGNC:9091;HGNC:16626;HGNC:9317;HGNC:22192;HGNC:15972	BSN;SYN1;PRKAR1B;DNAJC5;NRXN1;ARHGDIA;PLS3;RAPGEF4;PPP3R1;SCRN1;VPS18	BSN;SYN1;PRKAR1B;DNAJC5;NRXN1;ARHGDIA;PLS3;RAPGEF4;PPP3R1;SCRN1;VPS18	BSN;SYN1;PRKAR1B;DNAJC5;NRXN1;ARHGDIA;PLS3;RAPGEF4;PPP3R1;SCRN1;VPS18	neuron_1.raw.dia	None	2.59918
GO:0097091	F19	BP	synaptic vesicle clustering	GO:0099504	0.000457546	0.00114386	8	9	HGNC:13406;HGNC:2514;HGNC:11496;HGNC:11495;HGNC:11320;HGNC:24011;HGNC:1117;HGNC:2494	PCLO;CTNNB1;SYN3;SYN2;ABI1;ABI2;BSN;CTBP1	PCLO;CTNNB1;SYN3;SYN2;ABI1;ABI2;BSN;CTBP1	PCLO;CTNNB1;SYN3;SYN2;ABI1;ABI2;BSN;CTBP1	neuron_1.raw.dia	None	2.94163
GO:0016079	F21	BP	synaptic vesicle exocytosis	GO:0099504	3.61324999967501e-09	2.45184821406518e-08	40	83	HGNC:11132;HGNC:12643;HGNC:23150;HGNC:11433;HGNC:18539;HGNC:9247;HGNC:9957;HGNC:11514;HGNC:11509;HGNC:30500;HGNC:17282;HGNC:30339;HGNC:31922;HGNC:9402;HGNC:9393;HGNC:9395;HGNC:1497;HGNC:9246;HGNC:19665;HGNC:4272;HGNC:4273;HGNC:1404;HGNC:15972;HGNC:16874;HGNC:11034;HGNC:2495;HGNC:1460;HGNC:9164;HGNC:9777;HGNC:12642;HGNC:2309;HGNC:27652;HGNC:7641;HGNC:11444;HGNC:20566;HGNC:1426;HGNC:17056;HGNC:2897…	SNAP25;VAMP2;UNC13A;STX1A;STX1B;PPFIA3;RELN;SYT7;SYT1;PRRT2;RIMS1;RIMBP2;ERC2;PRKCG;PRKCA;PRKCB;CASK;PPFIA2;STXBP5;GIT1;GIT2;CACNB4;VPS18;SV2B;SLC4A8;CTBP2;CAMK2A;SEPTIN5;RAB3A;VAMP1;CPLX1;CPLX3;NAPA;STXBP1;SV2A;CADPS;RPH3A;EFR3A;NAPB;SYP	SNAP25;VAMP2;UNC13A;STX1A;STX1B;PPFIA3;RELN;SYT7;SYT1;PRRT2;RIMS1;RIMBP2;ERC2;PRKCG;PRKCA;PRKCB;CASK;PPFIA2;STXBP5;GIT1;GIT2;CACNB4;VPS18;SV2B;SLC4A8;CTBP2;CAMK2A;SEPTIN5;RAB3A;VAMP1;CPLX1;CPLX3;NAPA;STXBP1;SV2A;CADPS;RPH3A;EFR3A;NAPB;SYP	SNAP25;VAMP2;UNC13A;STX1A;STX1B;PPFIA3;RELN	neuron_1.raw.dia	None	7.61051
GO:0099502	F31	BP	calcium-dependent activation of synaptic vesicle fusion	GO:0016079	0.0228333	0.0355601	6	13	HGNC:11514;HGNC:11509;HGNC:30500;HGNC:17282;HGNC:30339;HGNC:31922	SYT7;SYT1;PRRT2;RIMS1;RIMBP2;ERC2	SYT7;SYT1;PRRT2;RIMS1;RIMBP2;ERC2	SYT7;SYT1	neuron_1.raw.dia	None	1.44904
GO:2000300	F32	BP	regulation of synaptic vesicle exocytosis	GO:0016079	0.00638054	0.0116568	13	37	HGNC:9402;HGNC:9393;HGNC:9395;HGNC:1497;HGNC:9246;HGNC:19665;HGNC:4272;HGNC:4273;HGNC:1404;HGNC:15972;HGNC:16874;HGNC:11514;HGNC:11034	PRKCG;PRKCA;PRKCB;CASK;PPFIA2;STXBP5;GIT1;GIT2;CACNB4;VPS18;SV2B;SYT7;SLC4A8	PRKCG;PRKCA;PRKCB;CASK;PPFIA2;STXBP5;GIT1;GIT2;CACNB4;VPS18;SV2B;SYT7;SLC4A8	PRKCG;PRKCA;PRKCB;CASK;PPFIA2;STXBP5;GIT1;GIT2;CACNB4;VPS18;SV2B;SYT7;SLC4A8	neuron_1.raw.dia	None	1.93342
GO:0016081	F33	BP	synaptic vesicle docking	GO:0016079	0.00112166	0.00259896	7	8	HGNC:17282;HGNC:2495;HGNC:12643;HGNC:9247;HGNC:1460;HGNC:19665;HGNC:9164	RIMS1;CTBP2;VAMP2;PPFIA3;CAMK2A;STXBP5;SEPTIN5	RIMS1;CTBP2;VAMP2;PPFIA3;CAMK2A;STXBP5;SEPTIN5	RIMS1;CTBP2;VAMP2;PPFIA3	neuron_1.raw.dia	None	2.5852
GO:0099148	F42	BP	regulation of synaptic vesicle docking	GO:0016081	0.0280738	0.0423335	3	3	HGNC:1460;HGNC:19665;HGNC:9164	CAMK2A;STXBP5;SEPTIN5	CAMK2A;STXBP5;SEPTIN5	CAMK2A;STXBP5;SEPTIN5	neuron_1.raw.dia	None	1.37332
GO:0031629	F34	BP	synaptic vesicle fusion to presynaptic active zone membrane	GO:0016079	0.00689882	0.0121368	5	6	HGNC:18539;HGNC:9777;HGNC:12642;HGNC:2309;HGNC:27652	STX1B;RAB3A;VAMP1;CPLX1;CPLX3	STX1B;RAB3A;VAMP1;CPLX1;CPLX3	STX1B	neuron_1.raw.dia	None	1.9159
GO:0031630	F43	BP	regulation of synaptic vesicle fusion to presynaptic active zone membrane	GO:0031629	0.0174025	0.0285041	4	5	HGNC:9777;HGNC:12642;HGNC:2309;HGNC:27652	RAB3A;VAMP1;CPLX1;CPLX3	RAB3A;VAMP1;CPLX1;CPLX3	RAB3A;VAMP1;CPLX1;CPLX3	neuron_1.raw.dia	None	1.54509
GO:0016082	F35	BP	synaptic vesicle priming	GO:0016079	0.000176542	0.000598982	12	19	HGNC:7641;HGNC:17282;HGNC:11444;HGNC:20566;HGNC:12642;HGNC:31922;HGNC:1426;HGNC:17056;HGNC:28970;HGNC:15751;HGNC:19665;HGNC:11506	NAPA;RIMS1;STXBP1;SV2A;VAMP1;ERC2;CADPS;RPH3A;EFR3A;NAPB;STXBP5;SYP	NAPA;RIMS1;STXBP1;SV2A;VAMP1;ERC2;CADPS;RPH3A;EFR3A;NAPB;STXBP5;SYP	NAPA;RIMS1;STXBP1;SV2A;VAMP1;ERC2;CADPS;RPH3A;EFR3A	neuron_1.raw.dia	None	3.22259
GO:0048488	F25	BP	synaptic vesicle endocytosis	GO:0099504	3.27152770998681e-10	3.10795132448747e-09	39	71	HGNC:1473;HGNC:659;HGNC:2092;HGNC:10831;HGNC:2972;HGNC:29125;HGNC:14986;HGNC:15514;HGNC:471;HGNC:8570;HGNC:564;HGNC:24634;HGNC:6183;HGNC:2974;HGNC:2973;HGNC:555;HGNC:11138;HGNC:11140;HGNC:21019;HGNC:1052;HGNC:2494;HGNC:1479;HGNC:567;HGNC:570;HGNC:561;HGNC:562;HGNC:13531;HGNC:30386;HGNC:132;HGNC:8996;HGNC:11514;HGNC:9315;HGNC:13487;HGNC:14340;HGNC:6235;HGNC:16369;HGNC:706;HGNC:11503;HGNC:15469	CANX;ARF6;CLTC;SH3GL2;DNM1;DNM3;SNAP91;PICALM;AMPH;PACSIN1;AP2M1;EPS15L1;ITSN1;DNM2;DNM1L;AP1G1;SNCA;SNCB;BTBD8;BIN1;CTBP1;CAPN2;AP3B2;AP3M2;AP2A1;AP2A2;ATP8A1;SCAMP5;ACTB;PIP5K1C;SYT7;PPP3CB;VPS35;VPS29;KCNC3;PARK7;ARPC3;SYNJ1;DNAJC6	CANX;ARF6;CLTC;SH3GL2;DNM1;DNM3;SNAP91;PICALM;AMPH;PACSIN1;AP2M1;EPS15L1;ITSN1;DNM2;DNM1L;AP1G1;SNCA;SNCB;BTBD8;BIN1;CTBP1;CAPN2;AP3B2;AP3M2;AP2A1;AP2A2;ATP8A1;SCAMP5;ACTB;PIP5K1C;SYT7;PPP3CB;VPS35;VPS29;KCNC3;PARK7;ARPC3;SYNJ1;DNAJC6	CANX;ARF6;CLTC;SH3GL2;DNM1;DNM3;SNAP91;PICALM;AMPH;PACSIN1;AP2M1;EPS15L1;ITSN1;DNM2;DNM1L;AP1G1;SNCA;SNCB;BTBD8;BIN1;CTBP1;CAPN2;AP3B2;AP3M2;AP2A1;AP2A2;ATP8A1	neuron_1.raw.dia	None	8.50753
GO:1900242	F38	BP	regulation of synaptic vesicle endocytosis	GO:0048488	0.00636629	0.0116568	10	24	HGNC:30386;HGNC:132;HGNC:8996;HGNC:11514;HGNC:9315;HGNC:13487;HGNC:14340;HGNC:6235;HGNC:16369;HGNC:706	SCAMP5;ACTB;PIP5K1C;SYT7;PPP3CB;VPS35;VPS29;KCNC3;PARK7;ARPC3	SCAMP5;ACTB;PIP5K1C;SYT7;PPP3CB;VPS35;VPS29;KCNC3;PARK7;ARPC3	SCAMP5;ACTB;PIP5K1C;SYT7;PPP3CB;VPS35;VPS29;KCNC3;PARK7;ARPC3	neuron_1.raw.dia	None	1.93342
GO:0099525	F6	BP	presynaptic dense core vesicle exocytosis	SYNGO:presynprocess	3.05352576062376e-05	0.000126124	15	24	HGNC:1426;HGNC:17282;HGNC:11132;HGNC:2972;HGNC:2974;HGNC:29125;HGNC:9759;HGNC:9783;HGNC:9784;HGNC:9785;HGNC:11444;HGNC:19665;HGNC:9777;HGNC:14406;HGNC:9401	CADPS;RIMS1;SNAP25;DNM1;DNM2;DNM3;RAB10;RAB5A;RAB5B;RAB5C;STXBP1;STXBP5;RAB3A;PTPN23;PRKCE	CADPS;RIMS1;SNAP25;DNM1;DNM2;DNM3;RAB10;RAB5A;RAB5B;RAB5C;STXBP1;STXBP5;RAB3A;PTPN23;PRKCE	CADPS;RIMS1;SNAP25;DNM1;DNM2;DNM3;RAB10;RAB5A;RAB5B;RAB5C;STXBP1	neuron_1.raw.dia	None	3.8992
SYNGO:postsynprocess	G1	BP	process in the postsynapse	SYNGO:synprocess	4.28924480877745e-12	8.14956513667716e-11	93	273	HGNC:30672;HGNC:7602;HGNC:1434;HGNC:6180;HGNC:1950;HGNC:10003;HGNC:7872;HGNC:3010;HGNC:4070;HGNC:14678;HGNC:4075;HGNC:4083;HGNC:4082;HGNC:4087;HGNC:4571;HGNC:4572;HGNC:4573;HGNC:2906;HGNC:8009;HGNC:3758;HGNC:8010;HGNC:2515;HGNC:1362;HGNC:12851;HGNC:2902;HGNC:13628;HGNC:2087;HGNC:2516;HGNC:16923;HGNC:11329;HGNC:20073;HGNC:14970;HGNC:11079;HGNC:11763;HGNC:13830;HGNC:1463;HGNC:15465;HGNC:7954;HGNC:6…	SYNPO;MYO5A;CALB1;ITPR1;CHRM1;RGS7;NOS1;DPP6;GABBR1;KCTD12;GABRA1;GABRB3;GABRB2;GABRG2;GRIA1;GRIA2;GRIA3;DLGAP2;NRXN2;FLOT2;NRXN3;CTNND1;FRRS1L;YWHAE;DLG3;CACNG8;CLPTM1;CTNND2;AGAP3;SST;SNX27;SNX6;SLC9A6;TFRC;CNTNAP2;CAMK2G;GPHN;NPTXR;LGI1;GIT1;NPTX1;DLG2;DLG1;DLG4;GNAI1;IQSEC2;MAGI2;TNIK;GSK3B;KALRN;PAK2;PAK3;GPC4;RAPGEF4;NBEA;OGT;CYLD;OLFM1;EPB41L3;VPS26B;SACM1L;VAMP2;CPLX1;EPB41L1;SLC12A5;RDX;…	SYNPO;MYO5A;CALB1;ITPR1;CHRM1;RGS7;NOS1;DPP6;GABBR1;KCTD12;GABRA1;GABRB3;GABRB2;GABRG2;GRIA1;GRIA2;GRIA3;DLGAP2;NRXN2;FLOT2;NRXN3;CTNND1;FRRS1L;YWHAE;DLG3;CACNG8;CLPTM1;CTNND2;AGAP3;SST;SNX27;SNX6;SLC9A6;TFRC;CNTNAP2;CAMK2G;GPHN;NPTXR;LGI1;GIT1;NPTX1;DLG2;DLG1;DLG4;GNAI1;IQSEC2;MAGI2;TNIK;GSK3B;KALRN;PAK2;PAK3;GPC4;RAPGEF4;NBEA;OGT;CYLD;OLFM1;EPB41L3;VPS26B;SACM1L;VAMP2;CPLX1;EPB41L1;SLC12A5;RDX;…	NA	neuron_1.raw.dia	None	10.0889
GO:0099072	G5	BP	regulation of postsynaptic membrane neurotransmitter receptor levels	SYNGO:postsynprocess	6.7477010553497e-12	1.06838600043037e-10	68	167	HGNC:3758;HGNC:8010;HGNC:2515;HGNC:1362;HGNC:12851;HGNC:2902;HGNC:13628;HGNC:2087;HGNC:2516;HGNC:16923;HGNC:11329;HGNC:20073;HGNC:14970;HGNC:11079;HGNC:11763;HGNC:13830;HGNC:1463;HGNC:15465;HGNC:7954;HGNC:6572;HGNC:4272;HGNC:7952;HGNC:2901;HGNC:2900;HGNC:2903;HGNC:4384;HGNC:29059;HGNC:18957;HGNC:30765;HGNC:4617;HGNC:4814;HGNC:8591;HGNC:8592;HGNC:4452;HGNC:16626;HGNC:7648;HGNC:8127;HGNC:2584;HGNC:…	FLOT2;NRXN3;CTNND1;FRRS1L;YWHAE;DLG3;CACNG8;CLPTM1;CTNND2;AGAP3;SST;SNX27;SNX6;SLC9A6;TFRC;CNTNAP2;CAMK2G;GPHN;NPTXR;LGI1;GIT1;NPTX1;DLG2;DLG1;DLG4;GNAI1;IQSEC2;MAGI2;TNIK;GSK3B;KALRN;PAK2;PAK3;GPC4;RAPGEF4;NBEA;OGT;CYLD;OLFM1;EPB41L3;VPS26B;SACM1L;VAMP2;CPLX1;EPB41L1;SLC12A5;RDX;MYO6;AP2B1;AP2M1;SH3GLB2;RAB11FIP5;TMUB1;PPP3R1;AKAP5;IQSEC1;NEDD4;HPCA;SIRT2;PIP5K1C;PACSIN1;SYNJ1;USP46;NUMB;RALA;VA…	FLOT2;NRXN3;CTNND1;FRRS1L;YWHAE;DLG3;CACNG8;CLPTM1;CTNND2;AGAP3;SST;SNX27;SNX6;SLC9A6;TFRC;CNTNAP2;CAMK2G;GPHN;NPTXR;LGI1;GIT1;NPTX1;DLG2;DLG1;DLG4;GNAI1;IQSEC2;MAGI2;TNIK;GSK3B;KALRN;PAK2;PAK3;GPC4;RAPGEF4;NBEA;OGT;CYLD;OLFM1;EPB41L3;VPS26B;SACM1L;VAMP2;CPLX1;EPB41L1;SLC12A5;RDX;MYO6;AP2B1;AP2M1;SH3GLB2;RAB11FIP5;TMUB1;PPP3R1;AKAP5;IQSEC1;NEDD4;HPCA;SIRT2;PIP5K1C;PACSIN1;SYNJ1;USP46;NUMB;RALA;VA…	FLOT2;NRXN3;CTNND1;FRRS1L;YWHAE;DLG3;CACNG8;CLPTM1;CTNND2;AGAP3;SST;SNX27;SNX6;SLC9A6;TFRC;CNTNAP2;CAMK2G	neuron_1.raw.dia	None	9.97127
GO:0099645	G17	BP	neurotransmitter receptor localization to postsynaptic specialization membrane	GO:0099072	3.3970879375005e-05	0.000129089	24	58	HGNC:15465;HGNC:7954;HGNC:6572;HGNC:4272;HGNC:7952;HGNC:2901;HGNC:2900;HGNC:2903;HGNC:4384;HGNC:29059;HGNC:18957;HGNC:30765;HGNC:4617;HGNC:4814;HGNC:8591;HGNC:8592;HGNC:4452;HGNC:16626;HGNC:7648;HGNC:8127;HGNC:2584;HGNC:17187;HGNC:3380;HGNC:28119	GPHN;NPTXR;LGI1;GIT1;NPTX1;DLG2;DLG1;DLG4;GNAI1;IQSEC2;MAGI2;TNIK;GSK3B;KALRN;PAK2;PAK3;GPC4;RAPGEF4;NBEA;OGT;CYLD;OLFM1;EPB41L3;VPS26B	GPHN;NPTXR;LGI1;GIT1;NPTX1;DLG2;DLG1;DLG4;GNAI1;IQSEC2;MAGI2;TNIK;GSK3B;KALRN;PAK2;PAK3;GPC4;RAPGEF4;NBEA;OGT;CYLD;OLFM1;EPB41L3;VPS26B	GPHN;NPTXR;LGI1;GIT1;NPTX1;DLG2;DLG1;DLG4;GNAI1	neuron_1.raw.dia	None	3.88911
GO:0098696	G25	BP	regulation of neurotransmitter receptor localization to postsynaptic specialization membrane	GO:0099645	0.000349144	0.000947678	15	32	HGNC:29059;HGNC:18957;HGNC:30765;HGNC:4617;HGNC:4814;HGNC:8591;HGNC:8592;HGNC:4452;HGNC:16626;HGNC:7648;HGNC:8127;HGNC:2584;HGNC:17187;HGNC:3380;HGNC:28119	IQSEC2;MAGI2;TNIK;GSK3B;KALRN;PAK2;PAK3;GPC4;RAPGEF4;NBEA;OGT;CYLD;OLFM1;EPB41L3;VPS26B	IQSEC2;MAGI2;TNIK;GSK3B;KALRN;PAK2;PAK3;GPC4;RAPGEF4;NBEA;OGT;CYLD;OLFM1;EPB41L3;VPS26B	IQSEC2;MAGI2;TNIK;GSK3B;KALRN;PAK2;PAK3;GPC4;RAPGEF4;NBEA;OGT;CYLD;OLFM1;EPB41L3;VPS26B	neuron_1.raw.dia	None	3.02334
GO:0098884	G20	BP	postsynaptic neurotransmitter receptor endocytosis	GO:0099072	0.000205397	0.000629443	21	54	HGNC:7605;HGNC:563;HGNC:564;HGNC:10834;HGNC:24845;HGNC:21709;HGNC:9317;HGNC:375;HGNC:29112;HGNC:7727;HGNC:5144;HGNC:10886;HGNC:8996;HGNC:8570;HGNC:11503;HGNC:20075;HGNC:8060;HGNC:9839;HGNC:25507;HGNC:24119;HGNC:17597	MYO6;AP2B1;AP2M1;SH3GLB2;RAB11FIP5;TMUB1;PPP3R1;AKAP5;IQSEC1;NEDD4;HPCA;SIRT2;PIP5K1C;PACSIN1;SYNJ1;USP46;NUMB;RALA;VAC14;SYT17;NCDN	MYO6;AP2B1;AP2M1;SH3GLB2;RAB11FIP5;TMUB1;PPP3R1;AKAP5;IQSEC1;NEDD4;HPCA;SIRT2;PIP5K1C;PACSIN1;SYNJ1;USP46;NUMB;RALA;VAC14;SYT17;NCDN	MYO6;AP2B1;AP2M1;SH3GLB2;RAB11FIP5;TMUB1	neuron_1.raw.dia	None	3.20104
GO:0099149	G28	BP	regulation of postsynaptic neurotransmitter receptor endocytosis	GO:0098884	0.00372447	0.00769185	15	43	HGNC:9317;HGNC:375;HGNC:29112;HGNC:7727;HGNC:5144;HGNC:10886;HGNC:8996;HGNC:8570;HGNC:11503;HGNC:20075;HGNC:8060;HGNC:9839;HGNC:25507;HGNC:24119;HGNC:17597	PPP3R1;AKAP5;IQSEC1;NEDD4;HPCA;SIRT2;PIP5K1C;PACSIN1;SYNJ1;USP46;NUMB;RALA;VAC14;SYT17;NCDN	PPP3R1;AKAP5;IQSEC1;NEDD4;HPCA;SIRT2;PIP5K1C;PACSIN1;SYNJ1;USP46;NUMB;RALA;VAC14;SYT17;NCDN	PPP3R1;AKAP5;IQSEC1;NEDD4;HPCA;SIRT2;PIP5K1C;PACSIN1;SYNJ1;USP46;NUMB;RALA;VAC14;SYT17;NCDN	neuron_1.raw.dia	None	2.11397
GO:0099536	H1	BP	synaptic signaling	SYNGO:synprocess	6.97295928487682e-11	8.28038915079123e-10	78	222	HGNC:8010;HGNC:9681;HGNC:9668;HGNC:1165;HGNC:3560;HGNC:15917;HGNC:17038;HGNC:8008;HGNC:5951;HGNC:3591;HGNC:3228;HGNC:8032;HGNC:7754;HGNC:28246;HGNC:9390;HGNC:9391;HGNC:9392;HGNC:947;HGNC:29059;HGNC:5044;HGNC:14946;HGNC:30829;HGNC:4037;HGNC:23496;HGNC:4597;HGNC:11370;HGNC:377;HGNC:11953;HGNC:81;HGNC:23319;HGNC:6153;HGNC:7656;HGNC:9664;HGNC:2465;HGNC:2972;HGNC:8571;HGNC:6877;HGNC:18747;HGNC:11497;H…	NRXN3;PTPRS;PTPRD;DAGLA;FABP5;PLCB1;MGLL;NRXN1;CADM1;FARP1;EFNB3;NTRK2;NEO1;IGSF21;PRKAR1B;PRKAR2A;PRKAR2B;BAIAP2;IQSEC2;HNRNPK;PPP1R9A;TUBB2B;FYN;PLPPR4;GRM5;STAU1;AKAP7;TNR;ABR;NTNG1;ITGB1;NCAM1;PTPRA;NCAN;DNM1;PACSIN2;MAPK3;CNTNAP4;SYNGAP1;SHANK1;SHANK3;DLGAP3;CAMKV;DLGAP2;PFN1;PFN2;UBE3A;WNK1;PAFAH1B1;TRIO;MAPK9;SYNPR;RTN4;VPS35;IGSF8;SYP;SYNGR1;GNAI2;APBA1;MYO6;SYT12;NRXN2;ANKS1B;EEA1;SYNPO;…	NRXN3;PTPRS;PTPRD;DAGLA;FABP5;PLCB1;MGLL;NRXN1;CADM1;FARP1;EFNB3;NTRK2;NEO1;IGSF21;PRKAR1B;PRKAR2A;PRKAR2B;BAIAP2;IQSEC2;HNRNPK;PPP1R9A;TUBB2B;FYN;PLPPR4;GRM5;STAU1;AKAP7;TNR;ABR;NTNG1;ITGB1;NCAM1;PTPRA;NCAN;DNM1;PACSIN2;MAPK3;CNTNAP4;SYNGAP1;SHANK1;SHANK3;DLGAP3;CAMKV;DLGAP2;PFN1;PFN2;UBE3A;WNK1;PAFAH1B1;TRIO;MAPK9;SYNPR;RTN4;VPS35;IGSF8;SYP;SYNGR1;GNAI2;APBA1;MYO6;SYT12;NRXN2;ANKS1B;EEA1;SYNPO;…	NA	neuron_1.raw.dia	None	9.08195
GO:0099537	H2	BP	trans-synaptic signaling	GO:0099536	3.7022185047957e-11	5.0244393993656e-10	77	214	HGNC:8010;HGNC:9681;HGNC:9668;HGNC:1165;HGNC:3560;HGNC:15917;HGNC:17038;HGNC:8008;HGNC:5951;HGNC:3591;HGNC:3228;HGNC:8032;HGNC:7754;HGNC:28246;HGNC:9390;HGNC:9391;HGNC:9392;HGNC:947;HGNC:29059;HGNC:5044;HGNC:14946;HGNC:30829;HGNC:4037;HGNC:23496;HGNC:4597;HGNC:11370;HGNC:377;HGNC:11953;HGNC:81;HGNC:23319;HGNC:6153;HGNC:7656;HGNC:9664;HGNC:2465;HGNC:2972;HGNC:8571;HGNC:6877;HGNC:18747;HGNC:11497;H…	NRXN3;PTPRS;PTPRD;DAGLA;FABP5;PLCB1;MGLL;NRXN1;CADM1;FARP1;EFNB3;NTRK2;NEO1;IGSF21;PRKAR1B;PRKAR2A;PRKAR2B;BAIAP2;IQSEC2;HNRNPK;PPP1R9A;TUBB2B;FYN;PLPPR4;GRM5;STAU1;AKAP7;TNR;ABR;NTNG1;ITGB1;NCAM1;PTPRA;NCAN;DNM1;PACSIN2;MAPK3;CNTNAP4;SYNGAP1;SHANK1;SHANK3;DLGAP3;CAMKV;DLGAP2;PFN1;PFN2;UBE3A;WNK1;PAFAH1B1;TRIO;MAPK9;SYNPR;RTN4;VPS35;IGSF8;SYP;SYNGR1;GNAI2;APBA1;MYO6;SYT12;NRXN2;ANKS1B;EEA1;SYNPO;…	NRXN3;PTPRS;PTPRD;DAGLA;FABP5;PLCB1;MGLL;NRXN1;CADM1;FARP1;EFNB3;NTRK2;NEO1;IGSF21;PRKAR1B;PRKAR2A;PRKAR2B;BAIAP2;IQSEC2;HNRNPK;PPP1R9A;TUBB2B;FYN;PLPPR4;GRM5;STAU1;AKAP7;TNR;ABR;NTNG1;ITGB1;NCAM1;PTPRA;NCAN;DNM1;PACSIN2;MAPK3;CNTNAP4;SYNGAP1;SHANK1;SHANK3;DLGAP3;CAMKV;DLGAP2;PFN1;PFN2;UBE3A;WNK1;PAFAH1B1;TRIO;MAPK9;SYNPR;RTN4;VPS35;IGSF8;SYP;SYNGR1;GNAI2;APBA1;MYO6;SYT12;NRXN2;ANKS1B;EEA1;SYNPO;…	NRXN3;PTPRS;PTPRD	neuron_1.raw.dia	None	9.29891
GO:0098921	H22	BP	retrograde trans-synaptic signaling by endocannabinoid	GO:0099542	0.0262141	0.0401667	4	6	HGNC:1165;HGNC:3560;HGNC:15917;HGNC:17038	DAGLA;FABP5;PLCB1;MGLL	DAGLA;FABP5;PLCB1;MGLL	DAGLA;FABP5	neuron_1.raw.dia	None	1.39613
GO:0007268	H12	BP	chemical synaptic transmission	GO:0099537	2.16394980695333e-10	2.28416924067295e-09	67	180	HGNC:9390;HGNC:9391;HGNC:9392;HGNC:947;HGNC:29059;HGNC:5044;HGNC:14946;HGNC:30829;HGNC:4037;HGNC:23496;HGNC:4597;HGNC:11370;HGNC:377;HGNC:11953;HGNC:81;HGNC:23319;HGNC:6153;HGNC:7656;HGNC:9664;HGNC:9668;HGNC:9681;HGNC:2465;HGNC:2972;HGNC:8571;HGNC:6877;HGNC:18747;HGNC:11497;HGNC:15474;HGNC:14294;HGNC:30368;HGNC:28788;HGNC:2906;HGNC:8881;HGNC:8882;HGNC:12496;HGNC:14540;HGNC:8574;HGNC:12303;HGNC:68…	PRKAR1B;PRKAR2A;PRKAR2B;BAIAP2;IQSEC2;HNRNPK;PPP1R9A;TUBB2B;FYN;PLPPR4;GRM5;STAU1;AKAP7;TNR;ABR;NTNG1;ITGB1;NCAM1;PTPRA;PTPRD;PTPRS;NCAN;DNM1;PACSIN2;MAPK3;CNTNAP4;SYNGAP1;SHANK1;SHANK3;DLGAP3;CAMKV;DLGAP2;PFN1;PFN2;UBE3A;WNK1;PAFAH1B1;TRIO;MAPK9;SYNPR;RTN4;VPS35;IGSF8;SYP;SYNGR1;GNAI2;APBA1;NRXN3;MYO6;SYT12;NRXN2;ANKS1B;EEA1;SYNPO;PLCB1;PPP3R1;PPP3CA;CAMK4;INA;NEFL;NEFH;CHRM1;IQSEC1;PTK2B;GNAO1;…	PRKAR1B;PRKAR2A;PRKAR2B;BAIAP2;IQSEC2;HNRNPK;PPP1R9A;TUBB2B;FYN;PLPPR4;GRM5;STAU1;AKAP7;TNR;ABR;NTNG1;ITGB1;NCAM1;PTPRA;PTPRD;PTPRS;NCAN;DNM1;PACSIN2;MAPK3;CNTNAP4;SYNGAP1;SHANK1;SHANK3;DLGAP3;CAMKV;DLGAP2;PFN1;PFN2;UBE3A;WNK1;PAFAH1B1;TRIO;MAPK9;SYNPR;RTN4;VPS35;IGSF8;SYP;SYNGR1;GNAI2;APBA1;NRXN3;MYO6;SYT12;NRXN2;ANKS1B;EEA1;SYNPO;PLCB1;PPP3R1;PPP3CA;CAMK4;INA;NEFL;NEFH;CHRM1;IQSEC1;PTK2B;GNAO1;…	NA	neuron_1.raw.dia	None	8.64127
GO:0050804	H19	BP	modulation of chemical synaptic transmission	GO:0007268	6.28044362272235e-10	5.42401949235112e-09	46	99	HGNC:9390;HGNC:9391;HGNC:9392;HGNC:947;HGNC:29059;HGNC:5044;HGNC:14946;HGNC:30829;HGNC:4037;HGNC:23496;HGNC:4597;HGNC:11370;HGNC:377;HGNC:11953;HGNC:81;HGNC:23319;HGNC:6153;HGNC:7656;HGNC:9664;HGNC:9668;HGNC:9681;HGNC:2465;HGNC:2972;HGNC:8571;HGNC:6877;HGNC:18747;HGNC:11497;HGNC:15474;HGNC:14294;HGNC:30368;HGNC:28788;HGNC:2906;HGNC:8881;HGNC:8882;HGNC:12496;HGNC:14540;HGNC:8574;HGNC:12303;HGNC:68…	PRKAR1B;PRKAR2A;PRKAR2B;BAIAP2;IQSEC2;HNRNPK;PPP1R9A;TUBB2B;FYN;PLPPR4;GRM5;STAU1;AKAP7;TNR;ABR;NTNG1;ITGB1;NCAM1;PTPRA;PTPRD;PTPRS;NCAN;DNM1;PACSIN2;MAPK3;CNTNAP4;SYNGAP1;SHANK1;SHANK3;DLGAP3;CAMKV;DLGAP2;PFN1;PFN2;UBE3A;WNK1;PAFAH1B1;TRIO;MAPK9;SYNPR;RTN4;VPS35;IGSF8;SYP;SYNGR1;GNAI2	PRKAR1B;PRKAR2A;PRKAR2B;BAIAP2;IQSEC2;HNRNPK;PPP1R9A;TUBB2B;FYN;PLPPR4;GRM5;STAU1;AKAP7;TNR;ABR;NTNG1;ITGB1;NCAM1;PTPRA;PTPRD;PTPRS;NCAN;DNM1;PACSIN2;MAPK3;CNTNAP4;SYNGAP1;SHANK1;SHANK3;DLGAP3;CAMKV;DLGAP2;PFN1;PFN2;UBE3A;WNK1;PAFAH1B1;TRIO;MAPK9;SYNPR;RTN4;VPS35;IGSF8;SYP;SYNGR1;GNAI2	PRKAR1B;PRKAR2A;PRKAR2B;BAIAP2;IQSEC2;HNRNPK;PPP1R9A;TUBB2B;FYN;PLPPR4;GRM5;STAU1;AKAP7;TNR;ABR;NTNG1;ITGB1;NCAM1;PTPRA;PTPRD;PTPRS;NCAN;DNM1;PACSIN2;MAPK3;CNTNAP4;SYNGAP1;SHANK1;SHANK3;DLGAP3;CAMKV;DLGAP2;PFN1;PFN2;UBE3A;WNK1;PAFAH1B1;TRIO;MAPK9;SYNPR;RTN4;VPS35;IGSF8;SYP;SYNGR1;GNAI2	neuron_1.raw.dia	None	8.26568
GO:0099565	H21	BP	postsynaptic process involved in chemical synaptic transmission	GO:0007268	0.000283424	0.000841416	17	39	HGNC:24600;HGNC:3185;HGNC:30672;HGNC:15917;HGNC:9317;HGNC:9314;HGNC:12303;HGNC:1464;HGNC:6057;HGNC:7739;HGNC:7737;HGNC:1950;HGNC:29112;HGNC:9612;HGNC:4389;HGNC:9875;HGNC:1097	ANKS1B;EEA1;SYNPO;PLCB1;PPP3R1;PPP3CA;TRIO;CAMK4;INA;NEFL;NEFH;CHRM1;IQSEC1;PTK2B;GNAO1;RASGRF1;BRAF	ANKS1B;EEA1;SYNPO;PLCB1;PPP3R1;PPP3CA;TRIO;CAMK4;INA;NEFL;NEFH;CHRM1;IQSEC1;PTK2B;GNAO1;RASGRF1;BRAF	ANKS1B;EEA1	neuron_1.raw.dia	None	3.07499
GO:0099170	H26	BP	postsynaptic modulation of chemical synaptic transmission	GO:0099565	0.000450545	0.00114386	15	33	HGNC:30672;HGNC:15917;HGNC:9317;HGNC:9314;HGNC:12303;HGNC:1464;HGNC:6057;HGNC:7739;HGNC:7737;HGNC:1950;HGNC:29112;HGNC:9612;HGNC:4389;HGNC:9875;HGNC:1097	SYNPO;PLCB1;PPP3R1;PPP3CA;TRIO;CAMK4;INA;NEFL;NEFH;CHRM1;IQSEC1;PTK2B;GNAO1;RASGRF1;BRAF	SYNPO;PLCB1;PPP3R1;PPP3CA;TRIO;CAMK4;INA;NEFL;NEFH;CHRM1;IQSEC1;PTK2B;GNAO1;RASGRF1;BRAF	SYNPO;PLCB1;PPP3R1;PPP3CA;TRIO;CAMK4;INA;NEFL;NEFH;CHRM1;IQSEC1;PTK2B;GNAO1;RASGRF1;BRAF	neuron_1.raw.dia	None	2.94163
GO:0050808	I1	BP	synapse organization	SYNGO:synprocess	3.63815071915725e-36	1.7281215915997e-34	192	424	HGNC:3754;HGNC:20974;HGNC:581;HGNC:9681;HGNC:7648;HGNC:11276;HGNC:1717;HGNC:19701;HGNC:18415;HGNC:24011;HGNC:170;HGNC:12735;HGNC:16171;HGNC:5044;HGNC:23496;HGNC:14295;HGNC:14294;HGNC:24278;HGNC:7994;HGNC:655;HGNC:16626;HGNC:1736;HGNC:3332;HGNC:7765;HGNC:9910;HGNC:5046;HGNC:6183;HGNC:947;HGNC:8574;HGNC:17565;HGNC:30368;HGNC:11370;HGNC:3338;HGNC:24476;HGNC:28788;HGNC:4617;HGNC:668;HGNC:30259;HGNC:1…	FLNA;ADGRL3;APBB1;PTPRS;NBEA;SPTBN2;SEPTIN7;CNKSR2;HIP1R;ABI2;ACTR3;WASL;CHMP4B;HNRNPK;PLPPR4;SHANK2;SHANK3;ABHD17B;NRCAM;ARF4;RAPGEF4;CDC42;MARK2;NF1;RBMX;HNRNPM;ITSN1;BAIAP2;PAFAH1B1;MINK1;DLGAP3;STAU1;CTTN;DLGAP4;CAMKV;GSK3B;RHOB;PDXP;STRN4;STRN;RAPGEF2;WASF1;CTNNA2;PFN1;PFN2;CABP1;ITPKA;CAP1;ABI3;CTTNBP2;CYFIP1;MARCKS;MYH10;KALRN;PTK2;PRMT8;CAP2;KIF5B;NCKAP1;VCP;AGRN;MECP2;CSNK2B;CNTNAP4;SEPT…	FLNA;ADGRL3;APBB1;PTPRS;NBEA;SPTBN2;SEPTIN7;CNKSR2;HIP1R;ABI2;ACTR3;WASL;CHMP4B;HNRNPK;PLPPR4;SHANK2;SHANK3;ABHD17B;NRCAM;ARF4;RAPGEF4;CDC42;MARK2;NF1;RBMX;HNRNPM;ITSN1;BAIAP2;PAFAH1B1;MINK1;DLGAP3;STAU1;CTTN;DLGAP4;CAMKV;GSK3B;RHOB;PDXP;STRN4;STRN;RAPGEF2;WASF1;CTNNA2;PFN1;PFN2;CABP1;ITPKA;CAP1;ABI3;CTTNBP2;CYFIP1;MARCKS;MYH10;KALRN;PTK2;PRMT8;CAP2;KIF5B;NCKAP1;VCP;AGRN;MECP2;CSNK2B;CNTNAP4;SEPT…	FLNA;ADGRL3;APBB1;PTPRS;NBEA	neuron_1.raw.dia	None	33.7624
GO:0099173	I3	BP	postsynapse organization	GO:0050808	0.000376474	0.000993473	25	75	HGNC:11276;HGNC:1717;HGNC:19701;HGNC:18415;HGNC:24011;HGNC:170;HGNC:12735;HGNC:16171;HGNC:5044;HGNC:23496;HGNC:14295;HGNC:14294;HGNC:24278;HGNC:7994;HGNC:655;HGNC:16626;HGNC:1736;HGNC:3332;HGNC:7765;HGNC:9910;HGNC:5046;HGNC:6183;HGNC:947;HGNC:8574;HGNC:17565	SPTBN2;SEPTIN7;CNKSR2;HIP1R;ABI2;ACTR3;WASL;CHMP4B;HNRNPK;PLPPR4;SHANK2;SHANK3;ABHD17B;NRCAM;ARF4;RAPGEF4;CDC42;MARK2;NF1;RBMX;HNRNPM;ITSN1;BAIAP2;PAFAH1B1;MINK1	SPTBN2;SEPTIN7;CNKSR2;HIP1R;ABI2;ACTR3;WASL;CHMP4B;HNRNPK;PLPPR4;SHANK2;SHANK3;ABHD17B;NRCAM;ARF4;RAPGEF4;CDC42;MARK2;NF1;RBMX;HNRNPM;ITSN1;BAIAP2;PAFAH1B1;MINK1	SPTBN2;SEPTIN7;CNKSR2;HIP1R;ABI2;ACTR3;WASL	neuron_1.raw.dia	None	3.00284
GO:0099175	I17	BP	regulation of postsynapse organization	GO:0099173	0.00277499	0.00585831	18	55	HGNC:16171;HGNC:5044;HGNC:23496;HGNC:14295;HGNC:14294;HGNC:24278;HGNC:7994;HGNC:655;HGNC:16626;HGNC:1736;HGNC:3332;HGNC:7765;HGNC:9910;HGNC:5046;HGNC:6183;HGNC:947;HGNC:8574;HGNC:17565	CHMP4B;HNRNPK;PLPPR4;SHANK2;SHANK3;ABHD17B;NRCAM;ARF4;RAPGEF4;CDC42;MARK2;NF1;RBMX;HNRNPM;ITSN1;BAIAP2;PAFAH1B1;MINK1	CHMP4B;HNRNPK;PLPPR4;SHANK2;SHANK3;ABHD17B;NRCAM;ARF4;RAPGEF4;CDC42;MARK2;NF1;RBMX;HNRNPM;ITSN1;BAIAP2;PAFAH1B1;MINK1	CHMP4B;HNRNPK;PLPPR4;SHANK2;SHANK3;ABHD17B;NRCAM;ARF4;RAPGEF4;CDC42;MARK2;NF1;RBMX;HNRNPM;ITSN1;BAIAP2;PAFAH1B1;MINK1	neuron_1.raw.dia	None	2.23223
GO:0099563	I4	BP	modification of synaptic structure	GO:0050808	1.32630945761553e-08	8.3999598982317e-08	31	55	HGNC:30368;HGNC:11370;HGNC:3338;HGNC:24476;HGNC:1736;HGNC:28788;HGNC:4617;HGNC:668;HGNC:30259;HGNC:15721;HGNC:11424;HGNC:16854;HGNC:12732;HGNC:2510;HGNC:8881;HGNC:8882;HGNC:1384;HGNC:6178;HGNC:20040;HGNC:29859;HGNC:15679;HGNC:13759;HGNC:6759;HGNC:6183;HGNC:947;HGNC:7568;HGNC:4814;HGNC:9611;HGNC:5188;HGNC:20039;HGNC:6324	DLGAP3;STAU1;CTTN;DLGAP4;CDC42;CAMKV;GSK3B;RHOB;PDXP;STRN4;STRN;RAPGEF2;WASF1;CTNNA2;PFN1;PFN2;CABP1;ITPKA;CAP1;ABI3;CTTNBP2;CYFIP1;MARCKS;ITSN1;BAIAP2;MYH10;KALRN;PTK2;PRMT8;CAP2;KIF5B	DLGAP3;STAU1;CTTN;DLGAP4;CDC42;CAMKV;GSK3B;RHOB;PDXP;STRN4;STRN;RAPGEF2;WASF1;CTNNA2;PFN1;PFN2;CABP1;ITPKA;CAP1;ABI3;CTTNBP2;CYFIP1;MARCKS;ITSN1;BAIAP2;MYH10;KALRN;PTK2;PRMT8;CAP2;KIF5B	NA	neuron_1.raw.dia	None	7.07572
GO:0099010	I19	BP	modification of postsynaptic structure	GO:0099563	1.52382836130218e-08	9.0477308952317e-08	30	52	HGNC:30368;HGNC:11370;HGNC:3338;HGNC:24476;HGNC:1736;HGNC:28788;HGNC:4617;HGNC:668;HGNC:30259;HGNC:15721;HGNC:11424;HGNC:16854;HGNC:12732;HGNC:2510;HGNC:8881;HGNC:8882;HGNC:1384;HGNC:6178;HGNC:20040;HGNC:29859;HGNC:15679;HGNC:13759;HGNC:6759;HGNC:6183;HGNC:947;HGNC:7568;HGNC:4814;HGNC:9611;HGNC:5188;HGNC:20039	DLGAP3;STAU1;CTTN;DLGAP4;CDC42;CAMKV;GSK3B;RHOB;PDXP;STRN4;STRN;RAPGEF2;WASF1;CTNNA2;PFN1;PFN2;CABP1;ITPKA;CAP1;ABI3;CTTNBP2;CYFIP1;MARCKS;ITSN1;BAIAP2;MYH10;KALRN;PTK2;PRMT8;CAP2	DLGAP3;STAU1;CTTN;DLGAP4;CDC42;CAMKV;GSK3B;RHOB;PDXP;STRN4;STRN;RAPGEF2;WASF1;CTNNA2;PFN1;PFN2;CABP1;ITPKA;CAP1;ABI3;CTTNBP2;CYFIP1;MARCKS;ITSN1;BAIAP2;MYH10;KALRN;PTK2;PRMT8;CAP2	DLGAP3;STAU1;CTTN;DLGAP4	neuron_1.raw.dia	None	7.04346
GO:0099159	I36	BP	regulation of modification of postsynaptic structure	GO:0099010	0.0135049	0.0229101	8	19	HGNC:1736;HGNC:28788;HGNC:4617;HGNC:668;HGNC:30259;HGNC:15721;HGNC:11424;HGNC:16854	CDC42;CAMKV;GSK3B;RHOB;PDXP;STRN4;STRN;RAPGEF2	CDC42;CAMKV;GSK3B;RHOB;PDXP;STRN4;STRN;RAPGEF2	CDC42;CAMKV;GSK3B;RHOB;PDXP;STRN4;STRN;RAPGEF2	neuron_1.raw.dia	None	1.63997
GO:0098885	I37	BP	modification of postsynaptic actin cytoskeleton	GO:0099010	5.01089727431e-07	2.8002073003497e-06	19	26	HGNC:12732;HGNC:3338;HGNC:2510;HGNC:8881;HGNC:8882;HGNC:1384;HGNC:6178;HGNC:20040;HGNC:29859;HGNC:15679;HGNC:13759;HGNC:6759;HGNC:6183;HGNC:947;HGNC:7568;HGNC:4814;HGNC:9611;HGNC:5188;HGNC:20039	WASF1;CTTN;CTNNA2;PFN1;PFN2;CABP1;ITPKA;CAP1;ABI3;CTTNBP2;CYFIP1;MARCKS;ITSN1;BAIAP2;MYH10;KALRN;PTK2;PRMT8;CAP2	WASF1;CTTN;CTNNA2;PFN1;PFN2;CABP1;ITPKA;CAP1;ABI3;CTTNBP2;CYFIP1;MARCKS;ITSN1;BAIAP2;MYH10;KALRN;PTK2;PRMT8;CAP2	WASF1;CTTN;CTNNA2;PFN1;PFN2;CABP1;ITPKA;CAP1;ABI3	neuron_1.raw.dia	None	5.55281
GO:1905274	I50	BP	regulation of modification of postsynaptic actin cytoskeleton	GO:0098885	0.00019853	0.000628677	10	13	HGNC:15679;HGNC:13759;HGNC:6759;HGNC:6183;HGNC:947;HGNC:7568;HGNC:4814;HGNC:9611;HGNC:5188;HGNC:20039	CTTNBP2;CYFIP1;MARCKS;ITSN1;BAIAP2;MYH10;KALRN;PTK2;PRMT8;CAP2	CTTNBP2;CYFIP1;MARCKS;ITSN1;BAIAP2;MYH10;KALRN;PTK2;PRMT8;CAP2	CTTNBP2;CYFIP1;MARCKS;ITSN1;BAIAP2;MYH10;KALRN;PTK2;PRMT8;CAP2	neuron_1.raw.dia	None	3.20157
GO:0050807	I5	BP	regulation of synapse organization	GO:0050808	0.000153039	0.000559181	15	29	HGNC:15679;HGNC:7666;HGNC:12666;HGNC:329;HGNC:6990;HGNC:2460;HGNC:18747;HGNC:655;HGNC:25589;HGNC:11219;HGNC:20766;HGNC:20778;HGNC:613;HGNC:11220;HGNC:20297	CTTNBP2;NCKAP1;VCP;AGRN;MECP2;CSNK2B;CNTNAP4;ARF4;SEPTIN11;SPARC;TUBA1A;TUBB;APOE;SPARCL1;SLITRK1	CTTNBP2;NCKAP1;VCP;AGRN;MECP2;CSNK2B;CNTNAP4;ARF4;SEPTIN11;SPARC;TUBA1A;TUBB5;APOE;SPARCL1;SLITRK1	CTTNBP2;NCKAP1;VCP;AGRN;MECP2;CSNK2B;CNTNAP4;ARF4;SEPTIN11;SPARC;TUBA1A;TUBB;APOE;SPARCL1;SLITRK1	neuron_1.raw.dia	None	3.25245
GO:0098918	I6	BP	structural constituent of synapse	GO:0050808	3.18714252917618e-09	2.32906569439798e-08	27	38	HGNC:9246;HGNC:6835;HGNC:17282;HGNC:13406;HGNC:30339;HGNC:1117;HGNC:31922;HGNC:2495;HGNC:9091;HGNC:11276;HGNC:163;HGNC:1461;HGNC:2696;HGNC:6057;HGNC:7739;HGNC:7737;HGNC:18957;HGNC:4272;HGNC:15474;HGNC:14294;HGNC:14295;HGNC:2903;HGNC:7220;HGNC:2900;HGNC:2902;HGNC:2901;HGNC:2516	PPFIA2;MAP1A;RIMS1;PCLO;RIMBP2;BSN;ERC2;CTBP2;PLS3;SPTBN2;ACTN1;CAMK2B;DBNL;INA;NEFL;NEFH;MAGI2;GIT1;SHANK1;SHANK3;SHANK2;DLG4;MPP2;DLG1;DLG3;DLG2;CTNND2	PPFIA2;MAP1A;RIMS1;PCLO;RIMBP2;BSN;ERC2;CTBP2;PLS3;SPTBN2;ACTN1;CAMK2B;DBNL;INA;NEFL;NEFH;MAGI2;GIT1;SHANK1;SHANK3;SHANK2;DLG4;MPP2;DLG1;DLG3;DLG2;CTNND2	NA	neuron_1.raw.dia	None	7.63282
GO:0099181	I22	BP	structural constituent of presynapse	GO:0098918	0.000303972	0.000875072	9	11	HGNC:9246;HGNC:6835;HGNC:17282;HGNC:13406;HGNC:30339;HGNC:1117;HGNC:31922;HGNC:2495;HGNC:9091	PPFIA2;MAP1A;RIMS1;PCLO;RIMBP2;BSN;ERC2;CTBP2;PLS3	PPFIA2;MAP1A;RIMS1;PCLO;RIMBP2;BSN;ERC2;CTBP2;PLS3	PPFIA2;MAP1A	neuron_1.raw.dia	None	3.05796
GO:0098882	I39	BP	structural constituent of active zone	GO:0099181	0.00434388	0.00842182	6	8	HGNC:17282;HGNC:13406;HGNC:30339;HGNC:1117;HGNC:31922;HGNC:2495	RIMS1;PCLO;RIMBP2;BSN;ERC2;CTBP2	RIMS1;PCLO;RIMBP2;BSN;ERC2;CTBP2	RIMS1;PCLO;RIMBP2;BSN;ERC2;CTBP2	neuron_1.raw.dia	None	2.07459
GO:0099186	I23	BP	structural constituent of postsynapse	GO:0098918	3.7398882818293e-06	1.77644693386892e-05	18	28	HGNC:11276;HGNC:163;HGNC:1461;HGNC:2696;HGNC:6057;HGNC:7739;HGNC:7737;HGNC:18957;HGNC:4272;HGNC:15474;HGNC:14294;HGNC:14295;HGNC:2903;HGNC:7220;HGNC:2900;HGNC:2902;HGNC:2901;HGNC:2516	SPTBN2;ACTN1;CAMK2B;DBNL;INA;NEFL;NEFH;MAGI2;GIT1;SHANK1;SHANK3;SHANK2;DLG4;MPP2;DLG1;DLG3;DLG2;CTNND2	SPTBN2;ACTN1;CAMK2B;DBNL;INA;NEFL;NEFH;MAGI2;GIT1;SHANK1;SHANK3;SHANK2;DLG4;MPP2;DLG1;DLG3;DLG2;CTNND2	SPTBN2;ACTN1	neuron_1.raw.dia	None	4.75045
GO:0099184	I42	BP	structural constituent of postsynaptic intermediate filament cytoskeleton	GO:0099186	0.0154444	0.0257407	3	2	HGNC:6057;HGNC:7739;HGNC:7737	INA;NEFL;NEFH	INA;NEFL;NEFH	INA;NEFL;NEFH	neuron_1.raw.dia	None	1.58938
GO:0098919	I44	BP	structural constituent of postsynaptic density	GO:0099186	0.00019853	0.000628677	10	13	HGNC:15474;HGNC:14294;HGNC:18957;HGNC:14295;HGNC:2903;HGNC:7220;HGNC:2900;HGNC:2902;HGNC:2901;HGNC:2516	SHANK1;SHANK3;MAGI2;SHANK2;DLG4;MPP2;DLG1;DLG3;DLG2;CTNND2	SHANK1;SHANK3;MAGI2;SHANK2;DLG4;MPP2;DLG1;DLG3;DLG2;CTNND2	SHANK1;SHANK3;MAGI2;SHANK2;DLG4;MPP2;DLG1;DLG3;DLG2;CTNND2	neuron_1.raw.dia	None	3.20157
GO:0007416	I10	BP	synapse assembly	GO:0050808	1.16197792554721e-09	9.19899191058209e-09	61	163	HGNC:1768;HGNC:5951;HGNC:244;HGNC:20974;HGNC:8008;HGNC:2175;HGNC:9246;HGNC:9247;HGNC:14436;HGNC:9681;HGNC:2514;HGNC:29506;HGNC:3313;HGNC:1919;HGNC:5348;HGNC:8127;HGNC:6470;HGNC:23214;HGNC:19751;HGNC:14882;HGNC:3591;HGNC:620;HGNC:4452;HGNC:20297;HGNC:659;HGNC:9507;HGNC:13487;HGNC:8060;HGNC:14958;HGNC:13818;HGNC:8009;HGNC:7137;HGNC:8594;HGNC:3014;HGNC:2365;HGNC:30237;HGNC:2700;HGNC:2714;HGNC:9298;H…	CDH9;CADM1;ADD2;ADGRL3;NRXN1;CNTN5;PPFIA2;PPFIA3;RAPH1;PTPRS;CTNNB1;SRCIN1;ELAVL2;CHD4;ICAM5;OGT;L1CAM;EXOC7;SRGAP2;CRTAC1;FARP1;APP;GPC4;SLITRK1;ARF6;PSD;VPS35;NUMB;PUM2;SLC12A5;NRXN2;AFDN;PALM;DPYSL2;CRMP1;CC2D1A;DCLK1;DCX;PPP1R9B;ELMO1;RHOG;DOCK4;MARK1;NEDD8;UBE2M;SRGAP3;USP9X;PCDH7;MAP1B;GNA13;NLGN2;NLGN3;DOCK7;CRK;ARHGEF9;NPTXR;GAP43;SPTBN2;NPTX1;PTK2B;CASKIN1	CDH9;CADM1;ADD2;ADGRL3;NRXN1;CNTN5;PPFIA2;PPFIA3;RAPH1;PTPRS;CTNNB1;SRCIN1;ELAVL2;CHD4;ICAM5;OGT;L1CAM;EXOC7;SRGAP2;CRTAC1;FARP1;APP;GPC4;SLITRK1;ARF6;PSD;VPS35;NUMB;PUM2;SLC12A5;NRXN2;AFDN;PALM;DPYSL2;CRMP1;CC2D1A;DCLK1;DCX;PPP1R9B;ELMO1;RHOG;DOCK4;MARK1;NEDD8;UBE2M;SRGAP3;USP9X;PCDH7;MAP1B;GNA13;NLGN2;NLGN3;DOCK7;CRK;ARHGEF9;NPTXR;GAP43;SPTBN2;NPTX1;PTK2B;CASKIN1	CDH9;CADM1;ADD2;ADGRL3;NRXN1	neuron_1.raw.dia	None	8.03626
GO:0051963	I26	BP	regulation of synapse assembly	GO:0007416	2.45106181260308e-06	1.29361595665163e-05	40	113	HGNC:2514;HGNC:29506;HGNC:3313;HGNC:1919;HGNC:5348;HGNC:8127;HGNC:6470;HGNC:23214;HGNC:19751;HGNC:14882;HGNC:3591;HGNC:620;HGNC:4452;HGNC:20297;HGNC:659;HGNC:9507;HGNC:13487;HGNC:8060;HGNC:14958;HGNC:13818;HGNC:8009;HGNC:7137;HGNC:8594;HGNC:3014;HGNC:2365;HGNC:30237;HGNC:2700;HGNC:2714;HGNC:9298;HGNC:16286;HGNC:672;HGNC:19192;HGNC:6896;HGNC:7732;HGNC:12491;HGNC:19744;HGNC:12632;HGNC:8659;HGNC:683…	CTNNB1;SRCIN1;ELAVL2;CHD4;ICAM5;OGT;L1CAM;EXOC7;SRGAP2;CRTAC1;FARP1;APP;GPC4;SLITRK1;ARF6;PSD;VPS35;NUMB;PUM2;SLC12A5;NRXN2;AFDN;PALM;DPYSL2;CRMP1;CC2D1A;DCLK1;DCX;PPP1R9B;ELMO1;RHOG;DOCK4;MARK1;NEDD8;UBE2M;SRGAP3;USP9X;PCDH7;MAP1B;GNA13	CTNNB1;SRCIN1;ELAVL2;CHD4;ICAM5;OGT;L1CAM;EXOC7;SRGAP2;CRTAC1;FARP1;APP;GPC4;SLITRK1;ARF6;PSD;VPS35;NUMB;PUM2;SLC12A5;NRXN2;AFDN;PALM;DPYSL2;CRMP1;CC2D1A;DCLK1;DCX;PPP1R9B;ELMO1;RHOG;DOCK4;MARK1;NEDD8;UBE2M;SRGAP3;USP9X;PCDH7;MAP1B;GNA13	CTNNB1;SRCIN1;ELAVL2;CHD4;ICAM5;OGT;L1CAM;EXOC7;SRGAP2;CRTAC1	neuron_1.raw.dia	None	4.88819
GO:0150052	I46	BP	regulation of postsynapse assembly	GO:0051963	3.31347094289413e-05	0.000129089	25	62	HGNC:9507;HGNC:13487;HGNC:8060;HGNC:14958;HGNC:13818;HGNC:8009;HGNC:7137;HGNC:8594;HGNC:3014;HGNC:2365;HGNC:30237;HGNC:2700;HGNC:2714;HGNC:9298;HGNC:16286;HGNC:672;HGNC:19192;HGNC:6896;HGNC:7732;HGNC:12491;HGNC:19744;HGNC:12632;HGNC:8659;HGNC:6836;HGNC:4381	PSD;VPS35;NUMB;PUM2;SLC12A5;NRXN2;AFDN;PALM;DPYSL2;CRMP1;CC2D1A;DCLK1;DCX;PPP1R9B;ELMO1;RHOG;DOCK4;MARK1;NEDD8;UBE2M;SRGAP3;USP9X;PCDH7;MAP1B;GNA13	PSD;VPS35;NUMB;PUM2;SLC12A5;NRXN2;AFDN;PALM;DPYSL2;CRMP1;CC2D1A;DCLK1;DCX;PPP1R9B;ELMO1;RHOG;DOCK4;MARK1;NEDD8;UBE2M;SRGAP3;USP9X;PCDH7;MAP1B;GNA13	PSD;VPS35;NUMB;PUM2;SLC12A5;NRXN2;AFDN;PALM;DPYSL2;CRMP1;CC2D1A;DCLK1;DCX;PPP1R9B;ELMO1;RHOG;DOCK4;MARK1;NEDD8;UBE2M;SRGAP3;USP9X;PCDH7;MAP1B;GNA13	neuron_1.raw.dia	None	3.88911
GO:1905806	I29	BP	regulation of synapse disassembly	GO:0098883	0.00396787	0.00802016	7	11	HGNC:1774;HGNC:3388;HGNC:7807;HGNC:6153;HGNC:10899;HGNC:15511;HGNC:1682	CDK5;EPHA4;NGEF;ITGB1;SKP1;VANGL2;CD47	CDK5;EPHA4;NGEF;ITGB1;SKP1;VANGL2;CD47	CDK5;EPHA4;NGEF;ITGB1;SKP1;VANGL2;CD47	neuron_1.raw.dia	None	2.09582
GO:0060074	I12	BP	synapse maturation	GO:0050808	0.000576108	0.00140334	15	34	HGNC:8881;HGNC:23059;HGNC:10250;HGNC:24968;HGNC:7739;HGNC:8591;HGNC:8592;HGNC:17447;HGNC:1461;HGNC:13487;HGNC:10252;HGNC:8011;HGNC:24476;HGNC:9957;HGNC:20073	PFN1;BCAN;ROBO2;EXOC2;NEFL;PAK2;PAK3;CLSTN1;CAMK2B;VPS35;ROCK2;CNTNAP1;DLGAP4;RELN;SNX27	PFN1;BCAN;ROBO2;EXOC2;NEFL;PAK2;PAK3;CLSTN1;CAMK2B;VPS35;ROCK2;CNTNAP1;DLGAP4;RELN;SNX27	PFN1;BCAN;ROBO2	neuron_1.raw.dia	None	2.85284
GO:0090128	I30	BP	regulation of synapse maturation	GO:0060074	0.001906	0.00411523	12	27	HGNC:24968;HGNC:7739;HGNC:8591;HGNC:8592;HGNC:17447;HGNC:1461;HGNC:13487;HGNC:10252;HGNC:8011;HGNC:24476;HGNC:9957;HGNC:20073	EXOC2;NEFL;PAK2;PAK3;CLSTN1;CAMK2B;VPS35;ROCK2;CNTNAP1;DLGAP4;RELN;SNX27	EXOC2;NEFL;PAK2;PAK3;CLSTN1;CAMK2B;VPS35;ROCK2;CNTNAP1;DLGAP4;RELN;SNX27	EXOC2;NEFL;PAK2;PAK3;CLSTN1;CAMK2B;VPS35;ROCK2;CNTNAP1;DLGAP4;RELN;SNX27	neuron_1.raw.dia	None	2.38561
GO:0099558	I13	BP	maintenance of synapse structure	GO:0050808	0.00504105	0.009578	10	23	HGNC:9102;HGNC:11186;HGNC:24035;HGNC:6470;HGNC:5951;HGNC:11497;HGNC:20974;HGNC:2857;HGNC:9507;HGNC:659	PLXNA4;SORT1;APPL1;L1CAM;CADM1;SYNGAP1;ADGRL3;DGKZ;PSD;ARF6	PLXNA4;SORT1;APPL1;L1CAM;CADM1;SYNGAP1;ADGRL3;DGKZ;PSD;ARF6	PLXNA4;SORT1;APPL1;L1CAM	neuron_1.raw.dia	None	2.01873
GO:0098880	I32	BP	maintenance of postsynaptic specialization structure	GO:0099558	0.0228333	0.0355601	6	13	HGNC:5951;HGNC:11497;HGNC:20974;HGNC:2857;HGNC:9507;HGNC:659	CADM1;SYNGAP1;ADGRL3;DGKZ;PSD;ARF6	CADM1;SYNGAP1;ADGRL3;DGKZ;PSD;ARF6	CADM1;SYNGAP1;ADGRL3	neuron_1.raw.dia	None	1.44904
GO:0099187	I14	BP	presynaptic cytoskeleton organization	GO:0050808	0.00178286	0.00393888	7	9	HGNC:17078;HGNC:11320;HGNC:24011;HGNC:15607;HGNC:20039;HGNC:18142;HGNC:8882	CLASP2;ABI1;ABI2;ARHGEF7;CAP2;DAAM1;PFN2	CLASP2;ABI1;ABI2;ARHGEF7;CAP2;DAAM1;PFN2	CLASP2	neuron_1.raw.dia	None	2.40463
GO:0099140	I33	BP	presynaptic actin cytoskeleton organization	GO:0099187	0.00434388	0.00842182	6	8	HGNC:11320;HGNC:24011;HGNC:15607;HGNC:20039;HGNC:18142;HGNC:8882	ABI1;ABI2;ARHGEF7;CAP2;DAAM1;PFN2	ABI1;ABI2;ARHGEF7;CAP2;DAAM1;PFN2	ABI1;ABI2;ARHGEF7;CAP2;DAAM1;PFN2	neuron_1.raw.dia	None	2.07459
GO:0099188	I15	BP	postsynaptic cytoskeleton organization	GO:0050808	8.4914203198759e-06	3.66674968358278e-05	17	27	HGNC:18271;HGNC:652;HGNC:24011;HGNC:3591;HGNC:10252;HGNC:943;HGNC:2695;HGNC:170;HGNC:12735;HGNC:15607;HGNC:7568;HGNC:10831;HGNC:29506;HGNC:2696;HGNC:9803;HGNC:2319;HGNC:12691	ENAH;ARF1;ABI2;FARP1;ROCK2;ADGRB1;DBN1;ACTR3;WASL;ARHGEF7;MYH10;SH3GL2;SRCIN1;DBNL;RAC3;CPNE6;EZR	ENAH;ARF1;ABI2;FARP1;ROCK2;ADGRB1;DBN1;ACTR3;WASL;ARHGEF7;MYH10;SH3GL2;SRCIN1;DBNL;RAC3;CPNE6;EZR	ENAH	neuron_1.raw.dia	None	4.43572
GO:0098974	I34	BP	postsynaptic actin cytoskeleton organization	GO:0099188	2.72375408105304e-06	1.36187704052652e-05	16	21	HGNC:652;HGNC:24011;HGNC:3591;HGNC:10252;HGNC:943;HGNC:2695;HGNC:170;HGNC:12735;HGNC:15607;HGNC:7568;HGNC:10831;HGNC:29506;HGNC:2696;HGNC:9803;HGNC:2319;HGNC:12691	ARF1;ABI2;FARP1;ROCK2;ADGRB1;DBN1;ACTR3;WASL;ARHGEF7;MYH10;SH3GL2;SRCIN1;DBNL;RAC3;CPNE6;EZR	ARF1;ABI2;FARP1;ROCK2;ADGRB1;DBN1;ACTR3;WASL;ARHGEF7;MYH10;SH3GL2;SRCIN1;DBNL;RAC3;CPNE6;EZR	ARF1;ABI2;FARP1;ROCK2;ADGRB1;DBN1;ACTR3;WASL;ARHGEF7;MYH10;SH3GL2;SRCIN1;DBNL;RAC3;CPNE6;EZR	neuron_1.raw.dia	None	4.86586
SYNGO:transport	K1	BP	transport	SYNGO:synprocess	5.14479047685898e-06	2.32740521572192e-05	25	54	HGNC:3014;HGNC:7602;HGNC:6318;HGNC:19349;HGNC:24968;HGNC:3758;HGNC:888;HGNC:6319;HGNC:7323;HGNC:6320;HGNC:12732;HGNC:9701;HGNC:5048;HGNC:10774;HGNC:11370;HGNC:6325;HGNC:6766;HGNC:25192;HGNC:25564;HGNC:9788;HGNC:18706;HGNC:17059;HGNC:17447;HGNC:13487;HGNC:568	DPYSL2;MYO5A;KIF2A;KIF21A;EXOC2;FLOT2;KIF1A;KIF3A;SEPTIN9;KIF3B;WASF1;PURA;HNRNPU;SFPQ;STAU1;KIF5C;MADD;ARL8A;ARL8B;RAB7A;GRIPAP1;SACM1L;CLSTN1;VPS35;AP3D1	DPYSL2;MYO5A;KIF2A;KIF21A;EXOC2;FLOT2;KIF1A;KIF3A;SEPTIN9;KIF3B;WASF1;PURA;HNRNPU;SFPQ;STAU1;KIF5C;MADD;ARL8A;ARL8B;RAB7A;GRIPAP1;SACM1L;CLSTN1;VPS35;AP3D1	DPYSL2;MYO5A	neuron_1.raw.dia	None	4.63313
GO:0008088	K2	BP	axo-dendritic transport	SYNGO:transport	0.000329404	0.000920395	14	28	HGNC:6318;HGNC:19349;HGNC:24968;HGNC:3758;HGNC:888;HGNC:6319;HGNC:7323;HGNC:6320;HGNC:12732;HGNC:9701;HGNC:5048;HGNC:10774;HGNC:11370;HGNC:6325	KIF2A;KIF21A;EXOC2;FLOT2;KIF1A;KIF3A;SEPTIN9;KIF3B;WASF1;PURA;HNRNPU;SFPQ;STAU1;KIF5C	KIF2A;KIF21A;EXOC2;FLOT2;KIF1A;KIF3A;SEPTIN9;KIF3B;WASF1;PURA;HNRNPU;SFPQ;STAU1;KIF5C	NA	neuron_1.raw.dia	None	3.03603
GO:0098935	K8	BP	dendritic transport	GO:0008088	0.000176542	0.000598982	12	19	HGNC:6318;HGNC:3758;HGNC:888;HGNC:6319;HGNC:7323;HGNC:6320;HGNC:12732;HGNC:9701;HGNC:5048;HGNC:10774;HGNC:11370;HGNC:6325	KIF2A;FLOT2;KIF1A;KIF3A;SEPTIN9;KIF3B;WASF1;PURA;HNRNPU;SFPQ;STAU1;KIF5C	KIF2A;FLOT2;KIF1A;KIF3A;SEPTIN9;KIF3B;WASF1;PURA;HNRNPU;SFPQ;STAU1;KIF5C	KIF2A	neuron_1.raw.dia	None	3.22259
GO:0098937	K16	BP	anterograde dendritic transport	GO:0098935	0.0217853	0.0350781	5	9	HGNC:3758;HGNC:888;HGNC:6319;HGNC:7323;HGNC:6320	FLOT2;KIF1A;KIF3A;SEPTIN9;KIF3B	FLOT2;KIF1A;KIF3A;SEPTIN9;KIF3B	FLOT2;KIF1A;KIF3A	neuron_1.raw.dia	None	1.45496
GO:0098963	K26	BP	dendritic transport of messenger ribonucleoprotein complex	GO:0098961	0.00689882	0.0121368	5	6	HGNC:9701;HGNC:5048;HGNC:10774;HGNC:11370;HGNC:6325	PURA;HNRNPU;SFPQ;STAU1;KIF5C	PURA;HNRNPU;SFPQ;STAU1;KIF5C	PURA;HNRNPU;SFPQ;STAU1	neuron_1.raw.dia	None	1.9159
GO:0048490	K20	BP	anterograde synaptic vesicle transport	GO:0099517	0.0107028	0.0184867	4	4	HGNC:6766;HGNC:888;HGNC:25192;HGNC:25564	MADD;KIF1A;ARL8A;ARL8B	MADD;KIF1A;ARL8A;ARL8B	MADD;KIF1A	neuron_1.raw.dia	None	1.73314
SYNGO:synprocess	NA	BP	process in the synapse	NA	4.0232109073965e-56	3.37949716221306e-54	331	1117	HGNC:1774;HGNC:7142;HGNC:31922;HGNC:1434;HGNC:1435;HGNC:1404;HGNC:14678;HGNC:24539;HGNC:19679;HGNC:1445;HGNC:1442;HGNC:1449;HGNC:19665;HGNC:11494;HGNC:11495;HGNC:11496;HGNC:1117;HGNC:9390;HGNC:8008;HGNC:678;HGNC:9317;HGNC:22192;HGNC:2514;HGNC:24011;HGNC:2494;HGNC:9774;HGNC:29203;HGNC:555;HGNC:568;HGNC:11132;HGNC:12643;HGNC:11433;HGNC:18539;HGNC:9247;HGNC:9957;HGNC:11509;HGNC:17282;HGNC:9402;HGNC:…	CDK5;MARCKSL1;ERC2;CALB1;CALB2;CACNB4;KCTD12;NECAP1;AAK1;CALM2;CALM1;CALM3;STXBP5;SYN1;SYN2;SYN3;BSN;PRKAR1B;NRXN1;ARHGDIA;PPP3R1;SCRN1;CTNNB1;ABI2;CTBP1;RAB35;TBC1D24;AP1G1;AP3D1;SNAP25;VAMP2;STX1A;STX1B;PPFIA3;RELN;SYT1;RIMS1;PRKCG;PRKCB;CASK;GIT1;CAMK2A;SEPTIN5;RAB3A;CPLX1;NAPA;STXBP1;SV2A;CADPS;RPH3A;NAPB;SYP;SLC17A7;GAPDH;DMXL2;CANX;ARF6;CLTC;SH3GL2;DNM1;DNM3;SNAP91;PICALM;AMPH;PACSIN1;AP2M1…	CDK5;MARCKSL1;ERC2;CALB1;CALB2;CACNB4;KCTD12;NECAP1;AAK1;CALM2;CALM1;CALM3;STXBP5;SYN1;SYN2;SYN3;BSN;PRKAR1B;NRXN1;ARHGDIA;PPP3R1;SCRN1;CTNNB1;ABI2;CTBP1;RAB35;TBC1D24;AP1G1;AP3D1;SNAP25;VAMP2;STX1A;STX1B;PPFIA3;RELN;SYT1;RIMS1;PRKCG;PRKCB;CASK;GIT1;CAMK2A;SEPTIN5;RAB3A;CPLX1;NAPA;STXBP1;SV2A;CADPS;RPH3A;NAPB;SYP;SLC17A7;GAPDH;DMXL2;CANX;ARF6;CLTC;SH3GL2;DNM1;DNM3;SNAP91;PICALM;AMPH;PACSIN1;AP2M1…	NA	neuron_10.raw.dia	Lost	53.4711
SYNGO:presynprocess	F1	BP	process in the presynapse	SYNGO:synprocess	3.29196608387379e-17	9.21750503484662e-16	96	313	HGNC:1774;HGNC:7142;HGNC:31922;HGNC:1434;HGNC:1435;HGNC:1404;HGNC:14678;HGNC:24539;HGNC:19679;HGNC:1445;HGNC:1442;HGNC:1449;HGNC:19665;HGNC:11494;HGNC:11495;HGNC:11496;HGNC:1117;HGNC:9390;HGNC:8008;HGNC:678;HGNC:9317;HGNC:22192;HGNC:2514;HGNC:24011;HGNC:2494;HGNC:9774;HGNC:29203;HGNC:555;HGNC:568;HGNC:11132;HGNC:12643;HGNC:11433;HGNC:18539;HGNC:9247;HGNC:9957;HGNC:11509;HGNC:17282;HGNC:9402;HGNC:…	CDK5;MARCKSL1;ERC2;CALB1;CALB2;CACNB4;KCTD12;NECAP1;AAK1;CALM2;CALM1;CALM3;STXBP5;SYN1;SYN2;SYN3;BSN;PRKAR1B;NRXN1;ARHGDIA;PPP3R1;SCRN1;CTNNB1;ABI2;CTBP1;RAB35;TBC1D24;AP1G1;AP3D1;SNAP25;VAMP2;STX1A;STX1B;PPFIA3;RELN;SYT1;RIMS1;PRKCG;PRKCB;CASK;GIT1;CAMK2A;SEPTIN5;RAB3A;CPLX1;NAPA;STXBP1;SV2A;CADPS;RPH3A;NAPB;SYP;SLC17A7;GAPDH;DMXL2;CANX;ARF6;CLTC;SH3GL2;DNM1;DNM3;SNAP91;PICALM;AMPH;PACSIN1;AP2M1…	CDK5;MARCKSL1;ERC2;CALB1;CALB2;CACNB4;KCTD12;NECAP1;AAK1;CALM2;CALM1;CALM3;STXBP5;SYN1;SYN2;SYN3;BSN;PRKAR1B;NRXN1;ARHGDIA;PPP3R1;SCRN1;CTNNB1;ABI2;CTBP1;RAB35;TBC1D24;AP1G1;AP3D1;SNAP25;VAMP2;STX1A;STX1B;PPFIA3;RELN;SYT1;RIMS1;PRKCG;PRKCB;CASK;GIT1;CAMK2A;SEPTIN5;RAB3A;CPLX1;NAPA;STXBP1;SV2A;CADPS;RPH3A;NAPB;SYP;SLC17A7;GAPDH;DMXL2;CANX;ARF6;CLTC;SH3GL2;DNM1;DNM3;SNAP91;PICALM;AMPH;PACSIN1;AP2M1…	NA	neuron_10.raw.dia	Lost	15.0354
GO:0140238	F4	BP	presynaptic endocytosis	SYNGO:presynprocess	0.00218247	0.0044714	5	6	HGNC:24539;HGNC:19679;HGNC:1445;HGNC:1442;HGNC:1449	NECAP1;AAK1;CALM2;CALM1;CALM3	NECAP1;AAK1;CALM2;CALM1;CALM3	NECAP1;AAK1;CALM2;CALM1;CALM3	neuron_10.raw.dia	Lost	2.34956
GO:0099504	F5	BP	synaptic vesicle cycle	SYNGO:presynprocess	2.07654712735601e-16	4.36074896744762e-15	77	222	HGNC:19665;HGNC:11494;HGNC:11495;HGNC:11496;HGNC:1117;HGNC:9390;HGNC:8008;HGNC:678;HGNC:9317;HGNC:22192;HGNC:2514;HGNC:24011;HGNC:2494;HGNC:9774;HGNC:29203;HGNC:555;HGNC:568;HGNC:11132;HGNC:12643;HGNC:11433;HGNC:18539;HGNC:9247;HGNC:9957;HGNC:11509;HGNC:17282;HGNC:31922;HGNC:9402;HGNC:9395;HGNC:1497;HGNC:4272;HGNC:1404;HGNC:1460;HGNC:9164;HGNC:9777;HGNC:2309;HGNC:7641;HGNC:11444;HGNC:20566;HGNC:1…	STXBP5;SYN1;SYN2;SYN3;BSN;PRKAR1B;NRXN1;ARHGDIA;PPP3R1;SCRN1;CTNNB1;ABI2;CTBP1;RAB35;TBC1D24;AP1G1;AP3D1;SNAP25;VAMP2;STX1A;STX1B;PPFIA3;RELN;SYT1;RIMS1;ERC2;PRKCG;PRKCB;CASK;GIT1;CACNB4;CAMK2A;SEPTIN5;RAB3A;CPLX1;NAPA;STXBP1;SV2A;CADPS;RPH3A;NAPB;SYP;SLC17A7;GAPDH;DMXL2;CANX;ARF6;CLTC;SH3GL2;DNM1;DNM3;SNAP91;PICALM;AMPH;PACSIN1;AP2M1;EPS15L1;ITSN1;DNM2;DNM1L;SNCA;SNCB;BIN1;AP3B2;AP3M2;AP2A1;AP2A…	STXBP5;SYN1;SYN2;SYN3;BSN;PRKAR1B;NRXN1;ARHGDIA;PPP3R1;SCRN1;CTNNB1;ABI2;CTBP1;RAB35;TBC1D24;AP1G1;AP3D1;SNAP25;VAMP2;STX1A;STX1B;PPFIA3;RELN;SYT1;RIMS1;ERC2;PRKCG;PRKCB;CASK;GIT1;CACNB4;CAMK2A;SEPTIN5;RAB3A;CPLX1;NAPA;STXBP1;SV2A;CADPS;RPH3A;NAPB;SYP;SLC17A7;GAPDH;DMXL2;CANX;ARF6;CLTC;SH3GL2;DNM1;DNM3;SNAP91;PICALM;AMPH;PACSIN1;AP2M1;EPS15L1;ITSN1;DNM2;DNM1L;SNCA;SNCB;BIN1;AP3B2;AP3M2;AP2A1;AP2A…	STXBP5;SYN1;SYN2;SYN3	neuron_10.raw.dia	Lost	14.3604
GO:0098693	F18	BP	regulation of synaptic vesicle cycle	GO:0099504	0.0137376	0.0240679	7	21	HGNC:1117;HGNC:11494;HGNC:9390;HGNC:8008;HGNC:678;HGNC:9317;HGNC:22192	BSN;SYN1;PRKAR1B;NRXN1;ARHGDIA;PPP3R1;SCRN1	BSN;SYN1;PRKAR1B;NRXN1;ARHGDIA;PPP3R1;SCRN1	BSN;SYN1;PRKAR1B;NRXN1;ARHGDIA;PPP3R1;SCRN1	neuron_10.raw.dia	Lost	1.61856
GO:0097091	F19	BP	synaptic vesicle clustering	GO:0099504	0.00171835	0.00379847	6	9	HGNC:2514;HGNC:11496;HGNC:11495;HGNC:24011;HGNC:1117;HGNC:2494	CTNNB1;SYN3;SYN2;ABI2;BSN;CTBP1	CTNNB1;SYN3;SYN2;ABI2;BSN;CTBP1	CTNNB1;SYN3;SYN2;ABI2;BSN;CTBP1	neuron_10.raw.dia	Lost	2.42039
GO:0016079	F21	BP	synaptic vesicle exocytosis	GO:0099504	8.28268835531296e-06	3.66182011498047e-05	26	83	HGNC:11132;HGNC:12643;HGNC:11433;HGNC:18539;HGNC:9247;HGNC:9957;HGNC:11509;HGNC:17282;HGNC:31922;HGNC:9402;HGNC:9395;HGNC:1497;HGNC:19665;HGNC:4272;HGNC:1404;HGNC:1460;HGNC:9164;HGNC:9777;HGNC:2309;HGNC:7641;HGNC:11444;HGNC:20566;HGNC:1426;HGNC:17056;HGNC:15751;HGNC:11506	SNAP25;VAMP2;STX1A;STX1B;PPFIA3;RELN;SYT1;RIMS1;ERC2;PRKCG;PRKCB;CASK;STXBP5;GIT1;CACNB4;CAMK2A;SEPTIN5;RAB3A;CPLX1;NAPA;STXBP1;SV2A;CADPS;RPH3A;NAPB;SYP	SNAP25;VAMP2;STX1A;STX1B;PPFIA3;RELN;SYT1;RIMS1;ERC2;PRKCG;PRKCB;CASK;STXBP5;GIT1;CACNB4;CAMK2A;SEPTIN5;RAB3A;CPLX1;NAPA;STXBP1;SV2A;CADPS;RPH3A;NAPB;SYP	SNAP25;VAMP2;STX1A;STX1B;PPFIA3;RELN	neuron_10.raw.dia	Lost	4.4363
GO:0016081	F33	BP	synaptic vesicle docking	GO:0016079	0.00112065	0.00254418	6	8	HGNC:17282;HGNC:12643;HGNC:9247;HGNC:1460;HGNC:19665;HGNC:9164	RIMS1;VAMP2;PPFIA3;CAMK2A;STXBP5;SEPTIN5	RIMS1;VAMP2;PPFIA3;CAMK2A;STXBP5;SEPTIN5	RIMS1;VAMP2;PPFIA3	neuron_10.raw.dia	Lost	2.59445
GO:0099148	F42	BP	regulation of synaptic vesicle docking	GO:0016081	0.0137531	0.0240679	3	3	HGNC:1460;HGNC:19665;HGNC:9164	CAMK2A;STXBP5;SEPTIN5	CAMK2A;STXBP5;SEPTIN5	CAMK2A;STXBP5;SEPTIN5	neuron_10.raw.dia	Lost	1.61856
GO:0016082	F35	BP	synaptic vesicle priming	GO:0016079	0.000216261	0.000567684	10	19	HGNC:7641;HGNC:17282;HGNC:11444;HGNC:20566;HGNC:31922;HGNC:1426;HGNC:17056;HGNC:15751;HGNC:19665;HGNC:11506	NAPA;RIMS1;STXBP1;SV2A;ERC2;CADPS;RPH3A;NAPB;STXBP5;SYP	NAPA;RIMS1;STXBP1;SV2A;ERC2;CADPS;RPH3A;NAPB;STXBP5;SYP	NAPA;RIMS1;STXBP1;SV2A;ERC2;CADPS;RPH3A	neuron_10.raw.dia	Lost	3.24589
GO:0010807	F44	BP	regulation of synaptic vesicle priming	GO:0016082	0.015543	0.0261122	4	7	HGNC:7641;HGNC:15751;HGNC:19665;HGNC:11506	NAPA;NAPB;STXBP5;SYP	NAPA;NAPB;STXBP5;SYP	NAPA;NAPB;STXBP5;SYP	neuron_10.raw.dia	Lost	1.58316
GO:0048488	F25	BP	synaptic vesicle endocytosis	GO:0099504	6.82914473611721e-11	8.19497368334065e-10	34	71	HGNC:1473;HGNC:659;HGNC:2092;HGNC:10831;HGNC:2972;HGNC:29125;HGNC:14986;HGNC:15514;HGNC:471;HGNC:8570;HGNC:564;HGNC:24634;HGNC:6183;HGNC:2974;HGNC:2973;HGNC:555;HGNC:11138;HGNC:11140;HGNC:1052;HGNC:2494;HGNC:567;HGNC:570;HGNC:561;HGNC:562;HGNC:13531;HGNC:132;HGNC:8996;HGNC:9315;HGNC:13487;HGNC:14340;HGNC:16369;HGNC:706;HGNC:11503;HGNC:15469	CANX;ARF6;CLTC;SH3GL2;DNM1;DNM3;SNAP91;PICALM;AMPH;PACSIN1;AP2M1;EPS15L1;ITSN1;DNM2;DNM1L;AP1G1;SNCA;SNCB;BIN1;CTBP1;AP3B2;AP3M2;AP2A1;AP2A2;ATP8A1;ACTB;PIP5K1C;PPP3CB;VPS35;VPS29;PARK7;ARPC3;SYNJ1;DNAJC6	CANX;ARF6;CLTC;SH3GL2;DNM1;DNM3;SNAP91;PICALM;AMPH;PACSIN1;AP2M1;EPS15L1;ITSN1;DNM2;DNM1L;AP1G1;SNCA;SNCB;BIN1;CTBP1;AP3B2;AP3M2;AP2A1;AP2A2;ATP8A1;ACTB;PIP5K1C;PPP3CB;VPS35;VPS29;PARK7;ARPC3;SYNJ1;DNAJC6	CANX;ARF6;CLTC;SH3GL2;DNM1;DNM3;SNAP91;PICALM;AMPH;PACSIN1;AP2M1;EPS15L1;ITSN1;DNM2;DNM1L;AP1G1;SNCA;SNCB;BIN1;CTBP1;AP3B2;AP3M2;AP2A1;AP2A2;ATP8A1	neuron_10.raw.dia	Lost	9.08645
GO:1900242	F38	BP	regulation of synaptic vesicle endocytosis	GO:0048488	0.0237669	0.0376683	7	24	HGNC:132;HGNC:8996;HGNC:9315;HGNC:13487;HGNC:14340;HGNC:16369;HGNC:706	ACTB;PIP5K1C;PPP3CB;VPS35;VPS29;PARK7;ARPC3	ACTB;PIP5K1C;PPP3CB;VPS35;VPS29;PARK7;ARPC3	ACTB;PIP5K1C;PPP3CB;VPS35;VPS29;PARK7;ARPC3	neuron_10.raw.dia	Lost	1.42402
GO:0099525	F6	BP	presynaptic dense core vesicle exocytosis	SYNGO:presynprocess	1.21848097764308e-06	5.68624456233435e-06	15	24	HGNC:1426;HGNC:17282;HGNC:11132;HGNC:2972;HGNC:2974;HGNC:29125;HGNC:9759;HGNC:9783;HGNC:9784;HGNC:9785;HGNC:11444;HGNC:19665;HGNC:9777;HGNC:14406;HGNC:9401	CADPS;RIMS1;SNAP25;DNM1;DNM2;DNM3;RAB10;RAB5A;RAB5B;RAB5C;STXBP1;STXBP5;RAB3A;PTPN23;PRKCE	CADPS;RIMS1;SNAP25;DNM1;DNM2;DNM3;RAB10;RAB5A;RAB5B;RAB5C;STXBP1;STXBP5;RAB3A;PTPN23;PRKCE	CADPS;RIMS1;SNAP25;DNM1;DNM2;DNM3;RAB10;RAB5A;RAB5B;RAB5C;STXBP1	neuron_10.raw.dia	Lost	5.24517
SYNGO:postsynprocess	G1	BP	process in the postsynapse	SYNGO:synprocess	5.97670092549725e-09	4.56402616128881e-08	67	273	HGNC:30672;HGNC:7602;HGNC:1434;HGNC:6180;HGNC:10003;HGNC:4070;HGNC:14678;HGNC:4075;HGNC:4082;HGNC:2906;HGNC:8009;HGNC:3758;HGNC:8010;HGNC:2515;HGNC:1362;HGNC:12851;HGNC:2902;HGNC:13628;HGNC:2516;HGNC:16923;HGNC:20073;HGNC:14970;HGNC:13830;HGNC:15465;HGNC:7954;HGNC:4272;HGNC:7952;HGNC:2901;HGNC:2900;HGNC:2903;HGNC:17189;HGNC:29059;HGNC:18957;HGNC:30765;HGNC:4617;HGNC:4814;HGNC:8592;HGNC:4452;HGNC:…	SYNPO;MYO5A;CALB1;ITPR1;RGS7;GABBR1;KCTD12;GABRA1;GABRB2;DLGAP2;NRXN2;FLOT2;NRXN3;CTNND1;FRRS1L;YWHAE;DLG3;CACNG8;CTNND2;AGAP3;SNX27;SNX6;CNTNAP2;GPHN;NPTXR;GIT1;NPTX1;DLG2;DLG1;DLG4;OLFM2;IQSEC2;MAGI2;TNIK;GSK3B;KALRN;PAK3;GPC4;NBEA;OGT;CYLD;OLFM1;EPB41L3;VPS26B;SACM1L;VAMP2;CPLX1;EPB41L1;SLC12A5;RDX;AP2B1;AP2M1;SH3GLB2;RAB11FIP5;PPP3R1;AKAP5;IQSEC1;NEDD4;HPCA;PIP5K1C;PACSIN1;SYNJ1;USP46;RALA;NC…	SYNPO;MYO5A;CALB1;ITPR1;RGS7;GABBR1;KCTD12;GABRA1;GABRB2;DLGAP2;NRXN2;FLOT2;NRXN3;CTNND1;FRRS1L;YWHAE;DLG3;CACNG8;CTNND2;AGAP3;SNX27;SNX6;CNTNAP2;GPHN;NPTXR;GIT1;NPTX1;DLG2;DLG1;DLG4;OLFM2;IQSEC2;MAGI2;TNIK;GSK3B;KALRN;PAK3;GPC4;NBEA;OGT;CYLD;OLFM1;EPB41L3;VPS26B;SACM1L;VAMP2;CPLX1;EPB41L1;SLC12A5;RDX;AP2B1;AP2M1;SH3GLB2;RAB11FIP5;PPP3R1;AKAP5;IQSEC1;NEDD4;HPCA;PIP5K1C;PACSIN1;SYNJ1;USP46;RALA;NC…	NA	neuron_10.raw.dia	Lost	7.34065
GO:0099072	G5	BP	regulation of postsynaptic membrane neurotransmitter receptor levels	SYNGO:postsynprocess	5.65746854727585e-11	7.9204559661862e-10	54	167	HGNC:3758;HGNC:8010;HGNC:2515;HGNC:1362;HGNC:12851;HGNC:2902;HGNC:13628;HGNC:2516;HGNC:16923;HGNC:20073;HGNC:14970;HGNC:13830;HGNC:15465;HGNC:7954;HGNC:4272;HGNC:7952;HGNC:2901;HGNC:2900;HGNC:2903;HGNC:17189;HGNC:29059;HGNC:18957;HGNC:30765;HGNC:4617;HGNC:4814;HGNC:8592;HGNC:4452;HGNC:7648;HGNC:8127;HGNC:2584;HGNC:17187;HGNC:3380;HGNC:28119;HGNC:17059;HGNC:12643;HGNC:2309;HGNC:3378;HGNC:13818;HGN…	FLOT2;NRXN3;CTNND1;FRRS1L;YWHAE;DLG3;CACNG8;CTNND2;AGAP3;SNX27;SNX6;CNTNAP2;GPHN;NPTXR;GIT1;NPTX1;DLG2;DLG1;DLG4;OLFM2;IQSEC2;MAGI2;TNIK;GSK3B;KALRN;PAK3;GPC4;NBEA;OGT;CYLD;OLFM1;EPB41L3;VPS26B;SACM1L;VAMP2;CPLX1;EPB41L1;SLC12A5;RDX;AP2B1;AP2M1;SH3GLB2;RAB11FIP5;PPP3R1;AKAP5;IQSEC1;NEDD4;HPCA;PIP5K1C;PACSIN1;SYNJ1;USP46;RALA;NCDN	FLOT2;NRXN3;CTNND1;FRRS1L;YWHAE;DLG3;CACNG8;CTNND2;AGAP3;SNX27;SNX6;CNTNAP2;GPHN;NPTXR;GIT1;NPTX1;DLG2;DLG1;DLG4;OLFM2;IQSEC2;MAGI2;TNIK;GSK3B;KALRN;PAK3;GPC4;NBEA;OGT;CYLD;OLFM1;EPB41L3;VPS26B;SACM1L;VAMP2;CPLX1;EPB41L1;SLC12A5;RDX;AP2B1;AP2M1;SH3GLB2;RAB11FIP5;PPP3R1;AKAP5;IQSEC1;NEDD4;HPCA;PIP5K1C;PACSIN1;SYNJ1;USP46;RALA;NCDN	FLOT2;NRXN3;CTNND1;FRRS1L;YWHAE;DLG3;CACNG8;CTNND2;AGAP3;SNX27;SNX6;CNTNAP2	neuron_10.raw.dia	Lost	9.10125
GO:0099645	G17	BP	neurotransmitter receptor localization to postsynaptic specialization membrane	GO:0099072	1.01752182080515e-05	4.27359164738163e-05	21	58	HGNC:15465;HGNC:7954;HGNC:4272;HGNC:7952;HGNC:2901;HGNC:2900;HGNC:2903;HGNC:17189;HGNC:29059;HGNC:18957;HGNC:30765;HGNC:4617;HGNC:4814;HGNC:8592;HGNC:4452;HGNC:7648;HGNC:8127;HGNC:2584;HGNC:17187;HGNC:3380;HGNC:28119	GPHN;NPTXR;GIT1;NPTX1;DLG2;DLG1;DLG4;OLFM2;IQSEC2;MAGI2;TNIK;GSK3B;KALRN;PAK3;GPC4;NBEA;OGT;CYLD;OLFM1;EPB41L3;VPS26B	GPHN;NPTXR;GIT1;NPTX1;DLG2;DLG1;DLG4;OLFM2;IQSEC2;MAGI2;TNIK;GSK3B;KALRN;PAK3;GPC4;NBEA;OGT;CYLD;OLFM1;EPB41L3;VPS26B	GPHN;NPTXR;GIT1;NPTX1;DLG2;DLG1;DLG4;OLFM2	neuron_10.raw.dia	Lost	4.36921
GO:0098696	G25	BP	regulation of neurotransmitter receptor localization to postsynaptic specialization membrane	GO:0099645	0.000197096	0.000534067	13	32	HGNC:29059;HGNC:18957;HGNC:30765;HGNC:4617;HGNC:4814;HGNC:8592;HGNC:4452;HGNC:7648;HGNC:8127;HGNC:2584;HGNC:17187;HGNC:3380;HGNC:28119	IQSEC2;MAGI2;TNIK;GSK3B;KALRN;PAK3;GPC4;NBEA;OGT;CYLD;OLFM1;EPB41L3;VPS26B	IQSEC2;MAGI2;TNIK;GSK3B;KALRN;PAK3;GPC4;NBEA;OGT;CYLD;OLFM1;EPB41L3;VPS26B	IQSEC2;MAGI2;TNIK;GSK3B;KALRN;PAK3;GPC4;NBEA;OGT;CYLD;OLFM1;EPB41L3;VPS26B	neuron_10.raw.dia	Lost	3.2724
GO:0098967	G18	BP	exocytic insertion of neurotransmitter receptor to postsynaptic membrane	GO:0099072	0.0215893	0.0348751	4	8	HGNC:17059;HGNC:12643;HGNC:2309;HGNC:3378	SACM1L;VAMP2;CPLX1;EPB41L1	SACM1L;VAMP2;CPLX1;EPB41L1	SACM1L;VAMP2	neuron_10.raw.dia	Lost	1.45748
GO:0098884	G20	BP	postsynaptic neurotransmitter receptor endocytosis	GO:0099072	0.00179043	0.00385632	15	54	HGNC:563;HGNC:564;HGNC:10834;HGNC:24845;HGNC:9317;HGNC:375;HGNC:29112;HGNC:7727;HGNC:5144;HGNC:8996;HGNC:8570;HGNC:11503;HGNC:20075;HGNC:9839;HGNC:17597	AP2B1;AP2M1;SH3GLB2;RAB11FIP5;PPP3R1;AKAP5;IQSEC1;NEDD4;HPCA;PIP5K1C;PACSIN1;SYNJ1;USP46;RALA;NCDN	AP2B1;AP2M1;SH3GLB2;RAB11FIP5;PPP3R1;AKAP5;IQSEC1;NEDD4;HPCA;PIP5K1C;PACSIN1;SYNJ1;USP46;RALA;NCDN	AP2B1;AP2M1;SH3GLB2;RAB11FIP5	neuron_10.raw.dia	Lost	2.41383
GO:0099149	G28	BP	regulation of postsynaptic neurotransmitter receptor endocytosis	GO:0098884	0.0115208	0.021038	11	43	HGNC:9317;HGNC:375;HGNC:29112;HGNC:7727;HGNC:5144;HGNC:8996;HGNC:8570;HGNC:11503;HGNC:20075;HGNC:9839;HGNC:17597	PPP3R1;AKAP5;IQSEC1;NEDD4;HPCA;PIP5K1C;PACSIN1;SYNJ1;USP46;RALA;NCDN	PPP3R1;AKAP5;IQSEC1;NEDD4;HPCA;PIP5K1C;PACSIN1;SYNJ1;USP46;RALA;NCDN	PPP3R1;AKAP5;IQSEC1;NEDD4;HPCA;PIP5K1C;PACSIN1;SYNJ1;USP46;RALA;NCDN	neuron_10.raw.dia	Lost	1.67699
GO:0099537	H2	BP	trans-synaptic signaling	GO:0099536	9.71310581529188e-11	9.06556542760575e-10	62	214	HGNC:8010;HGNC:9681;HGNC:9668;HGNC:3560;HGNC:15917;HGNC:17038;HGNC:8008;HGNC:3591;HGNC:8032;HGNC:7754;HGNC:9390;HGNC:9391;HGNC:9392;HGNC:947;HGNC:29059;HGNC:5044;HGNC:14946;HGNC:30829;HGNC:4037;HGNC:23496;HGNC:4597;HGNC:11370;HGNC:11953;HGNC:81;HGNC:6153;HGNC:7656;HGNC:9664;HGNC:2465;HGNC:2972;HGNC:6877;HGNC:18747;HGNC:11497;HGNC:15474;HGNC:14294;HGNC:28788;HGNC:2906;HGNC:8881;HGNC:8882;HGNC:1249…	NRXN3;PTPRS;PTPRD;FABP5;PLCB1;MGLL;NRXN1;FARP1;NTRK2;NEO1;PRKAR1B;PRKAR2A;PRKAR2B;BAIAP2;IQSEC2;HNRNPK;PPP1R9A;TUBB2B;FYN;PLPPR4;GRM5;STAU1;TNR;ABR;ITGB1;NCAM1;PTPRA;NCAN;DNM1;MAPK3;CNTNAP4;SYNGAP1;SHANK1;SHANK3;CAMKV;DLGAP2;PFN1;PFN2;UBE3A;WNK1;PAFAH1B1;TRIO;MAPK9;RTN4;VPS35;IGSF8;SYP;SYNGR1;GNAI2;APBA1;NRXN2;ANKS1B;SYNPO;PPP3R1;PPP3CA;INA;NEFL;NEFH;IQSEC1;PTK2B;GNAO1;RASGRF1	NRXN3;PTPRS;PTPRD;FABP5;PLCB1;MGLL;NRXN1;FARP1;NTRK2;NEO1;PRKAR1B;PRKAR2A;PRKAR2B;BAIAP2;IQSEC2;HNRNPK;PPP1R9A;TUBB2B;FYN;PLPPR4;GRM5;STAU1;TNR;ABR;ITGB1;NCAM1;PTPRA;NCAN;DNM1;MAPK3;CNTNAP4;SYNGAP1;SHANK1;SHANK3;CAMKV;DLGAP2;PFN1;PFN2;UBE3A;WNK1;PAFAH1B1;TRIO;MAPK9;RTN4;VPS35;IGSF8;SYP;SYNGR1;GNAI2;APBA1;NRXN2;ANKS1B;SYNPO;PPP3R1;PPP3CA;INA;NEFL;NEFH;IQSEC1;PTK2B;GNAO1;RASGRF1	NRXN3;PTPRS;PTPRD	neuron_10.raw.dia	Lost	9.04261
GO:0007268	H12	BP	chemical synaptic transmission	GO:0099537	8.50220186148091e-11	8.92731195455496e-10	56	180	HGNC:9390;HGNC:9391;HGNC:9392;HGNC:947;HGNC:29059;HGNC:5044;HGNC:14946;HGNC:30829;HGNC:4037;HGNC:23496;HGNC:4597;HGNC:11370;HGNC:11953;HGNC:81;HGNC:6153;HGNC:7656;HGNC:9664;HGNC:9668;HGNC:9681;HGNC:2465;HGNC:2972;HGNC:6877;HGNC:18747;HGNC:11497;HGNC:15474;HGNC:14294;HGNC:28788;HGNC:2906;HGNC:8881;HGNC:8882;HGNC:12496;HGNC:14540;HGNC:8574;HGNC:12303;HGNC:6886;HGNC:14085;HGNC:13487;HGNC:17813;HGNC:…	PRKAR1B;PRKAR2A;PRKAR2B;BAIAP2;IQSEC2;HNRNPK;PPP1R9A;TUBB2B;FYN;PLPPR4;GRM5;STAU1;TNR;ABR;ITGB1;NCAM1;PTPRA;PTPRD;PTPRS;NCAN;DNM1;MAPK3;CNTNAP4;SYNGAP1;SHANK1;SHANK3;CAMKV;DLGAP2;PFN1;PFN2;UBE3A;WNK1;PAFAH1B1;TRIO;MAPK9;RTN4;VPS35;IGSF8;SYP;SYNGR1;GNAI2;APBA1;NRXN3;NRXN2;ANKS1B;SYNPO;PLCB1;PPP3R1;PPP3CA;INA;NEFL;NEFH;IQSEC1;PTK2B;GNAO1;RASGRF1	PRKAR1B;PRKAR2A;PRKAR2B;BAIAP2;IQSEC2;HNRNPK;PPP1R9A;TUBB2B;FYN;PLPPR4;GRM5;STAU1;TNR;ABR;ITGB1;NCAM1;PTPRA;PTPRD;PTPRS;NCAN;DNM1;MAPK3;CNTNAP4;SYNGAP1;SHANK1;SHANK3;CAMKV;DLGAP2;PFN1;PFN2;UBE3A;WNK1;PAFAH1B1;TRIO;MAPK9;RTN4;VPS35;IGSF8;SYP;SYNGR1;GNAI2;APBA1;NRXN3;NRXN2;ANKS1B;SYNPO;PLCB1;PPP3R1;PPP3CA;INA;NEFL;NEFH;IQSEC1;PTK2B;GNAO1;RASGRF1	NA	neuron_10.raw.dia	Lost	9.04928
GO:0050804	H19	BP	modulation of chemical synaptic transmission	GO:0007268	2.88834853364301e-11	4.85242553652025e-10	41	99	HGNC:9390;HGNC:9391;HGNC:9392;HGNC:947;HGNC:29059;HGNC:5044;HGNC:14946;HGNC:30829;HGNC:4037;HGNC:23496;HGNC:4597;HGNC:11370;HGNC:11953;HGNC:81;HGNC:6153;HGNC:7656;HGNC:9664;HGNC:9668;HGNC:9681;HGNC:2465;HGNC:2972;HGNC:6877;HGNC:18747;HGNC:11497;HGNC:15474;HGNC:14294;HGNC:28788;HGNC:2906;HGNC:8881;HGNC:8882;HGNC:12496;HGNC:14540;HGNC:8574;HGNC:12303;HGNC:6886;HGNC:14085;HGNC:13487;HGNC:17813;HGNC:…	PRKAR1B;PRKAR2A;PRKAR2B;BAIAP2;IQSEC2;HNRNPK;PPP1R9A;TUBB2B;FYN;PLPPR4;GRM5;STAU1;TNR;ABR;ITGB1;NCAM1;PTPRA;PTPRD;PTPRS;NCAN;DNM1;MAPK3;CNTNAP4;SYNGAP1;SHANK1;SHANK3;CAMKV;DLGAP2;PFN1;PFN2;UBE3A;WNK1;PAFAH1B1;TRIO;MAPK9;RTN4;VPS35;IGSF8;SYP;SYNGR1;GNAI2	PRKAR1B;PRKAR2A;PRKAR2B;BAIAP2;IQSEC2;HNRNPK;PPP1R9A;TUBB2B;FYN;PLPPR4;GRM5;STAU1;TNR;ABR;ITGB1;NCAM1;PTPRA;PTPRD;PTPRS;NCAN;DNM1;MAPK3;CNTNAP4;SYNGAP1;SHANK1;SHANK3;CAMKV;DLGAP2;PFN1;PFN2;UBE3A;WNK1;PAFAH1B1;TRIO;MAPK9;RTN4;VPS35;IGSF8;SYP;SYNGR1;GNAI2	PRKAR1B;PRKAR2A;PRKAR2B;BAIAP2;IQSEC2;HNRNPK;PPP1R9A;TUBB2B;FYN;PLPPR4;GRM5;STAU1;TNR;ABR;ITGB1;NCAM1;PTPRA;PTPRD;PTPRS;NCAN;DNM1;MAPK3;CNTNAP4;SYNGAP1;SHANK1;SHANK3;CAMKV;DLGAP2;PFN1;PFN2;UBE3A;WNK1;PAFAH1B1;TRIO;MAPK9;RTN4;VPS35;IGSF8;SYP;SYNGR1;GNAI2	neuron_10.raw.dia	Lost	9.31404
GO:0099565	H21	BP	postsynaptic process involved in chemical synaptic transmission	GO:0007268	0.000913616	0.00213177	13	39	HGNC:24600;HGNC:30672;HGNC:15917;HGNC:9317;HGNC:9314;HGNC:12303;HGNC:6057;HGNC:7739;HGNC:7737;HGNC:29112;HGNC:9612;HGNC:4389;HGNC:9875	ANKS1B;SYNPO;PLCB1;PPP3R1;PPP3CA;TRIO;INA;NEFL;NEFH;IQSEC1;PTK2B;GNAO1;RASGRF1	ANKS1B;SYNPO;PLCB1;PPP3R1;PPP3CA;TRIO;INA;NEFL;NEFH;IQSEC1;PTK2B;GNAO1;RASGRF1	ANKS1B	neuron_10.raw.dia	Lost	2.67126
GO:0099170	H26	BP	postsynaptic modulation of chemical synaptic transmission	GO:0099565	0.00076731	0.00189571	12	33	HGNC:30672;HGNC:15917;HGNC:9317;HGNC:9314;HGNC:12303;HGNC:6057;HGNC:7739;HGNC:7737;HGNC:29112;HGNC:9612;HGNC:4389;HGNC:9875	SYNPO;PLCB1;PPP3R1;PPP3CA;TRIO;INA;NEFL;NEFH;IQSEC1;PTK2B;GNAO1;RASGRF1	SYNPO;PLCB1;PPP3R1;PPP3CA;TRIO;INA;NEFL;NEFH;IQSEC1;PTK2B;GNAO1;RASGRF1	SYNPO;PLCB1;PPP3R1;PPP3CA;TRIO;INA;NEFL;NEFH;IQSEC1;PTK2B;GNAO1;RASGRF1	neuron_10.raw.dia	Lost	2.72223
GO:0050808	I1	BP	synapse organization	SYNGO:synprocess	4.68956238306421e-34	1.96961620088697e-32	155	424	HGNC:3754;HGNC:9681;HGNC:7648;HGNC:11276;HGNC:1717;HGNC:18415;HGNC:24011;HGNC:170;HGNC:12735;HGNC:16171;HGNC:5044;HGNC:23496;HGNC:14295;HGNC:14294;HGNC:7994;HGNC:655;HGNC:1736;HGNC:3332;HGNC:7765;HGNC:9910;HGNC:5046;HGNC:6183;HGNC:947;HGNC:8574;HGNC:17565;HGNC:11370;HGNC:3338;HGNC:24476;HGNC:28788;HGNC:4617;HGNC:30259;HGNC:15721;HGNC:16854;HGNC:12732;HGNC:2510;HGNC:8881;HGNC:8882;HGNC:6178;HGNC:2…	FLNA;PTPRS;NBEA;SPTBN2;SEPTIN7;HIP1R;ABI2;ACTR3;WASL;CHMP4B;HNRNPK;PLPPR4;SHANK2;SHANK3;NRCAM;ARF4;CDC42;MARK2;NF1;RBMX;HNRNPM;ITSN1;BAIAP2;PAFAH1B1;MINK1;STAU1;CTTN;DLGAP4;CAMKV;GSK3B;PDXP;STRN4;RAPGEF2;WASF1;CTNNA2;PFN1;PFN2;ITPKA;CAP1;ABI3;CTTNBP2;CYFIP1;MARCKS;MYH10;KALRN;PRMT8;CAP2;NCKAP1;VCP;AGRN;MECP2;CNTNAP4;SEPTIN11;SPARC;TUBA1A;TUBB;APOE;SPARCL1;SLITRK1;MAP1A;RIMS1;BSN;ERC2;ACTN1;CAMK2B…	FLNA;PTPRS;NBEA;SPTBN2;SEPTIN7;HIP1R;ABI2;ACTR3;WASL;CHMP4B;HNRNPK;PLPPR4;SHANK2;SHANK3;NRCAM;ARF4;CDC42;MARK2;NF1;RBMX;HNRNPM;ITSN1;BAIAP2;PAFAH1B1;MINK1;STAU1;CTTN;DLGAP4;CAMKV;GSK3B;PDXP;STRN4;RAPGEF2;WASF1;CTNNA2;PFN1;PFN2;ITPKA;CAP1;ABI3;CTTNBP2;CYFIP1;MARCKS;MYH10;KALRN;PRMT8;CAP2;NCKAP1;VCP;AGRN;MECP2;CNTNAP4;SEPTIN11;SPARC;TUBA1A;TUBB5;APOE;SPARCL1;SLITRK1;MAP1A;RIMS1;BSN;ERC2;ACTN1;CAMK2…	FLNA;PTPRS;NBEA	neuron_10.raw.dia	Lost	31.7056
GO:0099173	I3	BP	postsynapse organization	GO:0050808	9.01579199332995e-05	0.000270474	22	75	HGNC:11276;HGNC:1717;HGNC:18415;HGNC:24011;HGNC:170;HGNC:12735;HGNC:16171;HGNC:5044;HGNC:23496;HGNC:14295;HGNC:14294;HGNC:7994;HGNC:655;HGNC:1736;HGNC:3332;HGNC:7765;HGNC:9910;HGNC:5046;HGNC:6183;HGNC:947;HGNC:8574;HGNC:17565	SPTBN2;SEPTIN7;HIP1R;ABI2;ACTR3;WASL;CHMP4B;HNRNPK;PLPPR4;SHANK2;SHANK3;NRCAM;ARF4;CDC42;MARK2;NF1;RBMX;HNRNPM;ITSN1;BAIAP2;PAFAH1B1;MINK1	SPTBN2;SEPTIN7;HIP1R;ABI2;ACTR3;WASL;CHMP4B;HNRNPK;PLPPR4;SHANK2;SHANK3;NRCAM;ARF4;CDC42;MARK2;NF1;RBMX;HNRNPM;ITSN1;BAIAP2;PAFAH1B1;MINK1	SPTBN2;SEPTIN7;HIP1R;ABI2;ACTR3;WASL	neuron_10.raw.dia	Lost	3.56787
GO:0099175	I17	BP	regulation of postsynapse organization	GO:0099173	0.000849365	0.00203848	16	55	HGNC:16171;HGNC:5044;HGNC:23496;HGNC:14295;HGNC:14294;HGNC:7994;HGNC:655;HGNC:1736;HGNC:3332;HGNC:7765;HGNC:9910;HGNC:5046;HGNC:6183;HGNC:947;HGNC:8574;HGNC:17565	CHMP4B;HNRNPK;PLPPR4;SHANK2;SHANK3;NRCAM;ARF4;CDC42;MARK2;NF1;RBMX;HNRNPM;ITSN1;BAIAP2;PAFAH1B1;MINK1	CHMP4B;HNRNPK;PLPPR4;SHANK2;SHANK3;NRCAM;ARF4;CDC42;MARK2;NF1;RBMX;HNRNPM;ITSN1;BAIAP2;PAFAH1B1;MINK1	CHMP4B;HNRNPK;PLPPR4;SHANK2;SHANK3;NRCAM;ARF4;CDC42;MARK2;NF1;RBMX;HNRNPM;ITSN1;BAIAP2;PAFAH1B1;MINK1	neuron_10.raw.dia	Lost	2.69069
GO:0099010	I19	BP	modification of postsynaptic structure	GO:0099563	2.08532970597198e-08	1.34744381001267e-07	25	52	HGNC:11370;HGNC:3338;HGNC:24476;HGNC:1736;HGNC:28788;HGNC:4617;HGNC:30259;HGNC:15721;HGNC:16854;HGNC:12732;HGNC:2510;HGNC:8881;HGNC:8882;HGNC:6178;HGNC:20040;HGNC:29859;HGNC:15679;HGNC:13759;HGNC:6759;HGNC:6183;HGNC:947;HGNC:7568;HGNC:4814;HGNC:5188;HGNC:20039	STAU1;CTTN;DLGAP4;CDC42;CAMKV;GSK3B;PDXP;STRN4;RAPGEF2;WASF1;CTNNA2;PFN1;PFN2;ITPKA;CAP1;ABI3;CTTNBP2;CYFIP1;MARCKS;ITSN1;BAIAP2;MYH10;KALRN;PRMT8;CAP2	STAU1;CTTN;DLGAP4;CDC42;CAMKV;GSK3B;PDXP;STRN4;RAPGEF2;WASF1;CTNNA2;PFN1;PFN2;ITPKA;CAP1;ABI3;CTTNBP2;CYFIP1;MARCKS;ITSN1;BAIAP2;MYH10;KALRN;PRMT8;CAP2	STAU1;CTTN;DLGAP4	neuron_10.raw.dia	Lost	6.87049
GO:0099159	I36	BP	regulation of modification of postsynaptic structure	GO:0099010	0.0266934	0.041523	6	19	HGNC:1736;HGNC:28788;HGNC:4617;HGNC:30259;HGNC:15721;HGNC:16854	CDC42;CAMKV;GSK3B;PDXP;STRN4;RAPGEF2	CDC42;CAMKV;GSK3B;PDXP;STRN4;RAPGEF2	CDC42;CAMKV;GSK3B;PDXP;STRN4;RAPGEF2	neuron_10.raw.dia	Lost	1.38171
GO:0098885	I37	BP	modification of postsynaptic actin cytoskeleton	GO:0099010	1.48369454441752e-07	8.3086894487381e-07	17	26	HGNC:12732;HGNC:3338;HGNC:2510;HGNC:8881;HGNC:8882;HGNC:6178;HGNC:20040;HGNC:29859;HGNC:15679;HGNC:13759;HGNC:6759;HGNC:6183;HGNC:947;HGNC:7568;HGNC:4814;HGNC:5188;HGNC:20039	WASF1;CTTN;CTNNA2;PFN1;PFN2;ITPKA;CAP1;ABI3;CTTNBP2;CYFIP1;MARCKS;ITSN1;BAIAP2;MYH10;KALRN;PRMT8;CAP2	WASF1;CTTN;CTNNA2;PFN1;PFN2;ITPKA;CAP1;ABI3;CTTNBP2;CYFIP1;MARCKS;ITSN1;BAIAP2;MYH10;KALRN;PRMT8;CAP2	WASF1;CTTN;CTNNA2;PFN1;PFN2;ITPKA;CAP1;ABI3	neuron_10.raw.dia	Lost	6.08047
[truncated: 669 more rows]

## Sheet: Table S3
Table S3. SynGO Cellular Component (CC) enrichment results for each neuron, structured as in Table S2.
[truncated: 370 more rows]
